# Supplementary material for: (2,2′-Bipyrid­yl)(η6-p-cymene)iodidoruthenium(II) hexa­fluorido­phosphate
Source: IUCrdata. 2023 May 12;8(Pt 5):x230392. doi: 10.1107/S2414314623003929 (PMC10242728; doi:10.1107/S2414314623003929)
Supplement: Supplementary file 1 [file x-08-x230392-sup1.cif]

##############################################################################
#                                                                            #
# This CIF contains the data for a data article accepted for                 #
# publication in IUCrData. It conforms to the requirements of                #
# Notes for Authors for IUCrData, and has been                               #
# peer reviewed under the auspices of IUCrData.                              #
#                                                                            #
# Full details of the Crystallographic Information File format               #
# are given in the paper "The Crystallographic Information File (CIF):       #
# a New Standard Archive File for Crystallography" by S. R. Hall, F. H.      #
# Allen and I. D. Brown [Acta Cryst. (1991), A47, 655-685].                  #
#                                                                            #
# The current version of the core CIF dictionary is obtainable from          #
# ftp://ftp.iucr.org/pub/cif_core.dic.                                       #
#                                                                            #
# Software is freely available for graphical display of the structure(s)     #
# in this CIF. For information consult the CIF software page                 #
# http://www.iucr.org/resources/cif/software.                                #
#                                                                            #
# This file may be used for bona fide research purposes within the           #
# scientific community so long as proper attribution is given to the data    # 
# article from which it was obtained.                                        #
#                                                                            #
##############################################################################
data_global
_audit_creation_method     'WinGX routine CIF_UPDATE'
_audit_conform_dict_name     cif_core.dic
_audit_conform_dict_version     2.4.3
_journal_data_validation_number     ?
_journal_date_recd_electronic     2023-03-28
_journal_date_accepted     2023-05-02
_journal_name_full     'IUCrData'
_journal_year     2023
_journal_volume     8
_journal_issue      5
_journal_page_first     0
_journal_page_last     0
_journal_paper_category     HM
_journal_paper_doi     10.1107/S2414314623003929
_journal_coeditor_code     ZL4053
_publ_contact_author_name     'Kelani, Monsuru.'
_publ_contact_author_address
;
Department of Chemical Sciences, University of Johannesburg, Auckland Park,
 Johannesburg 2006, South Africa
;
_publ_contact_author_email     'mansieurkelani@gmail.com'
_publ_contact_author_fax     ' '
_publ_contact_author_phone     '+27768803682'
_publ_section_title
;
(2,2'-Bipyridyl)(\h^6^-<i>p</i>-cymene)iodidoruthenium(II)
hexafluoridophosphate
;
_publ_section_title_footnote     .
loop_
    _publ_author_name
    _publ_author_address
    'Kelani, Monsuru T.'
;
Department of Chemical Sciences, University of Johannesburg, Auckland Park,
 Johannesburg 2006, South Africa
;
    'Muller, Alfred'
;
Department of Chemical Sciences, University of Johannesburg, Auckland Park,
 Johannesburg 2006, South Africa
;
    'Lammertsma, Koop'
;
Department of Chemical Sciences, University of Johannesburg, Auckland Park,
 Johannesburg 2006, South Africa
Department of Chemistry and Pharmaceutical Sciences, Faculty of Sciences,
Vrije Universiteit Amsterdam, De Boelelaan 1083, 1081 HV Amsterdam,
The Netherlands
;
_publ_section_synopsis
;
The title compound crystallizes in the triclinic <i>P</i>\=1 (<i>Z</i> = 2)
space group as a half-sandwich complex resembling a three-legged piano stool.
 The crystal packing features C---H...F/I interactions.
;
data_I
_audit_creation_method     'WinGX routine CIF_UPDATE'
_chemical_name_systematic
;
(2,2'-Bipyridyl)(\h^6^-<i>p</i>-cymene)iodidoruthenium(II)
hexafluoridophosphate
;
_chemical_formula_moiety     'C20 H22 F6 I N2 P Ru +, F6 P -'
_chemical_formula_sum     'C20 H22 F6 I N2 P Ru'
_chemical_formula_iupac     '[Ru I (C10 H14) (C10 H8 N2)] P F6'
_chemical_formula_weight     663.33
_symmetry_cell_setting     triclinic
_symmetry_space_group_name_H-M     'P -1'
_symmetry_space_group_name_Hall     '-P 1'
loop_
    _symmetry_equiv_pos_as_xyz
    'x, y, z'
    '-x, -y, -z'
_cell_length_a     9.3020(8)
_cell_length_b     10.4068(9)
_cell_length_c     12.0732(11)
_cell_angle_alpha     86.046(2)
_cell_angle_beta     82.838(2)
_cell_angle_gamma     88.953(2)
_cell_volume     1156.80(18)
_cell_formula_units_Z     2
_cell_measurement_reflns_used     6634
_cell_measurement_theta_min     2.21
_cell_measurement_theta_max     20.93
_cell_measurement_temperature     293(2)
_exptl_crystal_description     block
_exptl_crystal_colour     orange
_exptl_crystal_size_max     0.393
_exptl_crystal_size_mid     0.237
_exptl_crystal_size_min     0.084
_exptl_crystal_density_diffrn     1.904
_exptl_crystal_F_000     644
_exptl_absorpt_coefficient_mu     2.139
_exptl_absorpt_correction_type     multi-scan
_exptl_absorpt_process_details
;
(SADABS; Krause <i>et al.</i>,  2015)
;
_exptl_absorpt_correction_T_min     0.6569
_exptl_absorpt_correction_T_max     0.7463
_diffrn_ambient_temperature     293(2)
_diffrn_source     sealed-tube
_diffrn_radiation_type     MoK\a
_diffrn_radiation_wavelength     0.71073
_diffrn_radiation_monochromator     triumph
_diffrn_measurement_device_type     'Bruker APEX DUO'
_diffrn_measurement_method     '\f and \w scans'
_diffrn_detector_area_resol_mean     8.4
_diffrn_reflns_number     41246
_diffrn_reflns_av_R_equivalents     0.0601
_diffrn_reflns_av_unetI/netI     0.0330
_diffrn_reflns_theta_min     1.962
_diffrn_reflns_theta_max     26.355
_diffrn_reflns_theta_full     25.242
_diffrn_measured_fraction_theta_max     0.996
_diffrn_measured_fraction_theta_full     1
_diffrn_reflns_limit_h_min     -11
_diffrn_reflns_limit_h_max     11
_diffrn_reflns_limit_k_min     -12
_diffrn_reflns_limit_k_max     12
_diffrn_reflns_limit_l_min     -15
_diffrn_reflns_limit_l_max     15
_refine_special_details
;
The hydrogen atoms were refined isotropically in their idealized geometrical
positions while riding on their anisotropic parent atoms with <i>U</i>~iso~ =
1.2<i>U</i>~eq~ for the aromatic and methine protons, and <i>U</i>~iso~ =
1.5<i>U</i>~eq~ for the methyl protons, the latter was refined as a fixed
rotor and adjusted to match the hydrogen atoms electron density from the
Fourier difference map.
The highest electron density
of 0.51 e \%A^-3^ is 1.17 \%A away from F2A, while the deepest electron
density of -0.67 e \%A^-3^ is 0.76 \%A away from I.
;
_reflns_number_total     4700
_reflns_number_gt     3595
_reflns_threshold_expression     'I > 2\s(I)'
_refine_ls_structure_factor_coef     Fsqd
_refine_ls_matrix_type     full
_refine_ls_R_factor_all     0.048
_refine_ls_R_factor_gt     0.032
_refine_ls_wR_factor_ref     0.0766
_refine_ls_goodness_of_fit_ref     1.05
_refine_ls_restrained_S_all     1.091
_refine_ls_number_reflns     4700
_refine_ls_number_parameters     345
_refine_ls_number_restraints     312
_refine_ls_hydrogen_treatment     constr
_refine_ls_weighting_scheme     calc
_refine_ls_weighting_details
              'w=1/[\s^2^(Fo^2^)+(0.0331P)^2^+0.7508P] where P=(Fo^2^+2Fc^2^)/3'
_atom_sites_solution_hydrogens     geom
_refine_ls_shift/su_max     0.003
_refine_ls_shift/su_mean     0
_refine_diff_density_max     0.509
_refine_diff_density_min     -0.666
_refine_ls_extinction_method
;
SHELXL (Sheldrick 2015b)
;
_refine_ls_extinction_coef     0.0017(3)
loop_
    _atom_type_symbol
    _atom_type_description
    _atom_type_scat_dispersion_real
    _atom_type_scat_dispersion_imag
    _atom_type_scat_source
    C C 0.0033 0.0016 'International Tables Vol C Tables 4.2.6.8 and 6.1.1.4'
    F F 0.0171 0.0103 'International Tables Vol C Tables 4.2.6.8 and 6.1.1.4'
    I I -0.4742 1.8119 'International Tables Vol C Tables 4.2.6.8 and 6.1.1.4'
    N N 0.0061 0.0033 'International Tables Vol C Tables 4.2.6.8 and 6.1.1.4'
    P P 0.1023 0.0942 'International Tables Vol C Tables 4.2.6.8 and 6.1.1.4'
    Ru Ru -1.2594 0.8363 'International Tables Vol C Tables 4.2.6.8 and 6.1.1.4'
    H H 0 0 'International Tables Vol C Tables 4.2.6.8 and 6.1.1.4'
_computing_data_collection
;
APEX2 (Bruker, 2012)
;
_computing_cell_refinement
;
SAINT (Bruker, 2012)
;
_computing_data_reduction
;
SAINT (Bruker, 2012)
;
_computing_structure_solution
;
<i>SHELXT</i> (Sheldrick, 2015a)
;
_computing_structure_refinement
;
<i>SHELXL</i> (Sheldrick, 2015b)
;
_computing_molecular_graphics
;
DIAMOND (Brandenburg, 2006), Mercury (Macrae <i>et al.</i>,
2020)
;
_computing_publication_material
;
WinGX publication routines (Farrugia, 2012) and publCIF (Westrip,
2010)
;
loop_
    _atom_site_type_symbol
    _atom_site_label
    _atom_site_fract_x
    _atom_site_fract_y
    _atom_site_fract_z
    _atom_site_U_iso_or_equiv
    _atom_site_adp_type
    _atom_site_calc_flag
    _atom_site_occupancy
    _atom_site_disorder_assembly
    _atom_site_disorder_group
    C C1 0.5308(5) 0.5045(4) 0.7571(4) 0.0556(11) Uani d 1 . .
    H H1 0.612928 0.518554 0.791235 0.067 Uiso calc 1 . .
    C C2 0.4614(6) 0.6082(5) 0.7105(5) 0.0696(14) Uani d 1 . .
    H H2 0.495887 0.69116 0.712664 0.084 Uiso calc 1 . .
    C C3 0.3415(6) 0.5875(5) 0.6610(5) 0.0762(16) Uani d 1 . .
    H H3 0.293969 0.656742 0.628153 0.091 Uiso calc 1 . .
    C C4 0.2900(5) 0.4654(5) 0.6593(4) 0.0641(13) Uani d 1 . .
    H H4 0.207618 0.450972 0.62566 0.077 Uiso calc 1 . .
    C C5 0.3623(4) 0.3646(4) 0.7081(3) 0.0440(10) Uani d 1 . .
    C C6 0.3159(4) 0.2297(4) 0.7163(3) 0.0426(9) Uani d 1 . .
    C C7 0.1884(5) 0.1895(5) 0.6822(4) 0.0543(11) Uani d 1 . .
    H H7 0.127532 0.248857 0.649623 0.065 Uiso calc 1 . .
    C C8 0.1521(5) 0.0614(5) 0.6966(4) 0.0609(13) Uani d 1 . .
    H H8 0.068448 0.032409 0.671865 0.073 Uiso calc 1 . .
    C C9 0.2417(5) -0.0223(5) 0.7483(4) 0.0570(12) Uani d 1 . .
    H H9 0.217738 -0.108896 0.76106 0.068 Uiso calc 1 . .
    C C10 0.3674(5) 0.0218(4) 0.7812(4) 0.0507(11) Uani d 1 . .
    H H10 0.427666 -0.036311 0.81581 0.061 Uiso calc 1 . .
    C C11 0.6930(6) 0.0835(6) 0.5697(4) 0.0772(16) Uani d 1 . .
    H H11A 0.667182 -0.005738 0.58185 0.116 Uiso calc 1 . .
    H H11B 0.611672 0.132782 0.547809 0.116 Uiso calc 1 . .
    H H11C 0.773164 0.093052 0.511529 0.116 Uiso calc 1 . .
    C C12 0.7349(5) 0.1308(4) 0.6755(4) 0.0497(11) Uani d 1 . .
    C C13 0.7263(4) 0.0484(4) 0.7755(4) 0.0500(11) Uani d 1 . .
    H H13 0.698556 -0.036743 0.773799 0.06 Uiso calc 1 . .
    C C14 0.7587(4) 0.0931(4) 0.8761(4) 0.0456(10) Uani d 1 . .
    H H14 0.750075 0.037772 0.940359 0.055 Uiso calc 1 . .
    C C15 0.8048(4) 0.2219(4) 0.8814(4) 0.0438(10) Uani d 1 . .
    C C16 0.8137(4) 0.3028(4) 0.7834(4) 0.0478(10) Uani d 1 . .
    H H16 0.843753 0.387401 0.784432 0.057 Uiso calc 1 . .
    C C17 0.7776(4) 0.2574(4) 0.6824(4) 0.0504(11) Uani d 1 . .
    H H17 0.782498 0.313787 0.618903 0.06 Uiso calc 1 . .
    C C18 0.8431(5) 0.2662(5) 0.9902(4) 0.0560(12) Uani d 1 . .
    H H18 0.781336 0.219394 1.050876 0.067 Uiso calc 1 . .
    C C19 0.9994(6) 0.2249(7) 1.0001(5) 0.098(2) Uani d 1 . .
    H H19A 1.026884 0.251901 1.068903 0.147 Uiso calc 1 . .
    H H19B 1.007533 0.132815 0.999577 0.147 Uiso calc 1 . .
    H H19C 1.062047 0.263844 0.938218 0.147 Uiso calc 1 . .
    C C20 0.8194(6) 0.4082(5) 1.0047(5) 0.0799(16) Uani d 1 . .
    H H20A 0.846272 0.42838 1.075707 0.12 Uiso calc 1 . .
    H H20B 0.877795 0.456942 0.945822 0.12 Uiso calc 1 . .
    H H20C 0.719064 0.429642 1.001801 0.12 Uiso calc 1 . .
    P P1A 1.0857(7) 0.2942(8) 0.3645(6) 0.0509(15) Uani d 0.650(8) A 1
    F F1A 0.9648(8) 0.2426(9) 0.3031(6) 0.123(3) Uani d 0.650(8) A 1
    F F2A 0.9658(11) 0.3420(10) 0.4545(9) 0.131(4) Uani d 0.650(8) A 1
    F F3A 1.2007(9) 0.3421(12) 0.4310(6) 0.143(4) Uani d 0.650(8) A 1
    F F4A 1.2077(10) 0.2504(10) 0.2745(8) 0.137(4) Uani d 0.650(8) A 1
    F F5A 1.0855(11) 0.1606(6) 0.4316(8) 0.159(4) Uani d 0.650(8) A 1
    F F6A 1.0734(12) 0.4250(7) 0.3012(9) 0.148(4) Uani d 0.650(8) A 1
    P P1B 1.0955(16) 0.2986(17) 0.3578(12) 0.069(4) Uani d 0.350(8) A 2
    F F1B 0.992(2) 0.373(2) 0.2882(14) 0.146(6) Uani d 0.350(8) A 2
    F F2B 1.1987(17) 0.3187(18) 0.2475(11) 0.101(5) Uani d 0.350(8) A 2
    F F3B 1.2132(17) 0.2278(16) 0.4181(13) 0.127(5) Uani d 0.350(8) A 2
    F F4B 0.994(2) 0.283(2) 0.4678(17) 0.129(6) Uani d 0.350(8) A 2
    F F5B 1.1733(19) 0.4249(12) 0.3872(13) 0.110(5) Uani d 0.350(8) A 2
    F F6B 1.060(2) 0.1721(12) 0.3120(14) 0.125(5) Uani d 0.350(8) A 2
    I I 0.43771(3) 0.24106(3) 1.01101(2) 0.05001(11) Uani d 1 . .
    N N1 0.4841(3) 0.3832(3) 0.7551(3) 0.0407(8) Uani d 1 . .
    N N2 0.4055(3) 0.1461(3) 0.7650(3) 0.0396(7) Uani d 1 . .
    Ru Ru 0.59395(3) 0.22026(3) 0.80932(3) 0.03486(10) Uani d 1 . .
loop_
    _atom_site_aniso_label
    _atom_site_aniso_U_11
    _atom_site_aniso_U_22
    _atom_site_aniso_U_33
    _atom_site_aniso_U_12
    _atom_site_aniso_U_13
    _atom_site_aniso_U_23
    C1 0.052(3) 0.041(3) 0.074(3) 0.000(2) -0.013(2) -0.001(2)
    C2 0.071(4) 0.040(3) 0.097(4) 0.007(2) -0.013(3) 0.003(3)
    C3 0.079(4) 0.050(3) 0.102(4) 0.013(3) -0.029(3) 0.010(3)
    C4 0.061(3) 0.059(3) 0.075(3) 0.009(2) -0.023(3) 0.000(3)
    C5 0.037(2) 0.044(2) 0.052(2) 0.0039(18) -0.0120(19) -0.0007(19)
    C6 0.040(2) 0.045(2) 0.042(2) -0.0011(19) -0.0029(18) -0.0044(18)
    C7 0.046(3) 0.068(3) 0.052(3) -0.002(2) -0.016(2) -0.006(2)
    C8 0.049(3) 0.072(3) 0.065(3) -0.021(2) -0.011(2) -0.017(3)
    C9 0.059(3) 0.057(3) 0.057(3) -0.019(2) -0.009(2) -0.009(2)
    C10 0.055(3) 0.045(3) 0.053(3) -0.010(2) -0.010(2) 0.000(2)
    C11 0.090(4) 0.092(4) 0.051(3) 0.016(3) -0.006(3) -0.026(3)
    C12 0.044(2) 0.057(3) 0.046(2) 0.007(2) 0.0045(19) -0.008(2)
    C13 0.043(2) 0.038(2) 0.067(3) 0.0080(19) -0.001(2) -0.006(2)
    C14 0.040(2) 0.045(2) 0.051(3) 0.0042(19) -0.0067(19) 0.0052(19)
    C15 0.028(2) 0.051(3) 0.052(2) -0.0037(18) -0.0063(18) 0.002(2)
    C16 0.031(2) 0.049(3) 0.062(3) -0.0072(18) -0.0017(19) 0.004(2)
    C17 0.041(2) 0.059(3) 0.047(3) 0.000(2) 0.0058(19) 0.006(2)
    C18 0.046(3) 0.068(3) 0.056(3) -0.010(2) -0.015(2) -0.004(2)
    C19 0.060(4) 0.146(6) 0.097(5) 0.009(4) -0.039(3) -0.028(4)
    C20 0.080(4) 0.079(4) 0.085(4) -0.025(3) -0.013(3) -0.023(3)
    P1A 0.051(2) 0.051(3) 0.050(3) -0.004(2) -0.006(2) -0.004(2)
    F1A 0.100(5) 0.145(7) 0.135(5) -0.058(5) -0.045(4) -0.017(5)
    F2A 0.117(6) 0.130(8) 0.130(7) 0.020(5) 0.055(5) -0.023(6)
    F3A 0.135(6) 0.198(11) 0.109(6) -0.061(8) -0.051(5) -0.018(7)
    F4A 0.124(6) 0.134(8) 0.143(8) 0.024(6) 0.043(5) -0.050(6)
    F5A 0.189(8) 0.093(5) 0.197(8) -0.001(5) -0.067(7) 0.059(5)
    F6A 0.178(9) 0.078(5) 0.181(8) -0.046(5) -0.031(7) 0.069(5)
    P1B 0.075(6) 0.061(6) 0.066(6) -0.010(5) 0.014(5) -0.010(5)
    F1B 0.115(11) 0.180(14) 0.146(10) 0.071(10) -0.043(9) -0.008(11)
    F2B 0.099(9) 0.131(12) 0.073(7) -0.066(9) 0.008(6) -0.010(7)
    F3B 0.122(10) 0.106(9) 0.159(11) 0.026(9) -0.056(8) 0.023(9)
    F4B 0.114(10) 0.154(15) 0.095(8) 0.013(10) 0.062(8) 0.032(10)
    F5B 0.150(11) 0.070(7) 0.109(10) -0.033(7) 0.008(9) -0.030(7)
    F6B 0.148(11) 0.061(7) 0.174(11) -0.033(7) -0.021(10) -0.039(7)
    I 0.04595(18) 0.0559(2) 0.04652(18) -0.00287(13) 0.00127(13) -0.00340(13)
    N1 0.0388(19) 0.0358(18) 0.0468(19) -0.0039(14) -0.0044(15) 0.0014(15)
    N2 0.0384(18) 0.0385(18) 0.0416(18) -0.0042(15) -0.0047(14) -0.0004(14)
    Ru 0.03218(18) 0.03300(18) 0.03900(19) -0.00260(13) -0.00394(13) 0.00021(13)
_geom_special_details
;
 All esds (except the esd in the dihedral angle between two l.s. planes)
 are estimated using the full covariance matrix.  The cell esds are taken
 into account individually in the estimation of esds in distances, angles
 and torsion angles; correlations between esds in cell parameters are only
 used when they are defined by crystal symmetry.  An approximate (isotropic)
 treatment of cell esds is used for estimating esds involving l.s. planes.
;
loop_
    _geom_bond_atom_site_label_1
    _geom_bond_atom_site_label_2
    _geom_bond_site_symmetry_2
    _geom_bond_distance
    _geom_bond_publ_flag
    C1 N1 . 1.346(5) ?
    C1 C2 . 1.371(6) ?
    C1 H1 . 0.93 ?
    C2 C3 . 1.356(7) ?
    C2 H2 . 0.93 ?
    C3 C4 . 1.368(7) ?
    C3 H3 . 0.93 ?
    C4 C5 . 1.374(6) ?
    C4 H4 . 0.93 ?
    C5 N1 . 1.352(5) ?
    C5 C6 . 1.470(5) ?
    C6 N2 . 1.350(5) ?
    C6 C7 . 1.384(6) ?
    C7 C8 . 1.375(6) ?
    C7 H7 . 0.93 ?
    C8 C9 . 1.368(7) ?
    C8 H8 . 0.93 ?
    C9 C10 . 1.378(6) ?
    C9 H9 . 0.93 ?
    C10 N2 . 1.343(5) ?
    C10 H10 . 0.93 ?
    C11 C12 . 1.499(6) ?
    C11 H11A . 0.96 ?
    C11 H11B . 0.96 ?
    C11 H11C . 0.96 ?
    C12 C17 . 1.394(6) ?
    C12 C13 . 1.426(6) ?
    C13 C14 . 1.398(6) ?
    C13 H13 . 0.93 ?
    C14 C15 . 1.423(6) ?
    C14 H14 . 0.93 ?
    C15 C16 . 1.399(6) ?
    C15 C18 . 1.507(6) ?
    C16 C17 . 1.417(6) ?
    C16 H16 . 0.93 ?
    C17 H17 . 0.93 ?
    C18 C20 . 1.509(7) ?
    C18 C19 . 1.525(7) ?
    C18 H18 . 0.98 ?
    C19 H19A . 0.96 ?
    C19 H19B . 0.96 ?
    C19 H19C . 0.96 ?
    C20 H20A . 0.96 ?
    C20 H20B . 0.96 ?
    C20 H20C . 0.96 ?
    P1A F6A . 1.524(8) ?
    P1A F3A . 1.525(8) ?
    P1A F1A . 1.546(8) ?
    P1A F4A . 1.555(8) ?
    P1A F2A . 1.557(10) ?
    P1A F5A . 1.560(8) ?
    P1B F6B . 1.52(2) ?
    P1B F1B . 1.523(12) ?
    P1B F4B . 1.53(2) ?
    P1B F3B . 1.538(12) ?
    P1B F2B . 1.546(13) ?
    P1B F5B . 1.59(2) ?
    I Ru . 2.6958(5) ?
    N1 Ru . 2.073(3) ?
    N2 Ru . 2.072(3) ?
loop_
    _geom_angle_atom_site_label_1
    _geom_angle_atom_site_label_2
    _geom_angle_atom_site_label_3
    _geom_angle_site_symmetry_1
    _geom_angle_site_symmetry_3
    _geom_angle
    _geom_angle_publ_flag
    N1 C1 C2 . . 122.2(4) ?
    N1 C1 H1 . . 118.9 ?
    C2 C1 H1 . . 118.9 ?
    C3 C2 C1 . . 118.8(5) ?
    C3 C2 H2 . . 120.6 ?
    C1 C2 H2 . . 120.6 ?
    C2 C3 C4 . . 120.4(5) ?
    C2 C3 H3 . . 119.8 ?
    C4 C3 H3 . . 119.8 ?
    C3 C4 C5 . . 118.8(5) ?
    C3 C4 H4 . . 120.6 ?
    C5 C4 H4 . . 120.6 ?
    N1 C5 C4 . . 121.6(4) ?
    N1 C5 C6 . . 113.9(3) ?
    C4 C5 C6 . . 124.5(4) ?
    N2 C6 C7 . . 121.5(4) ?
    N2 C6 C5 . . 114.4(3) ?
    C7 C6 C5 . . 124.0(4) ?
    C8 C7 C6 . . 119.7(4) ?
    C8 C7 H7 . . 120.2 ?
    C6 C7 H7 . . 120.2 ?
    C9 C8 C7 . . 118.5(4) ?
    C9 C8 H8 . . 120.7 ?
    C7 C8 H8 . . 120.7 ?
    C8 C9 C10 . . 119.9(4) ?
    C8 C9 H9 . . 120 ?
    C10 C9 H9 . . 120 ?
    N2 C10 C9 . . 122.0(4) ?
    N2 C10 H10 . . 119 ?
    C9 C10 H10 . . 119 ?
    C12 C11 H11A . . 109.5 ?
    C12 C11 H11B . . 109.5 ?
    H11A C11 H11B . . 109.5 ?
    C12 C11 H11C . . 109.5 ?
    H11A C11 H11C . . 109.5 ?
    H11B C11 H11C . . 109.5 ?
    C17 C12 C13 . . 117.1(4) ?
    C17 C12 C11 . . 122.1(4) ?
    C13 C12 C11 . . 120.8(4) ?
    C14 C13 C12 . . 121.3(4) ?
    C14 C13 H13 . . 119.3 ?
    C12 C13 H13 . . 119.3 ?
    C13 C14 C15 . . 121.0(4) ?
    C13 C14 H14 . . 119.5 ?
    C15 C14 H14 . . 119.5 ?
    C16 C15 C14 . . 117.8(4) ?
    C16 C15 C18 . . 122.4(4) ?
    C14 C15 C18 . . 119.8(4) ?
    C15 C16 C17 . . 120.8(4) ?
    C15 C16 H16 . . 119.6 ?
    C17 C16 H16 . . 119.6 ?
    C12 C17 C16 . . 122.0(4) ?
    C12 C17 H17 . . 119 ?
    C16 C17 H17 . . 119 ?
    C15 C18 C20 . . 114.7(4) ?
    C15 C18 C19 . . 107.6(4) ?
    C20 C18 C19 . . 111.9(4) ?
    C15 C18 H18 . . 107.4 ?
    C20 C18 H18 . . 107.4 ?
    C19 C18 H18 . . 107.4 ?
    C18 C19 H19A . . 109.5 ?
    C18 C19 H19B . . 109.5 ?
    H19A C19 H19B . . 109.5 ?
    C18 C19 H19C . . 109.5 ?
    H19A C19 H19C . . 109.5 ?
    H19B C19 H19C . . 109.5 ?
    C18 C20 H20A . . 109.5 ?
    C18 C20 H20B . . 109.5 ?
    H20A C20 H20B . . 109.5 ?
    C18 C20 H20C . . 109.5 ?
    H20A C20 H20C . . 109.5 ?
    H20B C20 H20C . . 109.5 ?
    F6A P1A F3A . . 92.4(6) ?
    F6A P1A F1A . . 89.7(5) ?
    F3A P1A F1A . . 176.9(6) ?
    F6A P1A F4A . . 91.5(7) ?
    F3A P1A F4A . . 89.5(5) ?
    F1A P1A F4A . . 92.8(6) ?
    F6A P1A F2A . . 87.3(7) ?
    F3A P1A F2A . . 89.4(6) ?
    F1A P1A F2A . . 88.4(6) ?
    F4A P1A F2A . . 178.3(8) ?
    F6A P1A F5A . . 175.6(7) ?
    F3A P1A F5A . . 90.3(5) ?
    F1A P1A F5A . . 87.5(6) ?
    F4A P1A F5A . . 92.0(7) ?
    F2A P1A F5A . . 89.3(6) ?
    F6B P1B F1B . . 91.8(13) ?
    F6B P1B F4B . . 97.1(14) ?
    F1B P1B F4B . . 98.2(13) ?
    F6B P1B F3B . . 89.1(13) ?
    F1B P1B F3B . . 173.7(16) ?
    F4B P1B F3B . . 87.9(12) ?
    F6B P1B F2B . . 84.6(11) ?
    F1B P1B F2B . . 81.6(12) ?
    F4B P1B F2B . . 178.3(18) ?
    F3B P1B F2B . . 92.3(11) ?
    F6B P1B F5B . . 164.9(14) ?
    F1B P1B F5B . . 93.7(14) ?
    F4B P1B F5B . . 96.1(14) ?
    F3B P1B F5B . . 83.9(11) ?
    F2B P1B F5B . . 82.3(11) ?
    C1 N1 C5 . . 118.2(4) ?
    C1 N1 Ru . . 124.5(3) ?
    C5 N1 Ru . . 117.1(3) ?
    C10 N2 C6 . . 118.4(4) ?
    C10 N2 Ru . . 124.6(3) ?
    C6 N2 Ru . . 117.1(3) ?
    N2 Ru N1 . . 76.86(12) ?
    N2 Ru I . . 84.69(9) ?
    N1 Ru I . . 86.99(9) ?
loop_
    _geom_torsion_atom_site_label_1
    _geom_torsion_atom_site_label_2
    _geom_torsion_atom_site_label_3
    _geom_torsion_atom_site_label_4
    _geom_torsion_site_symmetry_1
    _geom_torsion_site_symmetry_2
    _geom_torsion_site_symmetry_3
    _geom_torsion_site_symmetry_4
    _geom_torsion
    _geom_torsion_publ_flag
    N1 C1 C2 C3 . . . . 0.2(8) ?
    C1 C2 C3 C4 . . . . 0.9(9) ?
    C2 C3 C4 C5 . . . . -0.2(8) ?
    C3 C4 C5 N1 . . . . -1.5(7) ?
    C3 C4 C5 C6 . . . . 177.4(5) ?
    N1 C5 C6 N2 . . . . -2.7(5) ?
    C4 C5 C6 N2 . . . . 178.3(4) ?
    N1 C5 C6 C7 . . . . 174.6(4) ?
    C4 C5 C6 C7 . . . . -4.4(7) ?
    N2 C6 C7 C8 . . . . -0.8(6) ?
    C5 C6 C7 C8 . . . . -177.9(4) ?
    C6 C7 C8 C9 . . . . 2.2(7) ?
    C7 C8 C9 C10 . . . . -2.0(7) ?
    C8 C9 C10 N2 . . . . 0.4(7) ?
    C17 C12 C13 C14 . . . . 0.3(6) ?
    C11 C12 C13 C14 . . . . -177.0(4) ?
    C12 C13 C14 C15 . . . . -1.5(6) ?
    C13 C14 C15 C16 . . . . 1.2(6) ?
    C13 C14 C15 C18 . . . . -178.2(4) ?
    C14 C15 C16 C17 . . . . 0.2(6) ?
    C18 C15 C16 C17 . . . . 179.6(4) ?
    C13 C12 C17 C16 . . . . 1.1(6) ?
    C11 C12 C17 C16 . . . . 178.4(4) ?
    C15 C16 C17 C12 . . . . -1.4(6) ?
    C16 C15 C18 C20 . . . . 29.0(6) ?
    C14 C15 C18 C20 . . . . -151.5(4) ?
    C16 C15 C18 C19 . . . . -96.3(5) ?
    C14 C15 C18 C19 . . . . 83.2(5) ?
    C2 C1 N1 C5 . . . . -1.9(7) ?
    C2 C1 N1 Ru . . . . 173.6(4) ?
    C4 C5 N1 C1 . . . . 2.5(6) ?
    C6 C5 N1 C1 . . . . -176.5(4) ?
    C4 C5 N1 Ru . . . . -173.2(3) ?
    C6 C5 N1 Ru . . . . 7.7(4) ?
    C9 C10 N2 C6 . . . . 1.0(6) ?
    C9 C10 N2 Ru . . . . -178.9(3) ?
    C7 C6 N2 C10 . . . . -0.8(6) ?
    C5 C6 N2 C10 . . . . 176.5(4) ?
    C7 C6 N2 Ru . . . . 179.1(3) ?
    C5 C6 N2 Ru . . . . -3.5(4) ?
loop_
    _geom_hbond_atom_site_label_D
    _geom_hbond_atom_site_label_H
    _geom_hbond_atom_site_label_A
    _geom_hbond_site_symmetry_A
    _geom_hbond_distance_DH
    _geom_hbond_distance_HA
    _geom_hbond_distance_DA
    _geom_hbond_angle_DHA
    _geom_hbond_publ_flag
    C1 H1 F2B 2_766 0.93 2.44 3.136(13) 131.7 yes
    C7 H7 F4B 1_455 0.93 2.65 3.41(2) 139.5 yes
    C9 H9 F1A 2_656 0.93 2.45 3.159(7) 133.6 yes
    C10 H10 I 2_657 0.93 3.23 4.131(5) 164.3 yes
_shelx_hkl_file
;
  -1   0   0 2191.58   47.00
  -1   0   0 2092.39   41.70
   1   0   0 2143.79   42.50
   1   0   0 2138.79   45.90
  -2   0   0  491.25   19.30
  -2   0   0  482.65   13.90
  -2   0   0  473.15   16.90
  -2   0   0  484.15   18.40
   2   0   0  497.65   17.00
   2   0   0  519.25   19.60
   2   0   0  501.75   19.20
   2   0   0  492.65   18.60
   2   0   0  477.85   18.40
   2   0   0  503.75   15.00
  -3   0   0  286.57   18.00
  -3   0   0  293.47   14.80
  -3   0   0  255.57   15.60
  -3   0   0  290.47   14.90
  -3   0   0  281.57   11.50
   3   0   0  281.07   16.30
   3   0   0  283.57   16.40
   3   0   0  282.07   16.90
   3   0   0  281.07   15.80
   3   0   0  298.17   14.90
   3   0   0  300.37   12.90
  -4   0   0   38.80    6.10
  -4   0   0   31.80    8.60
  -4   0   0   48.90    6.90
  -4   0   0   39.20    8.70
  -4   0   0   32.30    7.20
  -4   0   0   41.30    9.20
   4   0   0   37.80    8.30
   4   0   0   38.20    8.80
   4   0   0   36.00    5.90
   4   0   0   31.60    6.10
   4   0   0   41.20    8.90
   4   0   0   43.90    9.80
   4   0   0   25.50    7.50
   4   0   0   43.70    7.30
  -5   0   0 1587.54   41.60
  -5   0   0 1481.95   49.00
  -5   0   0 1679.63   60.29
  -5   0   0 1630.74   55.49
  -5   0   0 1566.44   51.09
  -5   0   0 1494.45   40.80
   5   0   0 1464.75   52.89
   5   0   0 1492.35   53.89
   5   0   0 1548.74   40.40
   5   0   0 1438.96   49.90
   5   0   0 1535.35   43.60
   5   0   0 1484.15   52.39
   5   0   0 1532.25   44.50
   5   0   0 1514.15   49.60
   5   0   0 1468.45   54.59
  -6   0   0  927.01   47.60
  -6   0   0  907.51   38.80
  -6   0   0  952.80   44.40
  -6   0   0  856.21   39.60
  -6   0   0  990.50   32.20
  -6   0   0  977.80   32.00
   6   0   0  911.01   39.50
   6   0   0 1018.80   44.20
   6   0   0  963.50   44.60
   6   0   0  954.80   35.10
   6   0   0  945.21   30.80
   6   0   0  933.91   34.00
   6   0   0  985.60   45.30
   6   0   0  968.80   45.30
  -7   0   0  408.46   28.70
  -7   0   0  469.85   46.40
  -7   0   0  371.76   26.10
  -7   0   0  422.56   31.00
   7   0   0  386.56   27.20
   7   0   0  393.06   37.10
   7   0   0  320.37   33.90
   7   0   0  441.46   30.60
  -8   0   0  263.77   30.90
  -8   0   0  335.07   37.30
  -8   0   0  276.87   38.00
  -8   0   0  273.87   29.00
   8   0   0  232.18   30.40
   8   0   0  302.87   38.40
   8   0   0  216.78   27.40
   8   0   0  204.58   28.10
  -9   0   0   -0.40    8.20
  -9   0   0   36.50   14.20
  -9   0   0    2.50   10.20
  -9   0   0   -0.20    8.30
   9   0   0    8.90   10.30
   9   0   0   -1.00    9.10
   9   0   0   38.60   14.00
 -10   0   0   28.70   12.50
 -10   0   0   16.00   16.60
 -10   0   0   12.70   12.10
 -10   0   0   10.70   13.10
  10   0   0   13.00   12.10
  10   0   0    9.60   12.90
  10   0   0   14.00   12.80
 -11   0   0    5.00   11.40
 -11   0   0   -2.70   17.30
 -11   0   0   15.70   15.80
  11   0   0  -11.20   12.70
  11   0   0    8.70   15.40
  11   0   0    8.10   14.10
  11  -1   0   44.70   20.20
  11  -1   0   74.99   23.60
  11  -1   0   64.49   21.80
 -11   1   0   75.59   24.10
 -11   1   0   84.49   24.60
 -11   1   0  108.59   31.20
 -11   1   0   67.69   19.60
  10  -1   0    6.00   12.00
  10  -1   0   -5.90   10.30
  10  -1   0   -1.60   12.90
  10  -1   0   -4.40    8.90
 -10   1   0   -1.70    9.20
 -10   1   0   16.00   16.60
 -10   1   0    0.30   10.20
 -10   1   0   14.20   12.60
   9  -1   0    7.20   11.20
   9  -1   0    4.50    9.40
   9  -1   0   11.80    9.40
   9  -1   0    2.70   10.30
  -9   1   0   -5.50    8.50
  -9   1   0    1.80    7.70
  -9   1   0   13.80   11.90
  -9   1   0   -0.50   10.80
   8  -1   0  196.48   26.10
   8  -1   0  289.57   36.00
   8  -1   0  249.78   31.00
   8  -1   0  222.28   28.40
  -8   1   0  282.67   33.30
  -8   1   0  237.78   30.30
  -8   1   0  297.27   38.60
  -8   1   0  178.78   25.10
   7  -1   0  501.15   35.60
   7  -1   0  588.14   34.00
   7  -1   0  528.75   34.50
   7  -1   0  512.85   34.40
  -7   1   0  455.15   31.60
  -7   1   0  559.74   35.20
  -7   1   0  542.55   34.50
  -7   1   0  505.85   38.00
   6  -1   0 1298.07   51.39
   6  -1   0 1277.07   51.69
   6  -1   0 1240.28   52.99
   6  -1   0 1402.96   53.99
   6  -1   0 1245.88   48.30
   6  -1   0 1158.28   40.20
   6  -1   0 1268.47   40.70
  -6   1   0 1311.27   51.69
  -6   1   0 1233.38   50.29
  -6   1   0 1294.37   40.80
  -6   1   0 1202.18   50.89
  -6   1   0 1305.57   56.99
  -6   1   0 1269.57   40.50
   5  -1   0  647.34   25.10
   5  -1   0  685.33   31.00
   5  -1   0  683.23   25.90
   5  -1   0  641.74   31.70
   5  -1   0  622.94   33.50
   5  -1   0  658.63   32.20
   5  -1   0  667.33   33.30
  -5   1   0  646.34   32.20
  -5   1   0  664.13   25.30
  -5   1   0  691.73   36.60
  -5   1   0  692.73   25.80
  -5   1   0  618.04   31.50
  -5   1   0  672.63   33.10
   4  -1   0   84.59    9.90
   4  -1   0  127.19   15.00
   4  -1   0  106.19   13.60
   4  -1   0   96.59   13.10
   4  -1   0   74.39   12.10
   4  -1   0  100.99   14.60
   4  -1   0   94.79   10.20
  -4   1   0  101.59   14.30
  -4   1   0  119.09   11.90
  -4   1   0  113.29   16.70
  -4   1   0   96.09   13.40
  -4   1   0   92.49   10.10
  -4   1   0  115.89   14.70
   3  -1   0 1205.78   37.20
   3  -1   0 1137.09   30.60
   3  -1   0 1178.38   37.80
   3  -1   0 1083.89   38.10
   3  -1   0 1182.08   36.30
   3  -1   0 1194.28   38.80
   3  -1   0 1198.28   36.50
  -3   1   0 1175.98   32.20
  -3   1   0 1239.88   38.50
  -3   1   0 1170.28   38.30
  -3   1   0 1170.38   39.60
  -3   1   0 1156.28   32.00
  -3   1   0 1109.29   36.50
   2  -1   0  169.88   10.00
   2  -1   0  150.48    7.70
   2  -1   0  146.29    9.60
   2  -1   0  141.69   10.10
  -2   1   0  172.98   10.10
  -2   1   0  132.29   10.10
  -2   1   0  121.69    9.50
  -2   1   0  154.68    8.50
  -2   1   0  150.38   10.40
   1  -1   0   72.49    4.80
  -1   1   0   71.79    5.10
  -1   1   0   79.19    5.20
   0  -1   0   19.00    2.80
   0  -1   0   23.10    1.80
   0   1   0   16.90    1.60
  -1  -1   0   68.09    5.40
   1   1   0   66.29    5.10
  -2  -1   0  707.33   19.20
  -2  -1   0  718.63   23.60
  -2  -1   0  680.13   25.10
   2   1   0  703.23   23.30
   2   1   0  657.63   22.60
   2   1   0  710.63   24.40
   2   1   0  707.73   22.10
  -3  -1   0  163.48   12.60
  -3  -1   0  135.39   15.10
  -3  -1   0  173.58    9.30
  -3  -1   0  177.08    8.90
  -3  -1   0  158.28   10.60
   3   1   0  159.58   11.90
   3   1   0  170.68   13.20
   3   1   0  163.98   10.50
   3   1   0  147.09   14.90
   3   1   0  147.39   11.90
   3   1   0  180.88   10.60
   3   1   0  189.98   12.10
  -4  -1   0   22.10    8.50
  -4  -1   0    6.80    3.20
  -4  -1   0   16.70    5.90
  -4  -1   0   19.00    4.50
  -4  -1   0   10.00    3.90
  -4  -1   0   14.00    6.10
   4   1   0   12.40    5.60
   4   1   0   12.10    5.60
   4   1   0   18.40    6.20
   4   1   0   13.00    6.00
   4   1   0   13.50    4.40
   4   1   0   16.00    5.30
   4   1   0   17.90    5.90
  -5  -1   0   83.89   15.40
  -5  -1   0  105.79   10.80
  -5  -1   0  109.19   14.20
  -5  -1   0  105.19   10.70
  -5  -1   0   76.29   14.20
  -5  -1   0  103.59   12.30
   5   1   0  102.29   13.10
   5   1   0   81.09   14.20
   5   1   0   84.39   15.40
   5   1   0   72.29   10.10
   5   1   0   69.49   12.50
   5   1   0   80.69   12.80
   5   1   0  111.49   17.10
  -6  -1   0  165.68   17.30
  -6  -1   0  181.38   20.30
  -6  -1   0  202.18   25.40
  -6  -1   0  195.98   28.40
  -6  -1   0  167.68   12.40
  -6  -1   0  171.58   12.20
   6   1   0  180.38   18.10
   6   1   0  177.58   23.50
   6   1   0  220.28   27.10
   6   1   0  192.48   22.60
   6   1   0  211.88   18.30
   6   1   0  217.58   24.20
  -7  -1   0  111.39   20.50
  -7  -1   0  100.89   17.00
  -7  -1   0   94.09   14.70
  -7  -1   0   88.49   20.90
   7   1   0  103.89   17.40
   7   1   0  112.89   20.20
   7   1   0  105.09   19.40
   7   1   0   94.89   19.10
  -8  -1   0  392.86   39.40
  -8  -1   0  369.56   25.00
  -8  -1   0  404.06   37.50
  -8  -1   0  387.06   44.30
   8   1   0  402.16   38.40
   8   1   0  326.27   37.80
   8   1   0  381.86   36.00
  -9  -1   0    5.80    8.60
  -9  -1   0    2.80   10.00
  -9  -1   0   16.30    9.10
  -9  -1   0   23.40   14.70
   9   1   0   16.90   12.80
   9   1   0    7.70   10.40
   9   1   0    2.00    9.50
 -10  -1   0    1.20   10.70
 -10  -1   0    3.30   16.40
 -10  -1   0    5.90   11.90
  10   1   0   -4.80   10.90
  10   1   0   23.90   13.50
  10   1   0    9.50   12.10
 -11  -1   0    2.00   17.40
 -11  -1   0   36.10   17.50
  11   1   0   13.90   14.90
  11   1   0   32.30   20.30
  11   1   0   13.30   14.80
  11  -2   0   -2.10   14.80
  11  -2   0   21.60   17.90
  11  -2   0   14.50   14.70
  11  -2   0    6.70   17.40
 -11   2   0    6.60   12.40
 -11   2   0    1.70   11.50
 -11   2   0   17.90   18.50
 -11   2   0   12.80   12.60
  10  -2   0    8.60   12.30
  10  -2   0    4.20   11.70
  10  -2   0    7.50   11.50
  10  -2   0    5.50   12.90
 -10   2   0   16.00   15.50
 -10   2   0    5.10   13.80
 -10   2   0   34.90   15.20
 -10   2   0    8.80   12.10
   9  -2   0   30.40   15.90
   9  -2   0   30.90   14.20
   9  -2   0   35.40   14.30
   9  -2   0   36.20   15.20
  -9   2   0   16.70   12.80
  -9   2   0   27.00   14.30
  -9   2   0   28.20   14.80
  -9   2   0   30.30   15.40
   8  -2   0  352.46   36.80
   8  -2   0  196.48   31.10
   8  -2   0  296.97   34.30
   8  -2   0  246.18   30.40
  -8   2   0  225.78   30.50
  -8   2   0  267.37   33.90
  -8   2   0  276.77   33.60
  -8   2   0  190.48   29.40
   7  -2   0   97.99   18.00
   7  -2   0   62.99   17.50
   7  -2   0   75.59   16.10
   7  -2   0  121.89   20.30
  -7   2   0   56.59   15.30
  -7   2   0   62.19   15.40
  -7   2   0   87.19   17.30
  -7   2   0   87.49   19.00
   6  -2   0  752.32   38.40
   6  -2   0  740.93   40.70
   6  -2   0  835.82   43.10
   6  -2   0  742.93   37.00
   6  -2   0  826.42   39.00
   6  -2   0  743.33   30.10
   6  -2   0  751.72   30.50
  -6   2   0  820.62   41.80
  -6   2   0  747.13   38.00
  -6   2   0  781.92   31.40
  -6   2   0  794.22   43.30
  -6   2   0  778.72   31.70
  -6   2   0  724.53   39.60
   5  -2   0 1933.11   52.09
   5  -2   0 1986.30   60.79
   5  -2   0 1956.50   66.49
   5  -2   0 1926.31   66.49
   5  -2   0 1950.20   61.09
   5  -2   0 1889.51   52.69
   5  -2   0 1926.61   61.99
  -5   2   0 1996.30   65.59
  -5   2   0 1912.31   61.89
  -5   2   0 1861.41   65.39
  -5   2   0 1901.61   54.09
  -5   2   0 1885.41   53.79
  -5   2   0 2011.70   67.19
   4  -2   0  162.78   17.50
   4  -2   0  242.88   24.80
   4  -2   0  152.28   15.70
   4  -2   0  165.58   11.70
   4  -2   0  154.08   16.50
   4  -2   0  159.88   14.70
   4  -2   0  140.09   17.60
  -4   2   0  159.38   16.70
  -4   2   0  161.98   19.30
  -4   2   0  165.08   12.50
  -4   2   0  187.08   13.00
  -4   2   0  180.78   20.50
  -4   2   0  172.78   19.80
   3  -2   0  472.15   24.70
   3  -2   0  425.56   17.60
   3  -2   0  449.95   18.50
   3  -2   0  438.56   19.40
   3  -2   0  484.75   22.00
   3  -2   0  438.46   23.20
   3  -2   0  434.36   21.30
  -3   2   0  448.26   19.60
  -3   2   0  428.36   21.70
  -3   2   0  399.06   18.50
  -3   2   0  434.86   20.10
  -3   2   0  435.66   23.00
  -3   2   0  455.95   24.20
   2  -2   0 1109.79   31.60
   2  -2   0 1052.49   37.00
   2  -2   0 1105.69   31.00
   2  -2   0 1128.39   34.60
   2  -2   0 1130.99   36.00
  -2   2   0 1123.59   32.70
  -2   2   0 1114.89   30.80
  -2   2   0 1088.19   35.40
  -2   2   0 1118.89   32.90
  -2   2   0 1065.09   32.20
  -2   2   0 1201.08   38.80
   1  -2   0  236.68   12.40
   1  -2   0  228.88   13.40
   1  -2   0  229.98   12.00
   1  -2   0  231.18   13.50
   1  -2   0  232.28   11.40
  -1   2   0  213.28   11.40
  -1   2   0  215.98   12.00
  -1   2   0  215.18   11.40
  -1   2   0  220.98    8.80
   0  -2   0 9999.00  190.98
   0  -2   0 9440.75  185.58
   0  -2   0 9595.44  187.38
   0  -2   0 9544.65  188.08
   0   2   0 9742.12  186.68
   0   2   0 9541.05  179.58
   0   2   0 9876.61  186.88
  -1  -2   0 1792.22   41.80
  -1  -2   0 1734.23   43.90
  -1  -2   0 1873.71   43.70
  -1  -2   0 1809.42   43.50
  -1  -2   0 1801.02   44.90
   1   2   0 1805.62   41.90
   1   2   0 1808.32   42.80
  -2  -2   0 2988.90   69.19
  -2  -2   0 3072.49   72.39
   2   2   0 3002.40   70.19
   2   2   0 3099.79   70.09
   2   2   0 3114.79   72.19
   2   2   0 3103.39   71.49
   2   2   0 3034.50   70.29
  -3  -2   0   62.79   11.20
  -3  -2   0   55.49    3.60
  -3  -2   0   76.89    8.30
  -3  -2   0   71.69    8.30
  -3  -2   0   70.99   10.60
  -3  -2   0   78.79    9.50
   3   2   0   53.89    9.40
   3   2   0   54.69    9.50
   3   2   0   76.99   10.20
   3   2   0   54.49    9.00
   3   2   0   65.09   10.10
  -4  -2   0  407.86   14.50
  -4  -2   0  397.16   17.10
  -4  -2   0  421.16   26.00
  -4  -2   0  404.86   23.60
  -4  -2   0  426.36   17.70
  -4  -2   0  385.56   19.50
   4   2   0  414.56   24.80
   4   2   0  441.76   25.10
   4   2   0  441.46   23.40
   4   2   0  450.25   21.60
   4   2   0  446.46   23.90
  -5  -2   0 1064.79   44.30
  -5  -2   0 1080.19   31.20
  -5  -2   0 1042.30   38.20
  -5  -2   0 1101.89   48.60
  -5  -2   0 1079.69   32.90
  -5  -2   0 1104.79   33.50
   5   2   0 1133.59   38.80
   5   2   0 1072.09   43.80
   5   2   0 1087.79   43.20
   5   2   0 1027.40   45.30
   5   2   0 1058.59   45.60
  -6  -2   0  998.20   40.80
  -6  -2   0  995.10   33.50
  -6  -2   0 1041.60   33.50
  -6  -2   0 1050.39   34.10
  -6  -2   0 1038.70   51.79
  -6  -2   0 1062.19   48.10
   6   2   0 1036.00   48.60
   6   2   0 1089.59   39.90
   6   2   0 1014.70   42.50
   6   2   0 1029.70   48.30
   6   2   0 1031.40   45.60
   6   2   0 1063.59   46.80
  -7  -2   0  971.20   48.90
  -7  -2   0  862.91   51.59
  -7  -2   0  970.00   42.30
  -7  -2   0  923.11   33.60
   7   2   0  994.00   44.60
   7   2   0  925.71   48.80
   7   2   0  883.81   37.20
   7   2   0  994.00   47.50
   7   2   0  919.91   49.00
   7   2   0  913.31   49.00
  -8  -2   0  385.96   28.80
  -8  -2   0  321.57   35.70
  -8  -2   0  331.57   20.80
  -8  -2   0  332.97   40.30
   8   2   0  395.96   42.80
   8   2   0  305.77   35.80
   8   2   0  372.66   35.50
   8   2   0  482.05   43.90
  -9  -2   0   40.60   17.10
  -9  -2   0   69.09   17.70
  -9  -2   0   44.00   16.50
   9   2   0   54.99   16.90
   9   2   0   72.09   19.10
 -10  -2   0   24.10   16.70
 -10  -2   0   22.70   16.10
  10   2   0   37.80   15.90
  10   2   0   25.10   16.30
 -11  -2   0   43.50   18.70
 -11  -2   0   26.60   20.60
  11   2   0   23.30   18.10
  11   2   0   53.89   21.20
  11  -3   0   60.39   22.20
  11  -3   0  107.19   28.50
  11  -3   0  120.59   29.20
 -11   3   0  118.69   28.10
 -11   3   0  116.39   27.40
 -11   3   0  193.28   38.90
 -11   3   0  130.29   28.90
  10  -3   0   47.60   20.40
  10  -3   0   56.19   20.20
  10  -3   0   40.40   16.80
  10  -3   0   83.39   22.50
 -10   3   0   68.39   21.30
 -10   3   0   40.10   17.60
 -10   3   0   36.70   20.10
 -10   3   0   42.00   18.40
   9  -3   0    7.40   11.30
   9  -3   0    8.70   11.00
   9  -3   0    7.20   12.90
   9  -3   0    0.90    9.30
  -9   3   0   -0.60   10.10
  -9   3   0   -3.70    9.50
  -9   3   0   -7.40   10.70
  -9   3   0   -0.10    9.70
   8  -3   0  210.28   31.60
   8  -3   0  289.67   34.10
   8  -3   0  316.37   35.70
   8  -3   0  235.88   30.40
  -8   3   0  298.47   37.90
  -8   3   0  304.57   33.90
  -8   3   0  263.57   36.00
  -8   3   0  219.78   31.30
   7  -3   0  639.04   37.10
   7  -3   0  645.64   39.20
   7  -3   0  707.93   44.00
   7  -3   0  724.43   45.10
   7  -3   0  649.93   38.80
  -7   3   0  678.03   42.70
  -7   3   0  647.24   40.80
  -7   3   0  649.34   41.30
  -7   3   0  649.74   38.20
   6  -3   0 1184.48   55.09
   6  -3   0 1047.30   40.10
   6  -3   0 1215.98   54.79
   6  -3   0 1134.09   45.90
   6  -3   0 1128.09   49.20
   6  -3   0 1169.28   49.70
   6  -3   0 1157.58   40.00
  -6   3   0 1258.27   54.49
  -6   3   0 1192.68   48.10
  -6   3   0 1090.39   53.39
  -6   3   0 1247.88   53.99
  -6   3   0 1055.19   41.60
  -6   3   0 1267.77   44.60
   5  -3   0 1392.76   50.69
   5  -3   0 1496.55   58.69
   5  -3   0 1298.17   42.30
   5  -3   0 1346.87   44.00
   5  -3   0 1359.86   51.29
   5  -3   0 1256.67   53.19
   5  -3   0 1361.46   46.70
  -5   3   0 1384.96   56.09
  -5   3   0 1308.97   47.70
  -5   3   0 1330.97   52.49
  -5   3   0 1283.67   45.00
  -5   3   0 1299.87   53.09
  -5   3   0 1325.97   45.30
   4  -3   0  121.09   13.70
   4  -3   0  118.19   16.00
   4  -3   0  157.58   21.80
   4  -3   0   95.79   15.60
   4  -3   0  135.39   13.90
   4  -3   0  140.19   14.60
   4  -3   0  159.78   17.60
  -4   3   0  141.09   19.20
  -4   3   0  125.49   16.70
  -4   3   0  149.29   19.30
  -4   3   0  150.68   16.20
  -4   3   0  124.89   15.10
  -4   3   0  141.19   16.10
   3  -3   0    1.10    3.80
   3  -3   0    2.90    4.90
   3  -3   0    3.10    3.70
   3  -3   0    8.80    5.20
   3  -3   0    0.30    3.50
   3  -3   0    5.00    4.00
   3  -3   0    6.00    3.40
  -3   3   0    2.60    4.00
  -3   3   0    6.40    4.70
  -3   3   0   -0.10    3.10
  -3   3   0    2.30    3.20
  -3   3   0    4.60    3.30
  -3   3   0    2.60    4.70
   2  -3   0   11.50    5.30
   2  -3   0   15.30    5.00
   2  -3   0   10.10    4.70
   2  -3   0    6.60    4.80
   2  -3   0    3.10    4.50
  -2   3   0    9.30    3.60
  -2   3   0    8.30    3.70
  -2   3   0    7.40    3.00
  -2   3   0    5.80    4.90
  -2   3   0    3.00    4.20
  -2   3   0    3.90    3.40
  -2   3   0   11.90    4.60
   1  -3   0  215.08   13.50
   1  -3   0  224.58   13.60
   1  -3   0  203.68   14.60
   1  -3   0  207.18   12.90
   1  -3   0  183.28   12.60
  -1   3   0  204.08   13.20
  -1   3   0  199.28   11.40
  -1   3   0  213.98    7.80
  -1   3   0  244.18   14.20
  -1   3   0  200.08   13.20
  -1   3   0  224.58   15.10
   0  -3   0  137.79   12.50
   0  -3   0  124.69    9.50
   0  -3   0  150.28   14.20
   0  -3   0  122.79    9.80
   0  -3   0  139.79   13.40
   0   3   0  116.79   11.10
   0   3   0  141.79   10.50
   0   3   0  123.59    6.50
   0   3   0  122.99    9.00
   0   3   0  128.89   12.40
   0   3   0  144.49    9.90
  -1  -3   0 1143.59   34.40
  -1  -3   0 1174.18   35.00
  -1  -3   0 1206.58   31.40
  -1  -3   0 1207.88   37.10
  -1  -3   0 1227.38   35.50
  -1  -3   0 1166.78   30.60
   1   3   0 1173.98   32.20
   1   3   0 1166.68   33.60
   1   3   0 1196.68   33.80
   1   3   0 1159.08   31.60
   1   3   0 1209.28   36.50
   1   3   0 1237.78   33.60
   1   3   0 1189.48   35.40
  -2  -3   0  382.96   17.10
  -2  -3   0  386.06   18.50
  -2  -3   0  401.56   19.80
  -2  -3   0  398.46   18.60
  -2  -3   0  378.66   18.70
  -2  -3   0  375.46   10.90
   2   3   0  371.46   18.20
   2   3   0  363.06   17.80
   2   3   0  399.26   19.20
   2   3   0  380.86   18.40
   2   3   0  391.96   19.70
  -3  -3   0   80.19   10.00
  -3  -3   0   81.09   11.80
  -3  -3   0   61.09   11.40
  -3  -3   0   74.99   12.40
   3   3   0   75.79   12.00
   3   3   0   72.29   12.10
   3   3   0   77.99   11.40
   3   3   0   95.09   13.00
   3   3   0   74.59   11.20
  -4  -3   0   11.60    6.60
  -4  -3   0    0.80    3.10
  -4  -3   0    4.50    3.80
  -4  -3   0    2.40    4.20
  -4  -3   0    3.50    3.60
   4   3   0    1.00    3.50
   4   3   0   11.30    5.60
   4   3   0   -0.40    3.90
   4   3   0    0.50    4.70
   4   3   0    1.40    4.40
  -5  -3   0  107.79   18.20
  -5  -3   0  102.09   11.90
  -5  -3   0   94.59   13.30
  -5  -3   0   99.79   16.00
  -5  -3   0  121.59   13.00
   5   3   0  101.09   16.20
   5   3   0  108.19   15.80
   5   3   0  108.79   15.70
   5   3   0  110.29   18.00
   5   3   0  102.09   17.30
  -6  -3   0  210.48   14.60
  -6  -3   0  171.08   22.70
  -6  -3   0  190.48   14.10
  -6  -3   0  213.08   22.00
  -6  -3   0  188.28    8.70
  -6  -3   0  155.38   23.40
   6   3   0  187.98   20.40
   6   3   0  191.18   26.30
   6   3   0  213.18   27.40
   6   3   0  253.77   27.60
   6   3   0  225.58   25.70
  -7  -3   0    5.80    6.80
  -7  -3   0   -1.80    6.00
  -7  -3   0   -2.00    8.10
   7   3   0    7.20    7.70
   7   3   0    1.90    7.30
   7   3   0   -3.60    5.80
   7   3   0    3.60    6.30
   7   3   0    8.10    9.80
  -8  -3   0  126.19   20.00
  -8  -3   0  157.58   27.80
  -8  -3   0  137.79   27.40
   8   3   0   95.89   23.30
   8   3   0  121.09   23.00
   8   3   0   68.19   17.80
   8   3   0  119.99   24.60
  -9  -3   0   41.00   15.30
  -9  -3   0    9.50   12.30
   9   3   0    6.10    8.70
   9   3   0   16.80   10.90
 -10  -3   0   -0.90   12.10
 -10  -3   0  -10.70   11.50
  10   3   0   -0.40   12.00
  10   3   0  -16.60    9.50
 -11  -3   0   11.50   19.30
 -11  -3   0   10.60   15.10
  11   3   0    3.70   12.80
  11   3   0   -0.70   12.10
  10  -4   0   19.40   15.10
  10  -4   0    7.90   13.80
  10  -4   0   -8.30   11.80
 -10   4   0    5.50   14.50
 -10   4   0   14.20   14.20
 -10   4   0   12.20   15.30
 -10   4   0   12.80   12.80
   9  -4   0    5.50   10.30
   9  -4   0   -2.90   12.20
   9  -4   0    3.20   12.50
  -9   4   0    6.50   11.80
  -9   4   0   15.80   11.90
  -9   4   0    0.20   12.50
  -9   4   0   -5.50    9.30
   8  -4   0   74.59   18.30
   8  -4   0   95.49   20.80
   8  -4   0   69.89   19.00
  -8   4   0   57.99   17.20
  -8   4   0   80.59   20.00
  -8   4   0   90.79   21.20
  -8   4   0   76.69   21.50
   7  -4   0   57.19   13.80
   7  -4   0   46.10   16.70
   7  -4   0   64.39   18.20
   7  -4   0   57.39   15.40
   7  -4   0   55.29   16.80
  -7   4   0   30.50   13.70
  -7   4   0   69.19   17.30
  -7   4   0   48.40   15.50
  -7   4   0   51.69   15.30
   6  -4   0  247.38   27.30
   6  -4   0  262.27   24.90
   6  -4   0  242.18   27.90
   6  -4   0  211.98   29.90
   6  -4   0  249.18   31.30
   6  -4   0  229.88   21.80
  -6   4   0  279.27   31.70
  -6   4   0  275.57   30.20
  -6   4   0  269.57   26.60
  -6   4   0  308.87   29.00
  -6   4   0  228.68   30.30
  -6   4   0  264.77   25.50
   5  -4   0  255.27   29.50
   5  -4   0  241.38   17.50
   5  -4   0  222.08   17.80
   5  -4   0  244.88   25.70
   5  -4   0  217.18   24.50
   5  -4   0  248.08   18.10
   5  -4   0  271.67   30.10
  -5   4   0  242.58   23.80
  -5   4   0  267.27   19.80
  -5   4   0  222.48   26.70
  -5   4   0  284.97   26.40
  -5   4   0  208.58   26.50
  -5   4   0  232.48   25.40
   4  -4   0  204.98   20.80
   4  -4   0  231.98   23.50
   4  -4   0  190.98   24.00
   4  -4   0  174.38   13.50
   4  -4   0  226.98   20.80
   4  -4   0  203.88   15.80
   4  -4   0  203.28   23.80
  -4   4   0  194.28   18.60
  -4   4   0  238.58   27.80
  -4   4   0  223.58   22.10
  -4   4   0  210.78   21.00
  -4   4   0  201.68   23.40
  -4   4   0  188.28   20.90
   3  -4   0  150.98   16.60
   3  -4   0  144.29   19.20
   3  -4   0  125.09   14.70
   3  -4   0  138.79   20.30
   3  -4   0  125.29   16.50
   3  -4   0  123.39   11.20
  -3   4   0  141.09   16.80
  -3   4   0  142.49   19.90
  -3   4   0  110.49   14.50
  -3   4   0  104.99   16.00
  -3   4   0  126.79   11.70
  -3   4   0  136.69   14.30
  -3   4   0  148.39   13.30
   2  -4   0   96.99   14.20
   2  -4   0   84.49   11.90
   2  -4   0  117.89   14.30
   2  -4   0  104.49   15.10
   2  -4   0  124.59   15.70
  -2   4   0  105.49   16.30
  -2   4   0   91.39   14.00
  -2   4   0   68.59   11.70
  -2   4   0  108.19   11.30
  -2   4   0   97.89    9.50
  -2   4   0   94.49   13.70
   1  -4   0 1348.77   46.20
   1  -4   0 1348.27   42.90
   1  -4   0 1298.57   42.50
   1  -4   0 1389.66   43.70
   1  -4   0 1404.56   44.70
  -1   4   0 1330.67   43.40
  -1   4   0 1344.47   43.70
  -1   4   0 1342.17   43.40
  -1   4   0 1336.37   39.90
  -1   4   0 1310.57   45.50
   0  -4   0 3497.95   82.69
   0  -4   0 3366.06   80.39
   0  -4   0 3356.06   83.39
   0  -4   0 3400.26   81.19
   0  -4   0 3315.67   84.29
   0   4   0 3363.06   82.39
   0   4   0 3277.97   78.79
   0   4   0 3251.27   69.79
   0   4   0 3454.25   83.09
   0   4   0 3423.76   79.89
   0   4   0 3386.96   80.59
  -1  -4   0 1200.78   41.30
  -1  -4   0 1223.38   35.70
  -1  -4   0 1195.58   31.30
  -1  -4   0 1242.78   39.00
  -1  -4   0 1204.58   39.20
  -1  -4   0 1157.48   41.60
   1   4   0 1220.68   37.50
   1   4   0 1172.28   34.20
   1   4   0 1233.78   37.60
   1   4   0 1240.18   37.30
   1   4   0 1215.78   40.20
   1   4   0 1275.87   40.40
   1   4   0 1192.38   33.40
  -2  -4   0  956.00   32.20
  -2  -4   0  962.90   25.40
  -2  -4   0  920.91   35.30
  -2  -4   0  973.20   37.10
  -2  -4   0  972.80   30.20
  -2  -4   0  972.60   35.10
  -2  -4   0  945.31   34.90
   2   4   0  961.50   36.30
   2   4   0  958.60   32.80
   2   4   0  962.40   33.80
   2   4   0  944.41   33.40
   2   4   0  983.60   34.10
  -3  -4   0  629.34   27.10
  -3  -4   0  679.93   31.50
  -3  -4   0  686.53   29.60
  -3  -4   0  642.44   29.60
  -3  -4   0  712.23   31.90
  -3  -4   0  680.43   30.40
   3   4   0  610.54   28.70
   3   4   0  703.83   31.00
   3   4   0  674.83   30.80
   3   4   0  671.03   29.60
   3   4   0  671.63   29.20
  -4  -4   0   14.50    6.10
  -4  -4   0   13.70    6.80
  -4  -4   0   23.00    6.80
  -4  -4   0   10.40    5.70
  -4  -4   0   25.40    9.30
  -4  -4   0   21.10    7.90
   4   4   0   16.60    6.30
   4   4   0    9.60    5.70
   4   4   0   10.10    5.80
   4   4   0   19.60    7.30
   4   4   0   13.70    7.10
  -5  -4   0  916.81   34.20
  -5  -4   0  881.41   40.80
  -5  -4   0  921.61   36.20
  -5  -4   0  987.20   46.40
  -5  -4   0  954.40   45.90
  -5  -4   0  922.61   34.50
   5   4   0  862.01   42.80
   5   4   0  903.51   40.70
   5   4   0  993.40   41.60
   5   4   0  886.91   40.30
   5   4   0  902.21   43.20
  -6  -4   0  977.10   37.10
  -6  -4   0  958.20   46.20
  -6  -4   0 1064.69   41.70
  -6  -4   0 1024.70   52.59
  -6  -4   0  979.50   37.00
   6   4   0 1084.59   51.39
   6   4   0 1047.30   47.50
   6   4   0  997.80   49.70
   6   4   0 1006.90   44.40
   6   4   0  970.80   46.60
  -7  -4   0  882.81   46.70
  -7  -4   0  826.22   50.49
  -7  -4   0  923.61   41.00
   7   4   0  891.91   50.19
   7   4   0  854.51   46.10
   7   4   0  914.61   43.30
   7   4   0  871.51   46.70
   7   4   0  884.61   50.19
  -8  -4   0  370.16   41.40
  -8  -4   0  391.26   46.50
   8   4   0  286.67   34.60
   8   4   0  322.07   37.20
   8   4   0  318.57   31.00
   8   4   0  345.87   42.00
   8   4   0  280.77   37.30
  -9  -4   0   80.59   21.30
  -9  -4   0  113.09   28.30
   9   4   0  124.29   28.00
   9   4   0  124.49   27.80
   9   4   0  142.49   26.70
   9   4   0  112.59   24.90
 -10  -4   0    4.20   14.20
 -10  -4   0   -2.40    9.90
  10   4   0   -5.00   11.20
  10   4   0    3.80   10.50
  10  -5   0   26.60   17.70
  10  -5   0   25.60   16.50
  10  -5   0   34.10   20.00
 -10   5   0   29.10   18.60
 -10   5   0   21.60   14.60
 -10   5   0   41.50   18.60
   9  -5   0    6.50   12.10
   9  -5   0   12.90   12.60
   9  -5   0  -12.80    9.60
  -9   5   0   -6.60   11.10
  -9   5   0   -2.30   10.80
  -9   5   0    8.40   13.00
  -9   5   0    4.80   11.70
   8  -5   0   61.09   17.20
   8  -5   0   63.19   20.60
   8  -5   0   43.90   16.00
   8  -5   0   53.09   19.50
  -8   5   0  103.89   21.10
  -8   5   0   71.19   19.50
  -8   5   0   58.19   18.20
  -8   5   0   55.09   18.00
   7  -5   0  394.16   39.30
   7  -5   0  477.95   41.90
   7  -5   0  490.25   41.00
   7  -5   0  490.55   38.90
  -7   5   0  419.16   33.80
  -7   5   0  469.15   32.20
  -7   5   0  458.85   45.20
  -7   5   0  368.66   35.10
  -7   5   0  394.96   36.10
  -7   5   0  424.46   47.10
   6  -5   0  515.35   33.10
   6  -5   0  559.44   38.90
   6  -5   0  487.75   38.20
   6  -5   0  480.45   34.60
  -6   5   0  472.75   36.20
  -6   5   0  555.54   32.60
  -6   5   0  585.14   41.20
  -6   5   0  544.45   34.60
  -6   5   0  508.25   31.40
  -6   5   0  551.34   32.00
   5  -5   0 1128.79   50.39
   5  -5   0 1124.49   52.69
   5  -5   0 1180.58   44.10
   5  -5   0 1036.10   54.29
   5  -5   0 1072.89   46.90
   5  -5   0 1112.69   44.70
  -5   5   0 1202.68   57.09
  -5   5   0 1100.09   46.30
  -5   5   0 1169.78   47.70
  -5   5   0 1161.68   53.69
  -5   5   0 1073.79   42.40
  -5   5   0 1187.88   47.50
   4  -5   0  319.37   22.40
   4  -5   0  335.27   28.50
   4  -5   0  288.37   21.70
   4  -5   0  319.17   31.80
   4  -5   0  311.27   17.10
   4  -5   0  359.96   32.60
   4  -5   0  292.67   20.90
  -4   5   0  314.17   20.70
  -4   5   0  335.47   19.30
  -4   5   0  328.47   33.90
  -4   5   0  345.47   33.60
  -4   5   0  320.77   23.40
  -4   5   0  343.47   23.80
   3  -5   0  103.49   18.50
   3  -5   0   73.29   13.30
   3  -5   0   96.49   15.30
   3  -5   0  102.29   17.20
   3  -5   0   87.69   15.20
  -3   5   0   92.49   16.20
  -3   5   0   88.89   11.40
  -3   5   0   91.49   11.30
  -3   5   0   91.59   14.60
  -3   5   0   98.19   16.00
  -3   5   0   95.59   10.60
  -3   5   0   74.79   15.70
   2  -5   0  107.59   15.10
   2  -5   0  113.39   17.80
   2  -5   0  111.39   15.00
   2  -5   0  116.79   16.60
   2  -5   0   84.19   13.80
  -2   5   0  138.39   20.00
  -2   5   0  124.39   16.60
  -2   5   0   97.59    7.40
  -2   5   0  139.59   17.70
  -2   5   0  129.59   14.20
  -2   5   0  114.29   17.30
   1  -5   0 1134.09   42.70
   1  -5   0 1064.89   40.20
   1  -5   0 1157.18   43.80
   1  -5   0 1069.19   40.50
   1  -5   0  980.00   38.60
  -1   5   0 1089.79   40.50
  -1   5   0  995.90   39.70
  -1   5   0 1003.00   42.00
  -1   5   0  982.10   39.50
  -1   5   0 1064.19   37.50
  -1   5   0 1038.60   28.00
   0  -5   0 1011.50   39.60
   0  -5   0  992.00   38.00
   0  -5   0  990.20   40.60
   0  -5   0 1050.39   37.80
   0  -5   0  975.60   37.50
   0   5   0  978.00   38.90
   0   5   0  978.70   38.00
   0   5   0  968.30   35.90
   0   5   0 1043.60   37.10
   0   5   0  983.20   38.20
   0   5   0  974.00   27.70
   0   5   0 1041.00   37.60
  -1  -5   0  743.23   33.40
  -1  -5   0  669.33   20.40
  -1  -5   0  640.04   28.80
  -1  -5   0  648.24   32.20
  -1  -5   0  670.13   29.90
  -1  -5   0  651.73   26.70
   1   5   0  655.93   23.70
   1   5   0  647.84   30.10
   1   5   0  680.93   24.80
   1   5   0  665.23   28.20
   1   5   0  669.13   28.10
   1   5   0  688.63   30.50
  -2  -5   0  374.56   24.60
  -2  -5   0  326.87   17.30
  -2  -5   0  365.06   21.40
  -2  -5   0  356.96   16.20
  -2  -5   0  323.97   21.10
  -2  -5   0  351.16   15.60
  -2  -5   0  379.46   24.30
  -2  -5   0  333.87   21.10
   2   5   0  387.16   23.40
   2   5   0  322.27   18.40
   2   5   0  318.77   19.60
   2   5   0  361.86   19.70
   2   5   0  321.77   19.50
   2   5   0  346.37   19.20
  -3  -5   0   47.10    9.00
  -3  -5   0   45.90   10.30
  -3  -5   0   35.90    9.90
  -3  -5   0   29.80    9.20
  -3  -5   0   22.40    7.80
  -3  -5   0   49.50   10.40
   3   5   0   29.20    8.80
   3   5   0   29.60    8.70
   3   5   0   41.70    9.90
   3   5   0   33.00    9.10
   3   5   0   55.09   12.10
  -4  -5   0    9.70    7.00
  -4  -5   0   17.00    6.70
  -4  -5   0    8.80    6.10
  -4  -5   0    6.90    7.00
  -4  -5   0    2.80    6.20
  -4  -5   0    6.30    6.20
   4   5   0   17.40    8.60
   4   5   0    5.60    6.00
   4   5   0   10.10    6.60
   4   5   0   11.30    7.10
   4   5   0   24.00    8.90
  -5  -5   0   85.19   16.20
  -5  -5   0   92.99   17.90
  -5  -5   0   58.59   12.30
  -5  -5   0   60.29   11.40
  -5  -5   0   72.79   15.50
  -5  -5   0   81.49   17.20
  -5  -5   0   72.19   14.10
   5   5   0   17.70    8.80
   5   5   0   47.80   12.30
   5   5   0   57.79   13.90
   5   5   0   94.49   18.30
   5   5   0   86.79   16.30
  -6  -5   0  138.29   20.60
  -6  -5   0  153.18   23.80
  -6  -5   0  133.19   23.40
  -6  -5   0  126.19   17.70
  -6  -5   0  123.89   16.60
  -6  -5   0  120.19   22.00
  -6  -5   0   94.69   14.80
   6   5   0  140.09   21.20
   6   5   0  122.89   22.50
   6   5   0  160.38   22.30
   6   5   0  148.99   24.80
   6   5   0  107.19   18.50
  -7  -5   0   14.90   10.30
  -7  -5   0    4.60   10.50
  -7  -5   0    4.60    7.70
  -7  -5   0   11.10   10.10
   7   5   0   14.20    8.50
   7   5   0    1.00    7.70
   7   5   0   18.50   11.30
   7   5   0    3.70    8.90
   7   5   0    0.90    8.00
  -8  -5   0    9.60   12.30
  -8  -5   0   17.40   12.20
  -8  -5   0    7.90   12.00
   8   5   0    5.90    9.00
   8   5   0    6.40   10.90
   8   5   0    3.90   12.30
   8   5   0   16.60   11.00
   8   5   0   34.00   14.50
  -9  -5   0   23.00   15.80
  -9  -5   0    5.50   14.30
  -9  -5   0   14.50   13.80
   9   5   0   25.70   15.20
   9   5   0   14.30   10.40
   9   5   0    5.30   14.60
   9   5   0    6.00   11.40
 -10  -5   0   -4.30   12.10
 -10  -5   0   -2.00   15.70
 -10  -5   0   -6.60   13.10
  10   5   0   17.00   13.40
  10   5   0   -9.00    9.30
  10  -6   0    3.30   14.90
  10  -6   0   -4.80   12.00
  10  -6   0    5.70   15.90
 -10   6   0   -4.70   13.30
 -10   6   0    2.80   13.60
   9  -6   0    0.60   12.00
   9  -6   0   -0.50   12.90
   9  -6   0   -3.30   12.00
  -9   6   0   -4.50   11.70
  -9   6   0    1.80   12.40
   8  -6   0   -2.20   10.30
   8  -6   0   -8.50   10.80
   8  -6   0    4.00   12.90
   8  -6   0  -11.30    9.40
  -8   6   0   -6.50   10.40
  -8   6   0   -2.70   11.50
   7  -6   0    2.90   10.60
   7  -6   0   -4.40    8.90
   7  -6   0   -2.70    8.10
   7  -6   0   -1.10   10.00
  -7   6   0    0.30    8.50
  -7   6   0    4.80   12.10
  -7   6   0    6.50    8.60
  -7   6   0    3.50    8.90
   6  -6   0   16.40   11.50
   6  -6   0   34.90   14.10
   6  -6   0   42.80   15.80
   6  -6   0   26.80   12.40
  -6   6   0   20.00   12.80
  -6   6   0   24.60   11.30
  -6   6   0   15.00   10.20
  -6   6   0   50.29   17.70
   5  -6   0  285.37   27.20
   5  -6   0  228.28   26.10
   5  -6   0  232.78   29.80
   5  -6   0  182.68   24.90
   5  -6   0  201.38   29.30
   5  -6   0  228.58   25.80
  -5   6   0  196.58   26.60
  -5   6   0  235.68   27.30
  -5   6   0  180.78   27.70
  -5   6   0  260.67   28.40
   4  -6   0   12.80    8.40
   4  -6   0   10.00    8.00
   4  -6   0    8.20    7.30
   4  -6   0   11.10    9.60
   4  -6   0    2.30    6.70
  -4   6   0   22.50    9.10
  -4   6   0    9.10    7.10
  -4   6   0   11.70    9.60
  -4   6   0   13.70    9.30
   3  -6   0   63.09   13.20
   3  -6   0   50.19   14.40
   3  -6   0   63.39   14.60
   3  -6   0   51.19   12.20
   3  -6   0   50.59   14.10
  -3   6   0   91.49   16.50
  -3   6   0   53.59   13.60
  -3   6   0   74.29   14.90
  -3   6   0   45.70   13.50
  -3   6   0   71.69   15.00
  -3   6   0   91.99   12.90
   2  -6   0    6.80    6.50
   2  -6   0    8.40    5.90
   2  -6   0   -0.30    4.70
   2  -6   0   -2.10    5.80
   2  -6   0    3.40    6.00
  -2   6   0   15.60    9.30
  -2   6   0    3.60    5.40
  -2   6   0    7.80    6.40
  -2   6   0   11.60    6.90
  -2   6   0   10.40    5.30
   1  -6   0  249.78   24.40
   1  -6   0  286.47   22.70
   1  -6   0  263.67   20.40
   1  -6   0  314.77   22.60
   1  -6   0  229.68   24.80
  -1   6   0  274.07   21.30
  -1   6   0  311.97   22.80
  -1   6   0  282.47   20.00
  -1   6   0  273.87   12.70
  -1   6   0  228.88   23.50
  -1   6   0  250.57   26.30
  -1   6   0  275.57   20.60
   0  -6   0 1413.66   50.19
   0  -6   0 1526.25   52.59
   0  -6   0 1470.55   52.19
   0  -6   0 1530.85   55.39
   0  -6   0 1430.26   53.29
   0   6   0 1504.05   52.79
   0   6   0 1493.25   53.19
   0   6   0 1362.26   49.40
   0   6   0 1385.26   37.80
   0   6   0 1343.57   50.89
   0   6   0 1468.45   49.90
   0   6   0 1373.26   48.30
  -1  -6   0 1137.89   44.00
  -1  -6   0 1096.29   39.90
  -1  -6   0 1018.20   46.10
  -1  -6   0 1137.69   47.10
  -1  -6   0 1102.29   28.00
  -1  -6   0 1107.19   42.60
   1   6   0 1102.39   41.00
   1   6   0 1072.29   34.20
   1   6   0 1119.19   41.60
   1   6   0 1134.59   44.80
   1   6   0 1097.79   44.30
   1   6   0 1105.59   35.40
  -2  -6   0  450.55   18.90
  -2  -6   0  451.65   20.50
  -2  -6   0  459.05   27.10
  -2  -6   0  443.96   20.30
  -2  -6   0  443.86   26.40
  -2  -6   0  485.35   30.50
  -2  -6   0  446.46   28.60
   2   6   0  446.46   22.90
   2   6   0  439.06   27.20
   2   6   0  417.06   22.90
   2   6   0  445.66   24.20
   2   6   0  444.76   24.80
   2   6   0  475.25   25.50
  -3  -6   0  513.55   31.20
  -3  -6   0  582.54   31.60
  -3  -6   0  615.84   26.00
  -3  -6   0  598.14   35.40
  -3  -6   0  596.84   32.30
  -3  -6   0  563.54   16.30
  -3  -6   0  549.85   27.20
  -3  -6   0  583.04   34.10
   3   6   0  603.74   30.20
   3   6   0  625.14   33.70
   3   6   0  604.64   30.10
   3   6   0  594.04   30.30
   3   6   0  538.05   29.10
  -4  -6   0   10.70    7.10
  -4  -6   0    6.00    5.60
  -4  -6   0    6.50    5.70
  -4  -6   0    3.70    6.90
  -4  -6   0    0.00    5.50
  -4  -6   0    2.40    6.30
   4   6   0    7.20    6.50
   4   6   0    0.00    4.70
   4   6   0    1.50    6.40
   4   6   0    0.30    5.30
   4   6   0    4.10    6.10
  -5  -6   0   47.50   12.10
  -5  -6   0   70.29   16.10
  -5  -6   0   42.70   11.10
  -5  -6   0   56.19   15.10
  -5  -6   0   70.89   17.20
  -5  -6   0   51.59   11.60
  -5  -6   0   83.49   16.90
  -5  -6   0   78.09   17.20
   5   6   0   71.49   15.60
   5   6   0   58.19   14.50
   5   6   0   38.70   12.00
   5   6   0   68.49   14.60
   5   6   0   91.59   18.30
  -6  -6   0  316.27   28.20
  -6  -6   0  345.47   36.30
  -6  -6   0  388.36   25.70
  -6  -6   0  383.16   40.90
  -6  -6   0  390.76   29.60
  -6  -6   0  457.15   32.80
  -6  -6   0  348.27   32.90
  -6  -6   0  368.06   38.10
   6   6   0  360.96   36.90
   6   6   0  348.47   37.90
   6   6   0  383.76   37.70
   6   6   0  346.77   34.70
   6   6   0  338.27   27.50
  -7  -6   0  812.12   51.59
  -7  -6   0  863.71   49.90
  -7  -6   0  933.71   48.90
  -7  -6   0  844.12   51.59
  -7  -6   0  870.31   47.90
   7   6   0  927.01   52.39
   7   6   0  834.02   47.10
   7   6   0  870.71   47.70
   7   6   0  750.62   48.40
   7   6   0  934.61   50.89
  -8  -6   0  398.26   44.10
  -8  -6   0  280.37   37.40
  -8  -6   0  301.57   41.10
  -8  -6   0  299.17   36.00
  -8  -6   0  334.37   40.00
   8   6   0  311.87   35.60
   8   6   0  324.77   40.00
   8   6   0  247.28   34.60
   8   6   0  291.27   39.30
   8   6   0  339.17   38.60
  -9  -6   0  106.09   24.50
  -9  -6   0  103.39   26.50
  -9  -6   0  191.58   33.80
  -9  -6   0  197.68   33.20
   9   6   0  188.88   33.30
   9   6   0  198.58   33.60
   9   6   0  122.79   24.80
   9   6   0  222.78   36.60
 -10  -6   0   10.60   15.00
 -10  -6   0   -5.30   12.20
 -10  -6   0   23.40   18.90
 -10  -6   0   17.90   15.30
  10   6   0  -11.50   14.60
  10   6   0   11.10   13.60
  10   6   0   -1.10   12.60
   9  -7   0   -7.60   14.80
   9  -7   0   -6.90   14.20
   9  -7   0    5.00   13.70
   9  -7   0    9.00   16.20
  -9   7   0    5.80   13.70
  -9   7   0   11.20   13.30
   8  -7   0    6.10   12.80
   8  -7   0    2.80   13.30
   8  -7   0   10.80   15.00
   8  -7   0  -14.50   11.20
  -8   7   0   15.20   15.20
  -8   7   0   30.60   16.00
   7  -7   0  234.48   30.70
   7  -7   0  209.18   35.90
   7  -7   0  265.37   36.30
   7  -7   0  207.88   31.80
  -7   7   0  218.58   35.90
  -7   7   0  258.87   31.50
  -7   7   0  218.88   29.20
  -7   7   0  244.78   36.70
   6  -7   0  279.57   31.50
   6  -7   0  328.97   41.40
   6  -7   0  294.17   34.60
   6  -7   0  258.67   34.60
  -6   7   0  335.67   34.70
  -6   7   0  306.27   33.50
  -6   7   0  341.47   42.30
  -6   7   0  280.77   35.00
   5  -7   0  680.43   38.60
   5  -7   0  560.94   40.80
   5  -7   0  777.62   50.39
   5  -7   0  672.13   41.50
   5  -7   0  656.33   38.40
   5  -7   0  623.84   36.30
  -5   7   0  627.74   39.20
  -5   7   0  580.04   37.70
  -5   7   0  663.63   46.60
  -5   7   0  599.24   41.30
   4  -7   0  314.27   30.20
   4  -7   0  188.98   28.30
   4  -7   0  239.58   30.50
   4  -7   0  287.97   30.20
   4  -7   0  251.07   29.70
  -4   7   0  276.17   30.60
  -4   7   0  222.28   27.60
  -4   7   0  285.77   36.70
  -4   7   0  224.18   29.70
   3  -7   0  128.19   20.70
   3  -7   0  119.69   23.10
   3  -7   0   22.90   10.20
   3  -7   0   79.39   16.10
   3  -7   0   90.29   18.90
  -3   7   0   83.79   16.30
  -3   7   0   85.99   17.10
  -3   7   0   97.19   14.80
  -3   7   0   93.49   19.60
  -3   7   0   73.49   17.30
   2  -7   0   -7.10    5.20
   2  -7   0   -2.00    5.10
   2  -7   0   -0.10    6.20
   2  -7   0    2.80    6.90
   2  -7   0   -2.80    5.60
  -2   7   0    0.50    5.60
  -2   7   0    1.40    6.60
  -2   7   0    7.80    7.60
  -2   7   0   -0.80    4.80
  -2   7   0    2.60    5.30
   1  -7   0  813.92   42.40
   1  -7   0  894.91   41.60
   1  -7   0  871.21   42.30
   1  -7   0  799.02   42.10
   1  -7   0  849.91   41.70
  -1   7   0  948.61   43.80
  -1   7   0  848.02   38.30
  -1   7   0  926.91   41.10
  -1   7   0  804.02   42.70
  -1   7   0  787.72   41.20
  -1   7   0  804.62   39.70
   0  -7   0  455.85   30.40
   0  -7   0  483.25   30.40
   0  -7   0  493.45   29.90
   0  -7   0  483.05   29.30
   0  -7   0  435.56   31.00
   0   7   0  507.65   29.50
   0   7   0  450.85   34.60
   0   7   0  444.66   29.80
   0   7   0  506.25   29.40
   0   7   0  492.25   28.20
   0   7   0  418.96   29.00
  -1  -7   0  664.73   34.70
  -1  -7   0  602.54   35.80
  -1  -7   0  658.33   38.70
  -1  -7   0  569.04   29.70
  -1  -7   0  629.14   34.30
   1   7   0  632.94   25.60
   1   7   0  643.54   34.70
   1   7   0  621.14   34.60
   1   7   0  623.84   32.50
   1   7   0  677.93   32.70
  -2  -7   0  458.85   32.20
  -2  -7   0  463.85   29.90
  -2  -7   0  454.75   32.50
  -2  -7   0  432.76   28.10
  -2  -7   0  456.65   22.90
   2   7   0  447.36   24.00
   2   7   0  423.06   29.50
   2   7   0  443.66   26.90
   2   7   0  473.65   27.00
   2   7   0  492.75   25.30
  -3  -7   0   62.39   14.20
  -3  -7   0   38.10   12.20
  -3  -7   0   50.19    6.70
  -3  -7   0   40.50   10.80
  -3  -7   0   31.60   12.10
   3   7   0   56.79   12.40
   3   7   0   34.80   10.50
   3   7   0   51.89   13.80
   3   7   0   46.70   11.90
   3   7   0   47.80   12.00
  -4  -7   0   49.30   12.50
  -4  -7   0   10.30    8.30
  -4  -7   0   24.60   12.20
  -4  -7   0   26.60   11.80
  -4  -7   0   38.80   12.30
  -4  -7   0   23.10   11.00
   4   7   0    4.40    8.50
   4   7   0   37.90   11.40
   4   7   0   23.50    9.00
   4   7   0   50.29   13.30
   4   7   0   32.60   10.90
  -5  -7   0   39.20   14.00
  -5  -7   0   24.30   10.00
  -5  -7   0   24.40   12.50
  -5  -7   0   38.90   13.00
  -5  -7   0   18.90    9.70
  -5  -7   0   12.80   11.20
  -5  -7   0   13.90   10.10
  -5  -7   0   31.50   11.80
   5   7   0    8.40    8.00
   5   7   0    6.00    7.50
   5   7   0   20.10   10.60
   5   7   0   20.10   10.80
   5   7   0   12.10   10.60
  -6  -7   0    8.00    8.20
  -6  -7   0    6.50   10.20
  -6  -7   0   -4.50    7.00
  -6  -7   0   -0.90    8.40
  -6  -7   0    2.90    9.30
  -6  -7   0   -0.80    8.90
  -6  -7   0   -5.50    7.30
   6   7   0    1.30    8.20
   6   7   0   -0.60    9.00
   6   7   0   -0.50    7.10
   6   7   0    3.80    7.90
   6   7   0    5.40    9.90
  -7  -7   0   53.59   17.30
  -7  -7   0   28.10   14.20
  -7  -7   0   12.80   11.50
  -7  -7   0   32.10   14.20
  -7  -7   0   39.60   15.30
  -7  -7   0    9.00   10.30
   7   7   0   17.90   13.20
   7   7   0    7.70    9.00
   7   7   0   41.10   17.60
   7   7   0   30.70   14.10
   7   7   0   42.20   15.80
  -8  -7   0    0.30   10.70
  -8  -7   0    8.50   11.50
  -8  -7   0    0.70   10.10
  -8  -7   0    6.30   12.60
  -8  -7   0    8.30   10.90
  -8  -7   0    0.00   10.50
   8   7   0    5.20   12.80
   8   7   0    6.10   12.00
   8   7   0    8.60   11.20
   8   7   0   -1.10    9.00
   8   7   0   -8.90   10.30
  -9  -7   0    3.40   14.70
  -9  -7   0   13.30   13.50
  -9  -7   0    8.90   14.60
  -9  -7   0   -2.60   13.70
  -9  -7   0    7.40   15.00
   9   7   0   -1.00   15.30
   9   7   0   14.10   13.90
   9   7   0    4.70   11.60
   9   7   0    4.90   13.40
   8  -8   0   15.20   13.60
   8  -8   0    0.70   13.50
   8  -8   0   -1.30   13.50
  -8   8   0    3.20   11.40
  -8   8   0    9.10   17.60
   7  -8   0   30.60   17.80
   7  -8   0   -1.90   16.40
   7  -8   0   17.10   14.30
   7  -8   0   26.20   15.70
  -7   8   0   56.69   20.20
  -7   8   0   11.50   12.50
  -7   8   0   11.60   15.40
  -7   8   0   29.90   14.10
   6  -8   0    3.60   10.50
   6  -8   0   -0.30   11.50
   6  -8   0   20.80   13.00
   6  -8   0   23.30   14.40
  -6   8   0    2.10    8.70
  -6   8   0   10.60   11.20
  -6   8   0    7.30   12.30
  -6   8   0    3.80   13.50
   5  -8   0   22.40   11.70
   5  -8   0   18.00   11.70
   5  -8   0   17.80   12.40
   5  -8   0   23.30   13.00
   5  -8   0   23.00   13.70
   5  -8   0   19.40   12.50
  -5   8   0   20.80   12.90
  -5   8   0   14.70   10.70
  -5   8   0   41.60   15.00
  -5   8   0   17.90   12.70
   4  -8   0   -2.80    8.20
   4  -8   0    0.40    8.40
   4  -8   0    2.40   10.60
   4  -8   0   -4.00    8.00
   4  -8   0    5.50    9.50
  -4   8   0    1.90    9.10
  -4   8   0   -1.90    7.70
  -4   8   0   -1.50    8.60
  -4   8   0   -3.00    8.60
   3  -8   0  104.69   20.60
   3  -8   0   89.09   18.50
   3  -8   0   81.69   20.20
   3  -8   0   73.79   19.00
   3  -8   0   81.69   16.90
  -3   8   0   48.20   14.70
  -3   8   0   40.40   13.20
  -3   8   0   99.29   16.00
  -3   8   0   93.89   19.80
  -3   8   0   61.79   19.50
   2  -8   0   12.30   10.60
   2  -8   0   37.10   13.10
   2  -8   0   47.30   14.20
   2  -8   0   40.80   13.10
   2  -8   0   21.20   10.40
  -2   8   0   28.40   11.90
  -2   8   0   30.80   10.70
  -2   8   0   32.50   12.50
  -2   8   0   28.30   13.40
  -2   8   0    1.80    8.20
   1  -8   0  297.87   32.40
   1  -8   0  268.17   29.60
   1  -8   0  244.48   28.70
   1  -8   0  338.67   33.90
   1  -8   0  250.77   29.90
  -1   8   0  244.38   28.80
  -1   8   0  313.37   33.00
  -1   8   0  326.27   32.70
  -1   8   0  289.37   30.30
  -1   8   0  270.17   27.70
   0  -8   0  298.07   31.90
   0  -8   0  295.97   30.80
   0  -8   0  273.77   29.40
   0  -8   0  284.97   32.70
   0  -8   0  268.17   30.80
   0   8   0  318.07   24.30
   0   8   0  262.27   28.30
   0   8   0  201.08   24.30
   0   8   0  239.28   27.70
  -1  -8   0  778.42   37.40
  -1  -8   0  784.42   43.80
  -1  -8   0  786.92   40.70
  -1  -8   0  822.62   42.60
  -1  -8   0  872.21   47.20
   1   8   0  732.83   38.20
   1   8   0  756.12   42.00
   1   8   0  693.93   39.20
   1   8   0  751.12   37.60
  -2  -8   0  331.77   32.70
  -2  -8   0  374.76   39.10
  -2  -8   0  307.27   20.30
  -2  -8   0  331.97   35.20
  -2  -8   0  397.26   37.40
   2   8   0  304.37   24.00
   2   8   0  305.77   24.00
   2   8   0  334.17   32.30
  -3  -8   0  380.56   35.70
  -3  -8   0  350.26   36.20
  -3  -8   0  364.06   28.70
  -3  -8   0  459.25   44.10
   3   8   0  412.76   26.90
   3   8   0  427.76   29.20
   3   8   0  418.66   28.40
   3   8   0  404.26   38.70
  -4  -8   0    7.30    9.70
  -4  -8   0    7.60    9.80
  -4  -8   0   10.40   10.50
  -4  -8   0   37.80   13.30
   4   8   0   14.50    9.20
   4   8   0    8.00    8.30
   4   8   0    6.10    9.80
   4   8   0   14.20   10.60
  -5  -8   0   33.40   13.10
  -5  -8   0   35.70   14.00
  -5  -8   0   49.00   17.00
  -5  -8   0   32.70   14.60
  -5  -8   0   28.70   11.90
   5   8   0   35.90   14.30
   5   8   0   13.00   11.30
   5   8   0   44.20   15.40
   5   8   0   32.00   12.40
   5   8   0   26.80   11.10
  -6  -8   0  249.08   33.40
  -6  -8   0  278.87   38.90
  -6  -8   0  253.17   34.80
  -6  -8   0  259.17   34.20
  -6  -8   0  211.78   31.70
  -6  -8   0  190.78   26.10
   6   8   0  287.77   33.10
   6   8   0  356.26   39.80
   6   8   0  207.88   29.50
   6   8   0  218.68   31.30
   6   8   0  222.88   29.10
  -7  -8   0  312.07   40.90
  -7  -8   0  326.77   40.90
  -7  -8   0  308.87   37.30
  -7  -8   0  320.67   39.30
  -7  -8   0  329.27   39.20
   7   8   0  344.57   41.20
   7   8   0  314.67   35.70
   7   8   0  409.56   44.40
   7   8   0  406.86   45.30
  -8  -8   0   98.09   24.50
  -8  -8   0  198.98   34.10
  -8  -8   0  101.99   24.40
  -8  -8   0  107.49   26.10
  -8  -8   0  151.48   29.80
   8   8   0  120.59   27.90
   8   8   0  128.09   25.70
   8   8   0  136.79   28.30
   8   8   0  113.09   26.20
  -9  -8   0  120.59   29.70
  -9  -8   0  150.78   31.00
  -9  -8   0   78.79   23.20
   9   8   0  138.49   29.10
   9   8   0  109.09   26.90
   9   8   0  120.89   29.90
   9   8   0  126.89   27.30
   8  -9   0   -1.80   12.90
   8  -9   0   -9.50   14.00
   8  -9   0   -5.90   15.10
  -8   9   0   -7.50   15.70
  -8   9   0  -10.70   12.40
   7  -9   0  104.99   26.60
   7  -9   0  109.99   30.20
   7  -9   0   37.50   17.10
  -7   9   0   68.39   20.50
  -7   9   0   61.59   25.60
  -7   9   0   38.70   18.40
  -7   9   0   66.89   21.60
   6  -9   0  193.98   30.40
   6  -9   0  150.98   28.50
   6  -9   0  171.98   34.30
  -6   9   0  157.98   27.20
  -6   9   0  208.48   37.30
  -6   9   0  207.78   31.50
   5  -9   0  260.67   35.90
   5  -9   0  349.57   44.80
   5  -9   0  311.27   34.20
   5  -9   0  298.97   36.80
   5  -9   0  344.17   38.80
  -5   9   0  349.47   44.80
  -5   9   0  339.27   38.40
  -5   9   0  312.17   41.10
  -5   9   0  298.47   36.80
   4  -9   0  312.87   41.40
   4  -9   0  342.37   36.80
   4  -9   0  311.47   36.30
   4  -9   0  389.96   43.80
   4  -9   0  268.67   35.30
  -4   9   0  321.97   38.40
  -4   9   0  290.97   39.00
  -4   9   0  323.07   37.40
  -4   9   0  223.08   32.40
   3  -9   0  205.78   29.40
   3  -9   0  226.78   31.10
   3  -9   0  202.38   29.80
   3  -9   0  120.89   24.80
   3  -9   0  145.39   26.20
  -3   9   0  155.88   27.40
  -3   9   0  145.39   25.00
  -3   9   0  190.98   32.60
  -3   9   0  210.58   33.20
  -3   9   0  178.98   27.70
   2  -9   0  130.19   23.50
   2  -9   0   88.09   20.90
   2  -9   0  103.89   21.40
   2  -9   0  108.59   21.00
   2  -9   0  143.59   25.30
  -2   9   0  122.09   22.70
  -2   9   0   88.09   17.10
  -2   9   0   81.89   18.90
  -2   9   0  109.99   22.60
  -2   9   0  131.19   23.50
   1  -9   0  140.39   24.00
   1  -9   0   79.49   18.20
   1  -9   0   50.69   15.50
   1  -9   0   63.29   17.30
   1  -9   0   81.39   17.60
  -1   9   0   72.99   16.10
  -1   9   0   66.79   16.50
  -1   9   0   83.29   16.30
  -1   9   0   92.89   20.50
  -1   9   0   96.69   18.90
   0  -9   0  212.48   27.50
   0  -9   0  221.88   28.00
   0  -9   0  248.88   31.00
   0  -9   0  157.08   25.00
   0  -9   0  255.47   32.80
   0   9   0  237.08   28.30
   0   9   0  228.78   28.90
   0   9   0  191.48   27.70
   0   9   0  178.98   24.20
  -1  -9   0  456.85   30.20
  -1  -9   0  450.05   44.50
  -1  -9   0  537.15   37.40
  -1  -9   0  375.46   37.80
  -1  -9   0  460.05   33.60
   1   9   0  464.95   32.00
   1   9   0  441.66   34.00
   1   9   0  488.55   31.90
   1   9   0  490.75   35.20
  -2  -9   0  371.86   38.00
  -2  -9   0  387.66   40.30
  -2  -9   0  395.56   31.70
  -2  -9   0  402.96   42.50
  -2  -9   0  432.36   25.80
   2   9   0  434.66   30.50
   2   9   0  431.86   30.10
   2   9   0  514.05   36.20
  -3  -9   0   18.70   12.60
  -3  -9   0   56.89   16.30
  -3  -9   0   24.10   12.60
  -3  -9   0   33.50   13.30
   3   9   0   33.20   14.10
   3   9   0   22.00   11.90
  -4  -9   0   13.00   12.80
  -4  -9   0   20.50   11.90
  -4  -9   0   -4.70   10.30
  -4  -9   0    2.30    9.70
   4   9   0   12.50   11.60
   4   9   0    3.00    8.30
  -5  -9   0   85.09   21.30
  -5  -9   0  135.59   25.10
  -5  -9   0   88.09   22.60
  -5  -9   0   88.49   22.50
   5   9   0   89.89   25.10
   5   9   0   95.49   20.20
   5   9   0   87.39   20.20
  -6  -9   0   59.89   19.70
  -6  -9   0   89.59   23.90
  -6  -9   0   40.80   16.00
  -6  -9   0   79.49   22.50
  -6  -9   0   72.29   20.20
   6   9   0   67.39   20.80
   6   9   0   66.19   20.50
   6   9   0   85.09   20.00
  -7  -9   0   50.19   16.60
  -7  -9   0   14.10   13.60
  -7  -9   0   24.40   15.70
  -7  -9   0   -4.40   12.30
  -7  -9   0    2.90   12.80
  -7  -9   0    3.90   11.90
   7   9   0   21.20   15.60
   7   9   0   45.00   17.90
   7   9   0   60.59   18.80
  -8  -9   0   10.30   16.00
  -8  -9   0   13.00   16.40
  -8  -9   0   39.40   17.90
  -8  -9   0   22.30   17.30
  -8  -9   0   34.60   20.40
   8   9   0    0.80   14.40
   8   9   0   32.80   15.30
   8   9   0    8.70   12.90
   7 -10   0    3.40   15.30
   7 -10   0   11.40   18.60
   7 -10   0    8.80   16.00
  -7  10   0  -10.30   12.80
  -7  10   0   21.20   20.00
  -7  10   0    4.50   15.60
   6 -10   0   27.20   17.20
   6 -10   0    4.30   13.80
   6 -10   0    1.00   14.50
  -6  10   0   13.20   15.00
  -6  10   0   17.40   18.60
  -6  10   0   13.10   15.80
  -6  10   0   10.40   14.00
   5 -10   0   -9.50   13.20
   5 -10   0   -4.60   12.50
   5 -10   0   -2.40   12.00
  -5  10   0    5.60   12.40
  -5  10   0   -6.60    9.10
  -5  10   0    1.90   11.60
  -5  10   0   -0.60   14.50
   4 -10   0   11.10   13.10
   4 -10   0    8.40   13.20
   4 -10   0   22.50   13.80
   4 -10   0    2.30   12.60
   4 -10   0    5.00   12.60
  -4  10   0   -6.20   10.00
  -4  10   0   -1.80    8.50
  -4  10   0    0.60   11.60
   3 -10   0   16.20   13.70
   3 -10   0   19.70   14.40
   3 -10   0   25.00   14.80
   3 -10   0   27.40   13.50
   3 -10   0   19.70   14.40
  -3  10   0   28.60   15.10
  -3  10   0   10.30   10.60
  -3  10   0   39.00   16.70
  -3  10   0   16.00   13.00
   2 -10   0   -0.20   12.10
   2 -10   0    3.80   10.60
   2 -10   0   -0.10   10.70
   2 -10   0   23.30   12.80
   2 -10   0   25.50   13.80
  -2  10   0    4.10   10.90
  -2  10   0   21.00   13.20
  -2  10   0   13.30   10.90
  -2  10   0   14.30   10.70
  -2  10   0    7.50    8.70
   1 -10   0   -5.20    9.70
   1 -10   0   -6.80    7.70
   1 -10   0   12.00   11.10
   1 -10   0    5.90    9.90
   1 -10   0    1.50   11.20
  -1  10   0   -5.40    7.10
  -1  10   0    9.40   10.50
  -1  10   0    3.20    9.10
  -1  10   0    0.80    8.00
   0 -10   0    7.70   10.50
   0 -10   0    8.60    9.70
   0 -10   0   -3.00    7.80
   0 -10   0   10.80   10.80
   0 -10   0   10.70   10.20
   0  10   0    0.20    8.70
   0  10   0   10.70    8.70
   0  10   0    0.30    9.10
   0  10   0    1.40   10.80
  -1 -10   0  119.69   25.60
  -1 -10   0  108.09   22.60
  -1 -10   0  122.09   20.20
  -1 -10   0  102.79   21.10
  -1 -10   0   78.39   19.40
   1  10   0  121.09   22.30
   1  10   0  144.09   23.10
   1  10   0  127.39   24.80
   1  10   0  127.39   24.10
  -2 -10   0   70.49   18.90
  -2 -10   0   45.50   18.90
  -2 -10   0   35.60   11.00
  -2 -10   0   62.69   18.60
  -2 -10   0   66.29   18.40
   2  10   0   42.80   14.50
   2  10   0   43.10   15.50
  -3 -10   0   30.70   14.80
  -3 -10   0   32.70   14.60
  -3 -10   0   26.70   14.30
  -3 -10   0   25.30   15.40
   3  10   0   43.60   15.80
  -4 -10   0   28.40   15.20
  -4 -10   0   23.60   14.10
  -4 -10   0   45.90   18.00
  -4 -10   0   26.60   14.60
   4  10   0   27.20   13.10
  -5 -10   0  -13.00   10.20
  -5 -10   0  -15.30   11.10
  -5 -10   0   28.50   16.20
  -5 -10   0   10.20   14.70
   5  10   0    3.30   10.90
   5  10   0    5.70   10.70
  -6 -10   0   28.30   17.70
  -6 -10   0   70.99   22.10
  -6 -10   0   54.09   20.00
  -6 -10   0   65.29   22.50
   6  10   0  114.99   25.90
   6  10   0   43.20   15.40
  -7 -10   0  107.69   22.80
  -7 -10   0   84.39   22.50
  -7 -10   0  104.09   27.40
  -7 -10   0   71.69   22.50
  -7 -10   0  142.09   32.30
  -7 -10   0  145.19   29.50
   7  10   0  110.59   25.60
   7  10   0  143.69   29.10
   5 -11   0   83.39   24.30
   5 -11   0  135.39   31.80
   5 -11   0  125.19   30.80
  -5  11   0  133.89   27.20
  -5  11   0   87.59   23.90
  -5  11   0  142.59   31.10
   4 -11   0  173.78   32.20
   4 -11   0  170.18   30.40
   4 -11   0  119.89   27.70
   4 -11   0  145.19   29.00
   4 -11   0  117.09   26.30
  -4  11   0  154.18   30.40
  -4  11   0  107.99   26.00
  -4  11   0  208.78   35.60
  -4  11   0  152.68   31.20
   3 -11   0   58.59   21.70
   3 -11   0   54.59   19.10
   3 -11   0   61.69   20.80
   3 -11   0   71.09   22.40
   3 -11   0   86.49   23.20
  -3  11   0   32.40   16.70
  -3  11   0   65.59   22.00
  -3  11   0   41.80   17.80
   2 -11   0   -5.00    9.60
   2 -11   0   -2.10   11.30
   2 -11   0   -5.30   10.80
   2 -11   0   10.50   13.30
   2 -11   0    6.00   13.60
  -2  11   0    6.60   14.00
  -2  11   0    4.90   12.00
  -2  11   0   16.40   11.80
  -2  11   0   18.10   13.80
   1 -11   0   60.49   20.50
   1 -11   0   45.50   17.00
   1 -11   0   76.89   21.70
   1 -11   0   44.10   17.70
   1 -11   0   59.19   18.80
  -1  11   0   61.89   21.10
  -1  11   0   67.39   20.30
  -1  11   0   63.59   18.70
  -1  11   0   50.29   18.50
   0 -11   0  156.18   28.60
   0 -11   0  248.48   36.40
   0 -11   0  270.57   39.50
   0 -11   0  203.98   31.20
   0 -11   0  286.77   34.20
   0  11   0  277.87   35.00
   0  11   0  281.47   37.30
   0  11   0  185.88   31.50
  -1 -11   0  235.88   37.90
  -1 -11   0  246.88   29.80
  -1 -11   0  218.78   31.10
  -1 -11   0  206.18   33.40
  -1 -11   0  227.88   33.40
   1  11   0  287.57   35.80
   1  11   0  335.47   39.10
  -2 -11   0  204.48   34.10
  -2 -11   0  198.98   31.20
  -2 -11   0  207.98   33.30
  -2 -11   0  160.78   27.50
   2  11   0  171.48   28.70
  -3 -11   0   72.09   22.30
  -3 -11   0   49.30   18.70
  -3 -11   0   16.40   15.40
  -3 -11   0  104.99   28.50
   3  11   0   31.00   17.40
  -4 -11   0   23.80   16.90
  -4 -11   0   41.90   18.30
  -4 -11   0   28.50   15.50
  -4 -11   0   14.10   14.50
   4  11   0   21.40   14.40
  -5 -11   0    2.20   15.40
  -5 -11   0   26.80   16.50
  -5 -11   0    4.60   13.90
  -5 -11   0   11.20   13.90
   5  11   0  -17.60   12.10
  -6 -11   0   37.60   18.90
  -6 -11   0   35.80   20.90
  -6 -11   0   20.30   16.80
  -6 -11   0   53.79   21.90
   6  11   0    9.10   15.20
   6  11   0   42.00   18.00
   4 -12   0    3.60   14.30
   4 -12   0   17.90   17.50
   4 -12   0   14.80   19.20
   4 -12   0    2.20   15.70
   4 -12   0    2.80   15.70
  -4  12   0   -1.60   13.90
  -4  12   0  -13.00   13.70
  -4  12   0   -0.30   16.10
   3 -12   0    2.20   15.20
   3 -12   0   15.90   16.30
   3 -12   0    1.50   12.30
   3 -12   0  -10.00   14.70
   3 -12   0   12.60   17.30
  -3  12   0   -0.20   13.30
  -3  12   0   -1.20   13.00
   2 -12   0    9.10   15.50
   2 -12   0    2.80   12.70
   2 -12   0    1.30   15.00
   2 -12   0    2.00   14.00
   2 -12   0    4.00   14.40
  -2  12   0    7.60   13.90
  -2  12   0    7.20   13.00
   1 -12   0   -5.70   12.70
   1 -12   0   -8.20   11.70
   1 -12   0   -4.40    9.60
   1 -12   0    2.40   15.00
   1 -12   0   -2.40   15.30
  -1  12   0    2.90   12.70
  -1  12   0    7.40   12.40
  -1  12   0   -8.40   10.60
   0 -12   0  -12.10   12.10
   0 -12   0    9.00   14.40
   0 -12   0    7.20   11.50
   0 -12   0    0.60   14.70
   0 -12   0    2.50   13.50
   0  12   0   -2.60   11.20
   0  12   0    9.50   13.00
  -1 -12   0    1.60    9.80
  -1 -12   0    1.70   13.80
  -1 -12   0   14.90   16.00
  -1 -12   0   13.30   16.40
  -1 -12   0   32.60   20.20
   1  12   0  -14.70   10.90
   1  12   0    6.10   11.70
  -2 -12   0   15.70   16.40
  -2 -12   0   17.50   17.00
  -2 -12   0   12.20   14.40
  -2 -12   0   16.70   15.00
   2  12   0   17.10   12.30
  -3 -12   0   23.60   16.60
  -3 -12   0   27.00   16.10
  -3 -12   0   10.30   15.10
  -3 -12   0   34.20   18.70
   3  12   0    3.70   13.90
  -4 -12   0    1.30   16.00
  -4 -12   0   31.90   17.00
   4  12   0   -0.40   15.60
   4  12  -1   16.20   15.50
  -4 -12   1  -10.30   15.20
  -4 -12   1   27.10   17.20
  -4 -12   1    3.30   14.50
   3  12  -1    2.70   13.00
  -3 -12   1   27.50   19.10
  -3 -12   1    4.00   12.40
  -3 -12   1   40.90   19.80
  -3 -12   1   36.70   18.60
   2  12  -1   37.20   19.60
  -2 -12   1   19.30   15.90
  -2 -12   1   12.90   17.80
  -2 -12   1   20.80   15.70
  -2 -12   1   27.40   18.40
   1  12  -1   50.99   19.40
   1  12  -1   22.50   14.60
  -1 -12   1   88.89   25.40
  -1 -12   1   48.50   21.10
  -1 -12   1   42.80   18.70
  -1 -12   1   46.80   19.60
   0  12  -1   63.49   20.10
   0  12  -1   74.49   21.90
   0 -12   1  110.29   26.00
   0 -12   1   85.39   20.80
   0 -12   1   90.99   24.10
   0 -12   1   85.39   26.10
   0 -12   1  112.29   27.00
  -1  12  -1   14.30   14.80
  -1  12  -1    2.70   13.00
   1 -12   1    2.00   15.50
   1 -12   1    3.80   11.50
   1 -12   1    6.30   13.20
   1 -12   1  -19.00   13.40
   1 -12   1    7.90   13.80
  -2  12  -1    4.60   14.80
  -2  12  -1   15.30   12.30
  -2  12  -1  -11.40   10.20
  -2  12  -1   11.90   13.60
   2 -12   1   -2.30   11.90
   2 -12   1    4.70   14.50
   2 -12   1  -12.40   12.70
   2 -12   1    4.50   15.70
   2 -12   1    3.40   13.00
  -3  12  -1   21.40   15.20
  -3  12  -1   12.70   17.30
  -3  12  -1   -7.70   11.50
   3 -12   1   -3.50   13.90
   3 -12   1    8.00   17.00
   3 -12   1   -0.70   12.30
   3 -12   1   11.10   15.30
   3 -12   1   13.70   17.10
   3 -12   1    3.70   18.40
  -4  12  -1    9.90   15.60
  -4  12  -1  -16.30   13.90
   4 -12   1   20.10   19.20
   4 -12   1   -3.00   15.60
   4 -12   1    0.50   18.40
   5  11  -1    6.80   13.80
  -5 -11   1   48.90   20.60
  -5 -11   1   31.20   17.00
  -5 -11   1   16.30   17.00
  -5 -11   1   45.50   17.60
  -5 -11   1    9.90   14.20
   4  11  -1   -2.20   12.00
  -4 -11   1   -7.60   13.40
  -4 -11   1   15.20   14.50
  -4 -11   1   27.60   15.50
  -4 -11   1    4.70   13.10
   3  11  -1   16.80   12.30
  -3 -11   1   -1.10   11.50
  -3 -11   1    8.50   13.60
  -3 -11   1   -8.90   11.10
   2  11  -1   20.20   14.00
  -2 -11   1   -4.10   11.40
  -2 -11   1   10.70   13.30
  -2 -11   1   18.50   16.20
  -2 -11   1    4.40   12.10
   1  11  -1  113.59   23.30
   1  11  -1   88.79   21.80
   1  11  -1   51.69   17.60
  -1 -11   1  102.29   23.00
  -1 -11   1   72.69   20.80
  -1 -11   1   86.49   22.40
  -1 -11   1   97.09   25.90
  -1 -11   1   78.99   16.80
   0  11  -1  119.99   24.90
   0  11  -1  127.59   25.50
   0  11  -1  147.99   26.90
   0 -11   1  110.59   25.00
   0 -11   1  143.09   23.80
   0 -11   1  115.99   26.90
   0 -11   1  128.99   25.00
   0 -11   1  162.88   29.40
  -1  11  -1  121.59   26.20
  -1  11  -1   80.09   21.70
  -1  11  -1  118.19   25.70
  -1  11  -1  115.79   23.40
   1 -11   1  134.39   28.10
   1 -11   1  120.79   25.40
   1 -11   1   99.09   24.70
   1 -11   1  144.99   26.40
   1 -11   1   75.79   21.40
  -2  11  -1   39.60   14.80
  -2  11  -1   30.10   15.40
  -2  11  -1   58.69   18.60
  -2  11  -1   59.79   20.80
   2 -11   1   30.10   16.40
   2 -11   1   60.69   19.90
   2 -11   1   24.30   14.80
   2 -11   1   57.39   19.70
   2 -11   1   42.80   18.10
   2 -11   1   40.30   17.10
  -3  11  -1   -0.80   11.20
  -3  11  -1   -8.00   10.90
  -3  11  -1   -1.80   11.90
   3 -11   1    8.10   14.50
   3 -11   1   -1.40   12.30
   3 -11   1  -10.90   11.80
   3 -11   1   -0.70   10.50
   3 -11   1   13.10   12.70
   3 -11   1   -2.70   12.40
  -4  11  -1   -3.40   11.00
  -4  11  -1   22.30   15.40
  -4  11  -1   28.80   16.50
   4 -11   1   18.90   16.10
   4 -11   1    2.90   11.80
   4 -11   1   21.20   17.10
   4 -11   1   15.70   14.00
   4 -11   1   13.40   17.80
   4 -11   1   -3.60   12.60
  -5  11  -1   77.09   24.00
  -5  11  -1   63.19   23.00
   5 -11   1   45.90   20.40
   5 -11   1  128.79   30.90
   5 -11   1   68.49   23.60
   5 -11   1   91.19   24.20
   7  10  -1   97.09   26.60
   7  10  -1  154.78   28.20
  -7 -10   1   95.59   26.60
  -7 -10   1  128.59   30.70
  -7 -10   1  162.78   31.30
  -7 -10   1  136.19   26.40
  -7 -10   1  125.89   29.20
   6  10  -1  193.88   32.70
   6  10  -1  175.88   30.50
  -6 -10   1  191.08   32.40
  -6 -10   1  225.38   36.40
  -6 -10   1  218.88   42.30
  -6 -10   1  184.98   29.90
  -6 -10   1  196.68   36.00
  -6 -10   1  220.48   34.50
   5  10  -1  143.69   30.10
   5  10  -1   98.79   21.80
  -5 -10   1  144.79   26.90
  -5 -10   1  163.68   28.80
  -5 -10   1  134.79   27.40
  -5 -10   1   96.49   21.30
  -5 -10   1  101.09   26.00
  -5 -10   1  138.79   29.90
   4  10  -1   36.40   15.70
  -4 -10   1   45.90   19.00
  -4 -10   1   57.39   19.40
  -4 -10   1   56.09   18.30
  -4 -10   1   49.30   18.40
   3  10  -1   -0.10   10.90
   3  10  -1    9.20   12.60
  -3 -10   1   25.60   14.50
  -3 -10   1    0.20    9.90
  -3 -10   1   19.60   12.50
  -3 -10   1   17.70   13.60
   2  10  -1   88.49   17.80
   2  10  -1  144.29   25.60
   2  10  -1  123.89   23.00
  -2 -10   1  207.18   29.30
  -2 -10   1  108.69   23.70
  -2 -10   1  154.88   26.70
  -2 -10   1  133.79   27.60
   1  10  -1  292.27   34.90
   1  10  -1  245.08   31.60
   1  10  -1  328.27   36.90
  -1 -10   1  275.07   28.10
  -1 -10   1  256.87   36.90
  -1 -10   1  251.27   33.70
  -1 -10   1  285.67   34.20
  -1 -10   1  270.27   34.60
   0  10  -1  242.48   31.80
   0  10  -1  308.37   36.10
   0  10  -1  242.98   31.80
   0 -10   1  274.77   34.60
   0 -10   1  255.87   32.80
   0 -10   1  266.37   31.40
   0 -10   1  318.07   38.20
   0 -10   1  305.17   39.10
  -1  10  -1  124.69   24.90
  -1  10  -1  139.79   25.70
  -1  10  -1  126.99   22.60
  -1  10  -1   96.99   19.80
   1 -10   1  114.29   22.90
   1 -10   1  149.49   26.10
   1 -10   1   79.69   21.60
   1 -10   1   93.49   20.40
   1 -10   1  136.19   23.80
  -2  10  -1   60.29   19.40
  -2  10  -1  105.09   20.10
  -2  10  -1   69.79   20.40
  -2  10  -1   43.70   17.40
   2 -10   1   54.89   17.80
   2 -10   1   98.09   21.80
   2 -10   1   76.49   19.80
   2 -10   1   97.29   22.90
   2 -10   1   62.09   20.70
  -3  10  -1   22.10   12.80
  -3  10  -1    9.30   12.00
  -3  10  -1    4.40   11.30
   3 -10   1   11.20   12.10
   3 -10   1    7.30   12.90
   3 -10   1   33.80   16.80
   3 -10   1   11.90   13.70
   3 -10   1    1.90   10.00
   3 -10   1   -1.00   11.10
  -4  10  -1   52.39   19.20
  -4  10  -1   54.19   19.40
   4 -10   1   38.80   17.80
   4 -10   1   56.39   20.40
   4 -10   1   49.90   17.00
   4 -10   1   60.99   21.40
   4 -10   1   26.10   16.30
   4 -10   1   40.20   17.00
  -5  10  -1    3.80   12.90
  -5  10  -1   38.60   17.90
  -5  10  -1   23.70   17.90
   5 -10   1   28.00   17.90
   5 -10   1   30.20   17.90
   5 -10   1   32.60   18.20
   5 -10   1   17.40   17.30
   5 -10   1    0.40   12.70
  -6  10  -1   16.00   14.10
  -6  10  -1   39.80   16.30
  -6  10  -1    8.30   12.40
  -6  10  -1   24.00   17.40
   6 -10   1    5.00   14.80
   6 -10   1   49.70   20.30
   6 -10   1    4.60   15.70
  -7  10  -1   11.10   20.70
  -7  10  -1   -4.10   14.60
   7 -10   1    1.40   14.90
   7 -10   1    8.00   14.80
   7 -10   1   13.50   15.30
   8   9  -1   23.80   17.20
   8   9  -1   24.30   14.90
   8   9  -1    2.00   13.90
  -8  -9   1   -7.00   13.60
  -8  -9   1   11.70   13.90
  -8  -9   1   14.40   16.30
  -8  -9   1    2.10   16.20
   7   9  -1    2.70   12.70
   7   9  -1    9.60   11.80
   7   9  -1   -0.20   14.40
  -7  -9   1   -5.60   10.80
  -7  -9   1   10.50   12.50
  -7  -9   1  -12.20   11.50
  -7  -9   1    2.80    9.20
  -7  -9   1   -6.80   11.90
  -7  -9   1   -3.80   13.80
   6   9  -1  -15.00   10.20
   6   9  -1   -4.90    9.50
   6   9  -1    8.70    9.70
   6   9  -1   -0.10   11.00
  -6  -9   1    7.40   10.90
  -6  -9   1    8.80   11.80
  -6  -9   1   -2.40   10.40
  -6  -9   1   -3.90   10.70
  -6  -9   1   -6.60   10.00
  -6  -9   1    6.60   13.00
  -6  -9   1    1.00    9.50
   5   9  -1  -18.10    8.70
   5   9  -1    2.50    9.10
   5   9  -1   -7.60    9.50
  -5  -9   1   15.20   10.80
  -5  -9   1   -2.90    9.00
  -5  -9   1    0.20    9.80
  -5  -9   1   -0.20    9.10
  -5  -9   1   11.50   12.80
  -5  -9   1   -4.80    9.60
  -5  -9   1   11.20   11.70
   4   9  -1    0.20    8.20
   4   9  -1    5.30   10.30
   4   9  -1    7.20    9.90
  -4  -9   1   11.30   11.40
  -4  -9   1   12.00   10.30
  -4  -9   1   27.50   13.50
  -4  -9   1    4.60   10.30
   3   9  -1    3.10   11.90
   3   9  -1    7.70    9.80
  -3  -9   1    3.00    9.30
  -3  -9   1    9.50   10.40
  -3  -9   1   13.00   10.30
  -3  -9   1   11.10   10.40
   2   9  -1    8.30    9.10
   2   9  -1   -5.70    7.10
   2   9  -1  -10.60    8.60
  -2  -9   1    0.70    8.90
  -2  -9   1    1.60    8.80
  -2  -9   1    4.80    6.10
  -2  -9   1    4.50    9.90
  -2  -9   1   -1.30    8.10
   1   9  -1   83.89   18.10
   1   9  -1   75.09   16.30
   1   9  -1   83.39   17.30
  -1  -9   1   73.59   17.50
  -1  -9   1   71.69   16.10
  -1  -9   1   94.19   15.80
  -1  -9   1   68.09   17.80
  -1  -9   1   38.10   15.00
   0   9  -1   91.89   20.00
   0   9  -1   98.19   20.30
   0   9  -1   63.09   15.50
   0   9  -1   93.29   21.60
   0  -9   1   98.79   21.50
   0  -9   1   85.79   18.70
   0  -9   1  104.69   19.20
   0  -9   1   59.09   17.80
   0  -9   1   54.99   15.20
  -1   9  -1  116.39   22.10
  -1   9  -1   98.39   19.70
  -1   9  -1  120.29   21.40
  -1   9  -1   99.39   20.30
   1  -9   1   67.29   17.70
   1  -9   1   50.69   14.30
   1  -9   1   82.39   18.00
   1  -9   1   64.79   17.10
   1  -9   1   92.79   20.40
  -2   9  -1   87.99   18.40
  -2   9  -1  190.48   24.30
  -2   9  -1  176.98   27.30
  -2   9  -1  115.09   23.40
   2  -9   1  157.68   26.90
   2  -9   1  138.69   23.90
   2  -9   1  118.49   21.00
   2  -9   1  105.89   21.70
   2  -9   1  186.78   28.80
  -3   9  -1   70.29   15.90
  -3   9  -1   49.00   16.00
  -3   9  -1   65.99   19.10
  -3   9  -1   29.70   13.10
   3  -9   1   52.29   17.80
   3  -9   1   38.20   15.60
   3  -9   1   25.20   13.90
   3  -9   1   67.59   20.40
   3  -9   1   35.70   15.30
  -4   9  -1    3.70   10.30
  -4   9  -1   -4.30    9.00
  -4   9  -1   -1.40    9.60
  -4   9  -1    2.80    9.00
   4  -9   1    8.10   11.10
   4  -9   1    4.00   10.80
   4  -9   1   -0.20    9.90
   4  -9   1   -4.00    8.20
   4  -9   1    6.40   10.30
   4  -9   1    2.60   11.10
  -5   9  -1  185.88   28.90
  -5   9  -1  225.08   31.70
  -5   9  -1  242.98   38.90
  -5   9  -1  188.68   31.30
   5  -9   1  131.69   25.20
   5  -9   1  187.18   28.10
   5  -9   1  187.78   29.10
   5  -9   1  193.88   31.40
   5  -9   1  192.18   34.40
  -6   9  -1  196.88   37.70
  -6   9  -1  146.69   26.80
  -6   9  -1  169.88   27.60
  -6   9  -1  154.28   30.60
   6  -9   1  144.89   31.00
   6  -9   1  117.39   26.40
   6  -9   1  167.18   30.40
  -7   9  -1  132.89   33.50
  -7   9  -1   79.19   22.30
   7  -9   1   87.09   25.00
   7  -9   1   94.99   24.50
   7  -9   1  118.39   30.60
  -8   9  -1  116.09   33.10
  -8   9  -1   53.39   21.30
   8  -9   1   67.49   24.00
   8  -9   1   81.09   25.70
   8  -9   1   63.39   24.80
   8   8  -1   46.90   19.10
   8   8  -1  102.99   26.00
   8   8  -1   49.50   19.70
   8   8  -1   96.79   24.70
   8   8  -1   99.99   28.20
  -8  -8   1   80.39   24.50
  -8  -8   1   61.79   21.00
  -8  -8   1   30.20   17.20
   7   8  -1  206.28   30.70
   7   8  -1  228.08   34.90
   7   8  -1  288.17   39.00
   7   8  -1  192.78   29.80
   7   8  -1  250.77   34.20
  -7  -8   1  212.68   32.50
  -7  -8   1  234.78   34.60
  -7  -8   1  256.87   33.30
  -7  -8   1  223.38   33.90
  -7  -8   1  185.88   32.50
  -7  -8   1  246.48   31.70
   6   8  -1  494.35   37.10
   6   8  -1  561.94   51.59
   6   8  -1  534.85   40.00
   6   8  -1  532.75   39.30
   6   8  -1  521.65   37.40
  -6  -8   1  514.15   36.80
  -6  -8   1  393.06   38.50
  -6  -8   1  552.64   53.59
  -6  -8   1  441.26   44.50
  -6  -8   1  579.44   40.00
  -6  -8   1  514.45   36.10
  -6  -8   1  489.55   38.60
  -6  -8   1  609.34   44.40
   5   8  -1  311.97   33.30
   5   8  -1  193.58   28.10
   5   8  -1  234.88   32.00
   5   8  -1  295.67   33.40
   5   8  -1  241.58   28.80
  -5  -8   1  247.98   30.70
  -5  -8   1  252.47   32.20
  -5  -8   1  228.58   29.30
  -5  -8   1  259.77   31.00
  -5  -8   1  270.17   35.50
  -5  -8   1  221.28   32.90
   4   8  -1  280.57   33.00
   4   8  -1  273.67   29.40
   4   8  -1  215.78   27.10
   4   8  -1  237.78   27.20
   4   8  -1  258.77   30.40
  -4  -8   1  271.97   34.10
  -4  -8   1  249.48   30.80
  -4  -8   1  229.68   28.40
  -4  -8   1  271.47   36.20
  -4  -8   1  272.87   31.60
   3   8  -1    6.30    9.30
   3   8  -1   -2.10    6.10
   3   8  -1    2.40    7.10
  -3  -8   1   -1.50    6.40
  -3  -8   1    3.80    7.70
  -3  -8   1   -2.80    9.40
  -3  -8   1    0.00    6.80
   2   8  -1  309.67   25.30
   2   8  -1  320.87   34.50
   2   8  -1  332.77   25.70
  -2  -8   1  344.87   36.00
  -2  -8   1  376.36   39.80
  -2  -8   1  308.77   29.90
  -2  -8   1  309.87   19.10
  -2  -8   1  344.57   34.20
   1   8  -1  415.26   29.00
   1   8  -1  444.66   29.90
   1   8  -1  374.06   34.90
  -1  -8   1  452.05   34.60
  -1  -8   1  407.66   25.50
  -1  -8   1  421.96   32.30
  -1  -8   1  421.16   28.70
  -1  -8   1  477.15   32.60
   0   8  -1 1308.27   55.39
   0   8  -1 1279.47   54.29
   0   8  -1 1336.07   58.29
   0   8  -1 1378.46   55.59
   0  -8   1 1263.57   58.09
   0  -8   1 1308.37   53.49
   0  -8   1 1329.37   53.89
   0  -8   1 1398.86   57.69
   0  -8   1 1378.66   62.09
  -1   8  -1  254.57   27.30
  -1   8  -1  283.37   31.40
  -1   8  -1  298.77   32.50
  -1   8  -1  252.57   29.10
   1  -8   1  268.77   30.80
   1  -8   1  249.38   28.60
   1  -8   1  280.97   32.00
   1  -8   1  313.87   32.00
   1  -8   1  283.97   31.20
  -2   8  -1  104.09   19.90
  -2   8  -1   89.59   17.90
  -2   8  -1  155.48   25.20
  -2   8  -1  149.09   22.90
  -2   8  -1  154.98   21.40
   2  -8   1  101.59   21.30
   2  -8   1   83.29   18.30
   2  -8   1   90.29   18.00
   2  -8   1   93.99   19.50
   2  -8   1  114.49   20.30
  -3   8  -1    3.90    7.60
  -3   8  -1   -0.20    7.10
  -3   8  -1   13.20   10.70
  -3   8  -1    4.70    9.00
  -3   8  -1   21.30    9.30
   3  -8   1    3.10    8.00
   3  -8   1   16.50   10.50
   3  -8   1   -2.80    8.20
   3  -8   1   -2.30    9.00
   3  -8   1   -3.40    8.40
  -4   8  -1   31.10   14.40
  -4   8  -1   57.09   15.90
  -4   8  -1   37.00   15.20
  -4   8  -1   21.90   10.50
   4  -8   1   39.10   14.10
   4  -8   1   17.30   11.10
   4  -8   1   27.20   12.80
   4  -8   1   26.80   13.60
   4  -8   1   43.80   13.10
   4  -8   1   34.10   14.40
  -5   8  -1   40.50   15.00
  -5   8  -1   53.69   16.30
  -5   8  -1   39.40   16.60
  -5   8  -1   55.59   20.90
   5  -8   1   45.30   16.10
   5  -8   1   58.79   19.90
   5  -8   1   11.90   11.70
   5  -8   1   52.79   17.10
   5  -8   1   53.49   15.70
  -6   8  -1   96.19   25.90
  -6   8  -1   49.60   18.20
  -6   8  -1   50.79   16.00
  -6   8  -1  100.29   21.90
   6  -8   1   63.49   20.60
   6  -8   1  116.39   27.70
   6  -8   1   91.49   22.20
  -7   8  -1   38.70   17.30
  -7   8  -1   30.10   18.40
   7  -8   1   46.70   20.90
   7  -8   1   27.00   16.90
   7  -8   1   14.80   14.50
  -8   8  -1   27.10   19.20
  -8   8  -1   37.10   17.80
   8  -8   1   45.20   18.90
   8  -8   1    1.80   12.30
   8  -8   1   17.40   16.20
   9   7  -1    1.70   15.30
   9   7  -1   -6.30   10.80
   9   7  -1    8.10   13.00
   9   7  -1   -3.50   11.90
  -9  -7   1   -4.30   13.70
  -9  -7   1  -14.00   11.90
  -9  -7   1   -9.30   12.10
  -9  -7   1  -12.60   12.20
  -9  -7   1  -15.50   10.90
   8   7  -1   40.90   16.50
   8   7  -1   32.40   18.40
   8   7  -1   43.70   16.90
   8   7  -1   24.50   14.30
   8   7  -1   38.30   16.70
  -8  -7   1   27.60   16.10
  -8  -7   1   45.50   17.80
  -8  -7   1   52.69   18.90
  -8  -7   1   21.30   15.50
  -8  -7   1   16.10   12.00
   7   7  -1   16.60   12.60
   7   7  -1   71.99   20.30
   7   7  -1   86.69   20.80
   7   7  -1   42.90   15.80
   7   7  -1   67.89   18.70
  -7  -7   1   54.39   16.40
  -7  -7   1   34.70   14.70
  -7  -7   1   58.49   16.70
  -7  -7   1   50.69   17.80
  -7  -7   1   50.79   13.90
  -7  -7   1   49.60   17.80
  -7  -7   1   47.50   14.90
  -7  -7   1   48.60   17.50
   6   7  -1   63.29   16.90
   6   7  -1   69.69   17.00
   6   7  -1   29.90   12.70
   6   7  -1   45.40   16.00
   6   7  -1   38.40   14.40
  -6  -7   1   73.69   18.40
  -6  -7   1   41.20   13.20
  -6  -7   1   42.70   15.60
  -6  -7   1   47.60   15.80
  -6  -7   1   29.70   13.80
  -6  -7   1   42.10   12.90
  -6  -7   1   56.99   18.30
  -6  -7   1   56.59   15.10
  -6  -7   1   61.79   17.80
  -6  -7   1   49.40   15.70
  -6  -7   1   85.99   18.10
   5   7  -1   15.20    9.30
   5   7  -1    3.20    8.20
   5   7  -1   34.50   13.90
   5   7  -1   16.30    9.10
   5   7  -1   21.90   11.40
  -5  -7   1   13.80   10.70
  -5  -7   1   30.90   12.50
  -5  -7   1   25.10   12.10
  -5  -7   1   30.60   11.10
  -5  -7   1   37.50   11.50
  -5  -7   1   33.60   12.60
  -5  -7   1   33.50   14.20
  -5  -7   1   20.40   10.00
   4   7  -1   27.80   11.20
   4   7  -1   58.29   15.10
   4   7  -1   41.70   11.80
   4   7  -1   47.90   13.20
   4   7  -1   60.69   13.90
  -4  -7   1   53.39   13.30
  -4  -7   1   51.29   13.70
  -4  -7   1   37.60   13.50
  -4  -7   1   37.70   11.30
  -4  -7   1   24.20   11.30
  -4  -7   1   55.49   15.40
   3   7  -1    4.50    6.50
   3   7  -1   11.20    8.50
   3   7  -1   12.90    7.00
   3   7  -1    1.60    6.20
   3   7  -1   10.50    6.50
  -3  -7   1   -3.70    5.70
  -3  -7   1   -0.30    7.20
  -3  -7   1    4.80    6.60
  -3  -7   1    7.80    7.50
  -3  -7   1   11.40    9.20
   2   7  -1   32.10    8.60
   2   7  -1   53.09   11.10
   2   7  -1   31.50    9.40
   2   7  -1   34.30   11.20
   2   7  -1   20.90    8.40
   2   7  -1   19.60    7.90
  -2  -7   1   22.00    9.40
  -2  -7   1   33.10    7.40
  -2  -7   1   18.70    8.80
  -2  -7   1   31.60    9.80
  -2  -7   1   27.60    9.80
   1   7  -1   53.49   12.40
   1   7  -1   40.60   11.40
   1   7  -1   46.50    9.60
   1   7  -1   47.30   13.00
  -1  -7   1   39.10   11.30
  -1  -7   1   57.49   13.00
  -1  -7   1   40.10    9.50
  -1  -7   1   44.70   12.60
  -1  -7   1   21.70    8.90
   0   7  -1  172.18   21.90
   0   7  -1  170.78   21.60
   0   7  -1  165.08   23.00
   0   7  -1  189.88   14.00
   0   7  -1  185.48   22.20
   0  -7   1  180.88   22.30
   0  -7   1  150.78   20.10
   0  -7   1  172.98   23.40
   0  -7   1  192.68   25.80
   0  -7   1  198.88   22.20
  -1   7  -1   47.10    8.50
  -1   7  -1   42.20   13.50
  -1   7  -1   89.99   17.40
  -1   7  -1   39.10   11.20
  -1   7  -1   72.29   14.00
  -1   7  -1   84.79   16.40
   1  -7   1   82.29   16.80
   1  -7   1   34.80   11.00
   1  -7   1   57.29   14.70
   1  -7   1   54.49   13.40
   1  -7   1   61.29   14.40
  -2   7  -1  300.67   30.80
  -2   7  -1  348.97   28.50
  -2   7  -1  271.97   25.30
  -2   7  -1  290.97   30.20
  -2   7  -1  336.37   32.40
   2  -7   1  312.77   31.20
   2  -7   1  293.47   29.70
   2  -7   1  312.77   31.10
   2  -7   1  325.67   25.10
   2  -7   1  292.07   31.90
  -3   7  -1    2.10    6.30
  -3   7  -1   -4.30    4.90
  -3   7  -1    2.70    8.10
  -3   7  -1   -1.20    5.10
  -3   7  -1    3.40    6.40
   3  -7   1    3.00    7.60
   3  -7   1    0.10    7.60
   3  -7   1    3.90    6.10
   3  -7   1   -0.40    7.00
   3  -7   1    0.60    6.40
  -4   7  -1   -1.50    7.30
  -4   7  -1   -2.40    6.20
  -4   7  -1   -6.50    6.10
  -4   7  -1    6.10    8.70
   4  -7   1   -3.60    6.00
   4  -7   1   -1.20    7.90
   4  -7   1   -2.40    7.60
   4  -7   1   -4.20    7.30
   4  -7   1   -3.50    7.80
   4  -7   1   -6.10    8.20
  -5   7  -1  117.09   24.30
  -5   7  -1  143.09   22.40
  -5   7  -1  139.39   23.90
  -5   7  -1  137.29   22.20
   5  -7   1  157.48   28.20
   5  -7   1  179.68   26.40
   5  -7   1  172.58   22.30
   5  -7   1  191.58   28.20
   5  -7   1  195.68   26.30
   5  -7   1  141.99   22.40
  -6   7  -1  316.87   39.80
  -6   7  -1  266.37   31.60
  -6   7  -1  274.57   38.40
  -6   7  -1  335.87   33.90
   6  -7   1  323.77   38.30
   6  -7   1  323.17   39.20
   6  -7   1  306.57   41.80
   6  -7   1  309.07   31.30
   6  -7   1  282.57   32.50
   6  -7   1  329.47   33.10
  -7   7  -1  250.17   40.00
  -7   7  -1  293.47   39.20
   7  -7   1  233.38   33.70
   7  -7   1  258.97   37.10
   7  -7   1  206.78   35.60
  -8   7  -1  214.28   34.60
  -8   7  -1  203.08   37.90
   8  -7   1  246.28   40.50
   8  -7   1  149.19   29.50
   8  -7   1  134.29   26.70
  -9   7  -1    6.90   11.80
  -9   7  -1   11.10   16.80
   9  -7   1   12.60   16.80
   9  -7   1    6.50   14.30
   9  -7   1   32.40   18.10
  10   6  -1   31.30   17.10
  10   6  -1   12.00   18.00
  10   6  -1   44.40   19.30
  10   6  -1   19.40   16.50
 -10  -6   1   10.70   17.20
 -10  -6   1    3.20   14.40
 -10  -6   1   26.20   18.00
 -10  -6   1   24.30   16.10
   9   6  -1    3.90   12.00
   9   6  -1   15.70   17.00
   9   6  -1   -2.70   10.00
   9   6  -1   -8.80   12.50
  -9  -6   1   10.50   14.00
  -9  -6   1   -2.20   12.40
  -9  -6   1   -4.10   10.70
  -9  -6   1    3.80   11.90
   8   6  -1   85.29   24.30
   8   6  -1   53.19   19.00
   8   6  -1  118.49   23.80
   8   6  -1   94.39   23.30
   8   6  -1   73.49   17.70
  -8  -6   1   82.19   21.40
  -8  -6   1   71.79   21.80
  -8  -6   1   58.09   19.50
  -8  -6   1   76.19   19.40
   7   6  -1   74.59   18.50
   7   6  -1   38.80   14.60
   7   6  -1   74.59   19.30
   7   6  -1   64.09   17.20
   7   6  -1   72.49   20.00
  -7  -6   1   51.99   16.20
  -7  -6   1  114.89   23.50
  -7  -6   1   80.89   21.40
  -7  -6   1  134.49   24.10
  -7  -6   1  105.19   25.70
  -7  -6   1   91.79   20.00
  -7  -6   1   53.79   16.60
   6   6  -1  459.65   33.40
   6   6  -1  486.85   36.10
   6   6  -1  423.66   31.90
   6   6  -1  457.15   42.40
   6   6  -1  443.66   32.70
  -6  -6   1  473.35   34.50
  -6  -6   1  462.95   35.90
  -6  -6   1  445.86   32.60
  -6  -6   1  461.75   29.50
  -6  -6   1  445.56   31.30
  -6  -6   1  471.55   36.60
  -6  -6   1  488.65   31.00
  -6  -6   1  445.16   33.40
  -6  -6   1  428.46   29.00
  -6  -6   1  502.85   31.40
  -6  -6   1  387.86   37.60
   5   6  -1  694.53   39.60
   5   6  -1  711.53   40.00
   5   6  -1  642.64   37.10
   5   6  -1  683.93   39.10
   5   6  -1  661.83   37.50
  -5  -6   1  694.53   36.80
  -5  -6   1  717.13   35.70
  -5  -6   1  687.53   39.50
  -5  -6   1  685.93   39.60
  -5  -6   1  567.94   35.30
  -5  -6   1  638.14   39.50
  -5  -6   1  638.84   34.60
  -5  -6   1  625.64   36.10
  -5  -6   1  681.73   40.20
   4   6  -1  491.05   31.00
   4   6  -1  528.65   31.70
   4   6  -1  551.04   30.90
   4   6  -1  503.65   30.80
   4   6  -1  482.25   31.70
  -4  -6   1  503.75   30.40
  -4  -6   1  468.65   31.80
  -4  -6   1  541.75   32.80
  -4  -6   1  421.16   31.00
  -4  -6   1  461.15   29.00
  -4  -6   1  528.55   31.20
  -4  -6   1  526.75   28.60
  -4  -6   1  455.85   29.70
   3   6  -1    7.60    6.10
   3   6  -1   11.30    7.30
   3   6  -1    7.70    6.20
   3   6  -1   -1.00    5.00
   3   6  -1   12.90    7.90
  -3  -6   1    3.40    5.40
  -3  -6   1    4.60    5.70
  -3  -6   1    3.30    6.20
  -3  -6   1    6.20    5.40
  -3  -6   1   10.10    7.20
  -3  -6   1   12.90    6.90
  -3  -6   1   10.80    6.90
   2   6  -1  390.36   22.60
   2   6  -1  404.86   25.20
   2   6  -1  433.96   22.60
   2   6  -1  379.36   26.10
   2   6  -1  368.86   22.30
  -2  -6   1  402.96   17.40
  -2  -6   1  404.76   19.00
  -2  -6   1  393.86   24.00
  -2  -6   1  416.76   25.80
  -2  -6   1  402.06   28.30
  -2  -6   1  376.86   26.90
  -2  -6   1  384.76   20.30
   1   6  -1  456.35   25.80
   1   6  -1  458.55   20.50
   1   6  -1  439.16   25.80
   1   6  -1  428.16   27.20
   1   6  -1  494.65   22.80
  -1  -6   1  449.76   17.50
  -1  -6   1  447.96   22.70
  -1  -6   1  433.86   24.70
  -1  -6   1  440.46   28.70
  -1  -6   1  422.46   25.50
  -1  -6   1  389.76   27.30
   0   6  -1 2762.92   67.79
   0   6  -1 2856.01   79.49
   0   6  -1 2700.43   78.79
   0   6  -1 2808.62   81.79
   0   6  -1 2822.02   79.99
   0   6  -1 2745.33   78.69
   0  -6   1 2816.72   85.19
   0  -6   1 2724.13   79.49
   0  -6   1 2907.91   84.09
   0  -6   1 2823.62   78.59
   0  -6   1 2688.63   75.49
  -1   6  -1 1426.06   50.19
  -1   6  -1 1477.75   54.29
  -1   6  -1 1477.45   53.19
  -1   6  -1 1479.45   55.59
  -1   6  -1 1427.06   41.50
  -1   6  -1 1495.55   53.19
   1  -6   1 1494.75   55.39
   1  -6   1 1453.05   53.39
   1  -6   1 1435.46   50.79
   1  -6   1 1472.45   54.99
   1  -6   1 1487.65   56.39
  -2   6  -1  853.21   42.90
  -2   6  -1  840.02   39.30
  -2   6  -1  877.51   36.20
  -2   6  -1  867.91   40.20
  -2   6  -1  916.41   41.60
   2  -6   1  858.91   39.10
   2  -6   1  943.71   42.40
   2  -6   1  871.01   40.60
   2  -6   1  889.61   42.40
   2  -6   1  822.32   42.50
  -3   6  -1  184.28   24.90
  -3   6  -1  229.18   25.20
  -3   6  -1  209.48   23.60
  -3   6  -1  248.78   28.30
  -3   6  -1  228.88   21.10
   3  -6   1  250.57   26.80
   3  -6   1  275.67   29.30
   3  -6   1  269.67   29.70
   3  -6   1  203.58   26.50
   3  -6   1  175.18   21.70
  -4   6  -1   63.79   13.90
  -4   6  -1   80.89   17.80
  -4   6  -1   87.59   15.90
  -4   6  -1   97.39   19.50
   4  -6   1   86.89   18.70
   4  -6   1   72.89   12.50
   4  -6   1   80.49   15.20
   4  -6   1   92.49   18.00
   4  -6   1   84.69   16.60
   4  -6   1  104.49   18.40
  -5   6  -1   98.49   19.10
  -5   6  -1   82.29   15.90
  -5   6  -1   96.69   21.30
  -5   6  -1   91.89   17.40
   5  -6   1   92.09   15.50
   5  -6   1   98.29   21.90
   5  -6   1   71.59   16.00
   5  -6   1   86.89   16.10
   5  -6   1   72.39   16.10
   5  -6   1   49.20   15.20
  -6   6  -1  346.07   42.60
  -6   6  -1  381.76   34.60
  -6   6  -1  342.27   32.20
  -6   6  -1  370.56   39.70
   6  -6   1  332.87   40.60
   6  -6   1  391.66   41.00
   6  -6   1  333.27   36.10
   6  -6   1  345.17   32.20
   6  -6   1  386.56   28.70
   6  -6   1  374.26   28.30
  -7   6  -1  289.77   39.20
  -7   6  -1  391.16   45.60
   7  -6   1  276.57   35.40
   7  -6   1  234.18   28.70
   7  -6   1  191.08   28.20
   7  -6   1  205.48   34.60
  -8   6  -1   48.90   20.50
  -8   6  -1   59.49   19.40
   8  -6   1   70.49   20.40
   8  -6   1   66.79   20.30
   8  -6   1   94.39   21.10
   8  -6   1   74.39   22.10
  -9   6  -1   10.00   13.30
  -9   6  -1   -6.70   12.30
   9  -6   1    2.50   13.10
   9  -6   1    1.40   13.10
   9  -6   1    0.20   11.90
   9  -6   1   13.00   18.60
 -10   6  -1  -10.80   11.60
 -10   6  -1    9.10   14.70
  10  -6   1   -0.70   13.20
  10  -6   1    5.20   15.60
  10   5  -1    7.70   15.90
  10   5  -1    6.50   10.50
  10   5  -1   -2.70   14.20
  10   5  -1    7.80   16.80
 -10  -5   1   -7.10   11.10
 -10  -5   1    4.90   14.50
 -10  -5   1    6.60   13.10
   9   5  -1    2.00    9.60
   9   5  -1   -9.90   12.00
   9   5  -1    6.60   11.30
   9   5  -1    0.50   11.60
  -9  -5   1    4.20   11.90
  -9  -5   1    7.20   10.30
  -9  -5   1   -6.20   12.30
   8   5  -1  174.08   30.80
   8   5  -1  220.58   27.90
   8   5  -1  191.38   29.50
   8   5  -1  157.58   27.60
   8   5  -1  173.58   31.20
  -8  -5   1  156.58   26.30
  -8  -5   1  179.88   31.90
   7   5  -1  198.68   25.30
   7   5  -1  244.18   33.70
   7   5  -1  239.68   30.20
   7   5  -1  308.87   37.80
   7   5  -1  138.99   23.00
  -7  -5   1  250.77   29.00
  -7  -5   1  263.97   36.10
  -7  -5   1  214.38   30.60
  -7  -5   1  222.18   29.00
  -7  -5   1  210.88   25.80
   6   5  -1  106.19   18.40
   6   5  -1  129.99   22.20
   6   5  -1  123.29   20.80
   6   5  -1  139.49   21.30
   6   5  -1  131.19   22.70
  -6  -5   1  125.09   20.90
  -6  -5   1  124.09   18.90
  -6  -5   1  163.88   26.10
  -6  -5   1  101.59   19.00
  -6  -5   1  129.49   17.20
  -6  -5   1  123.29   17.60
  -6  -5   1  161.38   25.70
  -6  -5   1  115.09   19.00
  -6  -5   1  121.19   17.20
   5   5  -1  347.27   25.80
   5   5  -1  296.07   28.60
   5   5  -1  292.57   30.70
   5   5  -1  355.26   33.40
   5   5  -1  396.96   35.60
  -5  -5   1  324.17   25.10
  -5  -5   1  354.96   23.30
  -5  -5   1  337.57   27.60
  -5  -5   1  278.77   21.60
  -5  -5   1  346.77   22.70
  -5  -5   1  318.67   26.70
  -5  -5   1  317.37   30.00
  -5  -5   1  308.47   29.50
  -5  -5   1  316.67   29.10
   4   5  -1   62.49   12.20
   4   5  -1   72.79   14.30
   4   5  -1   89.59   16.10
   4   5  -1  109.99   17.40
   4   5  -1  116.09   18.50
  -4  -5   1   70.99   12.80
  -4  -5   1  100.79   16.30
  -4  -5   1   96.09   16.80
  -4  -5   1  115.29   17.30
  -4  -5   1   81.39   15.70
  -4  -5   1   79.19   14.70
  -4  -5   1   75.29   13.10
  -4  -5   1  104.29   17.30
   3   5  -1   40.30    9.20
   3   5  -1   47.30   10.80
   3   5  -1   24.00    8.70
   3   5  -1   45.10   10.80
   3   5  -1   36.20    9.60
  -3  -5   1   35.60    8.60
  -3  -5   1   35.50    9.60
  -3  -5   1   37.80   10.40
  -3  -5   1   25.00    7.80
  -3  -5   1   41.20   10.40
  -3  -5   1   43.30   10.20
  -3  -5   1   40.70    9.90
   2   5  -1  222.08   22.30
   2   5  -1  213.28   16.80
   2   5  -1  184.58   17.50
   2   5  -1  205.28   15.30
   2   5  -1  188.38   14.50
  -2  -5   1  235.18   23.60
  -2  -5   1  202.98   13.20
  -2  -5   1  193.88   21.20
  -2  -5   1  225.58   16.20
  -2  -5   1  195.58   14.50
  -2  -5   1  209.68   10.20
  -2  -5   1  192.08   15.80
  -2  -5   1  219.08   16.70
   1   5  -1   76.69   12.60
   1   5  -1   33.40    8.30
   1   5  -1   48.80    9.60
   1   5  -1   63.99   10.00
   1   5  -1   62.39    8.80
   1   5  -1   75.19   10.20
  -1  -5   1   58.09   10.00
  -1  -5   1   68.59   12.80
  -1  -5   1   67.39    8.40
  -1  -5   1   57.49   11.60
  -1  -5   1   68.39    9.60
  -1  -5   1   52.09   10.40
   0   5  -1   58.69   11.10
   0   5  -1   75.59   12.10
   0   5  -1   92.69   13.90
   0   5  -1   69.29   12.60
   0   5  -1   62.19    8.80
   0   5  -1   72.09   12.20
   0  -5   1   81.39   11.60
   0  -5   1   66.09   12.10
   0  -5   1   58.29   10.90
   0  -5   1   74.59   13.50
   0  -5   1   45.90    9.40
  -1   5  -1   -3.10    3.60
  -1   5  -1    1.60    4.00
  -1   5  -1   -2.60    4.10
  -1   5  -1   -0.80    4.10
  -1   5  -1    6.30    5.50
  -1   5  -1    5.70    4.80
  -1   5  -1    3.50    3.10
   1  -5   1   11.30    6.30
   1  -5   1    1.40    4.20
   1  -5   1    9.60    5.50
   1  -5   1    0.20    4.10
   1  -5   1    3.80    4.80
  -2   5  -1  122.49   14.40
  -2   5  -1   73.09   12.90
  -2   5  -1   83.99    8.50
  -2   5  -1   76.59   12.70
  -2   5  -1   75.49   15.10
  -2   5  -1   69.59   12.40
   2  -5   1   78.99   14.50
   2  -5   1   70.29   12.70
   2  -5   1   92.29   15.40
   2  -5   1   61.29   11.50
   2  -5   1   82.39   14.80
  -3   5  -1    1.10    3.30
  -3   5  -1   -0.70    3.80
  -3   5  -1   -1.00    5.30
  -3   5  -1    2.80    5.00
  -3   5  -1    3.30    3.90
  -3   5  -1    0.30    4.10
  -3   5  -1    1.80    4.60
   3  -5   1   -1.30    5.50
   3  -5   1   -3.40    4.30
   3  -5   1   -0.50    4.10
   3  -5   1   -4.80    4.20
   3  -5   1   -2.80    4.60
  -4   5  -1   18.00    6.80
  -4   5  -1    3.40    6.10
  -4   5  -1   11.60    8.50
  -4   5  -1   16.30    7.00
  -4   5  -1   12.60    7.60
  -4   5  -1   18.00    7.80
   4  -5   1    7.50    7.10
   4  -5   1   17.10    8.60
   4  -5   1    8.20    6.30
   4  -5   1   13.50    8.20
   4  -5   1   19.30    8.90
   4  -5   1   22.50    7.10
   4  -5   1   12.50    6.50
  -5   5  -1  152.08   19.20
  -5   5  -1  124.19   20.50
  -5   5  -1  166.68   20.30
  -5   5  -1  165.38   19.00
  -5   5  -1  200.98   29.60
  -5   5  -1  220.78   24.20
   5  -5   1  179.18   21.80
   5  -5   1  180.68   20.50
   5  -5   1  164.68   21.00
   5  -5   1  149.99   24.60
   5  -5   1  132.39   21.10
   5  -5   1  167.78   23.70
  -6   5  -1  325.67   24.60
  -6   5  -1  323.67   27.00
  -6   5  -1  264.87   26.10
  -6   5  -1  317.47   34.30
  -6   5  -1  321.57   29.50
  -6   5  -1  380.66   40.60
   6  -5   1  428.86   45.30
   6  -5   1  338.37   35.40
   6  -5   1  377.96   37.80
   6  -5   1  303.87   27.60
   6  -5   1  312.97   24.60
   6  -5   1  320.27   30.30
  -7   5  -1  233.68   35.20
  -7   5  -1  254.77   28.70
  -7   5  -1  276.57   36.10
  -7   5  -1  226.58   29.60
   7  -5   1  193.18   29.10
   7  -5   1  278.27   38.90
   7  -5   1  279.97   35.40
   7  -5   1  209.88   27.20
  -8   5  -1  348.37   36.00
  -8   5  -1  400.36   48.00
  -8   5  -1  338.67   40.20
  -8   5  -1  479.45   48.60
   8  -5   1  357.56   38.60
   8  -5   1  320.27   34.90
   8  -5   1  384.86   46.00
   8  -5   1  306.07   40.20
  -9   5  -1   62.79   20.70
  -9   5  -1   85.89   23.50
  -9   5  -1   64.49   19.60
  -9   5  -1   99.89   24.60
   9  -5   1   62.79   19.40
   9  -5   1   84.39   23.20
   9  -5   1   76.39   21.10
 -10   5  -1    2.10   12.40
 -10   5  -1   12.20   14.30
 -10   5  -1    9.60   14.80
  10  -5   1    3.80   14.50
  10  -5   1   -6.80   12.30
  10  -5   1   -0.30   12.30
  10   4  -1   31.10   18.20
  10   4  -1   26.80   14.60
  10   4  -1   18.60   15.60
 -10  -4   1   21.40   14.90
 -10  -4   1   32.80   18.60
   9   4  -1   -0.50    9.50
   9   4  -1   -3.80   13.20
   9   4  -1   -6.90    9.50
   9   4  -1   -3.50   10.10
  -9  -4   1   -0.30    9.20
  -9  -4   1    5.60   12.60
   8   4  -1  183.08   27.40
   8   4  -1  248.88   36.00
   8   4  -1  177.58   29.70
   8   4  -1  218.38   31.80
  -8  -4   1  139.19   29.50
  -8  -4   1  162.88   23.30
  -8  -4   1  118.19   23.70
   7   4  -1  201.38   29.80
   7   4  -1  186.18   27.00
   7   4  -1  150.28   22.60
   7   4  -1  157.28   26.30
   7   4  -1  142.29   20.20
  -7  -4   1  230.48   33.90
  -7  -4   1  161.68   21.60
  -7  -4   1  151.08   21.70
  -7  -4   1  238.18   31.40
   6   4  -1  859.81   40.10
   6   4  -1  787.02   42.40
   6   4  -1  878.91   43.30
   6   4  -1  808.22   44.00
   6   4  -1  813.12   45.00
  -6  -4   1  783.12   42.60
  -6  -4   1  865.11   48.40
  -6  -4   1  862.41   39.70
  -6  -4   1  828.22   35.50
  -6  -4   1  866.01   35.30
  -6  -4   1  800.12   38.40
  -6  -4   1  846.02   35.70
   5   4  -1 1021.80   47.00
   5   4  -1 1027.30   47.90
   5   4  -1 1036.60   45.70
   5   4  -1 1084.39   45.90
   5   4  -1 1084.79   44.40
  -5  -4   1 1086.89   40.10
  -5  -4   1 1078.99   46.30
  -5  -4   1 1095.39   50.59
  -5  -4   1 1103.49   41.20
  -5  -4   1 1137.09   44.70
  -5  -4   1 1041.80   39.60
  -5  -4   1 1074.99   42.10
   4   4  -1 1314.97   50.29
   4   4  -1 1348.47   48.40
   4   4  -1 1304.57   48.70
   4   4  -1 1270.87   47.70
   4   4  -1 1307.17   50.09
  -4  -4   1 1390.96   48.70
  -4  -4   1 1315.97   44.40
  -4  -4   1 1389.96   52.79
  -4  -4   1 1318.77   47.60
  -4  -4   1 1304.67   48.60
  -4  -4   1 1316.87   44.90
  -4  -4   1 1309.67   45.00
   3   4  -1  411.06   23.20
   3   4  -1  390.06   22.90
   3   4  -1  355.66   22.40
   3   4  -1  408.66   22.20
   3   4  -1  408.46   23.40
  -3  -4   1  388.36   21.00
  -3  -4   1  388.46   23.60
  -3  -4   1  382.86   21.80
  -3  -4   1  411.36   22.20
  -3  -4   1  360.56   22.90
  -3  -4   1  396.26   23.50
  -3  -4   1  339.97   20.40
  -3  -4   1  391.36   23.20
   2   4  -1   90.19   13.30
   2   4  -1   87.89   11.90
   2   4  -1  120.79   15.00
   2   4  -1   96.19   12.10
   2   4  -1  113.69   12.70
  -2  -4   1  131.29   16.40
  -2  -4   1  115.99   13.70
  -2  -4   1   99.99   14.10
  -2  -4   1   80.99   11.50
  -2  -4   1   91.09   11.80
  -2  -4   1  126.39   14.20
   1   4  -1 1631.74   49.00
   1   4  -1 1698.63   51.09
   1   4  -1 1748.43   44.30
   1   4  -1 1661.63   45.80
   1   4  -1 1730.83   45.50
   1   4  -1 1703.83   49.20
  -1  -4   1 1665.83   42.90
  -1  -4   1 1597.14   52.49
  -1  -4   1 1713.93   49.10
  -1  -4   1 1675.83   51.99
  -1  -4   1 1696.73   46.80
  -1  -4   1 1687.03   46.80
   0   4  -1 3403.56   75.69
   0   4  -1 3505.05   83.69
   0   4  -1 3453.95   83.79
   0   4  -1 3479.35   83.59
   0  -4   1 3488.65   79.79
   0  -4   1 3389.16   87.29
   0  -4   1 3463.75   86.29
   0  -4   1 3438.06   83.19
   0  -4   1 3407.56   82.09
  -1   4  -1 3175.28   64.49
  -1   4  -1 3099.79   76.89
  -1   4  -1 3178.58   79.79
  -1   4  -1 3268.57   82.99
  -1   4  -1 3256.17   80.09
  -1   4  -1 3135.89   79.89
   1  -4   1 3172.48   77.19
   1  -4   1 3076.69   79.39
   1  -4   1 3159.28   82.39
   1  -4   1 3294.07   83.19
   1  -4   1 3183.18   81.59
  -2   4  -1 2763.22   73.59
  -2   4  -1 2900.71   62.39
  -2   4  -1 2777.62   76.59
  -2   4  -1 2788.82   63.89
  -2   4  -1 2793.92   79.69
  -2   4  -1 2850.81   74.49
  -2   4  -1 2911.91   69.79
   2  -4   1 2935.91   77.69
   2  -4   1 2854.61   75.29
   2  -4   1 2822.02   76.69
   2  -4   1 2852.11   80.69
   2  -4   1 2844.72   75.79
  -3   4  -1 1034.00   44.90
  -3   4  -1 1054.09   38.80
  -3   4  -1 1071.59   38.90
  -3   4  -1 1061.79   42.30
  -3   4  -1 1047.50   33.20
  -3   4  -1 1057.39   35.60
   3  -4   1 1064.29   40.50
   3  -4   1 1123.49   42.90
   3  -4   1 1068.49   42.50
   3  -4   1 1116.89   40.10
   3  -4   1 1082.49   34.40
   3  -4   1  952.10   43.90
  -4   4  -1   56.89   10.10
  -4   4  -1   69.59   11.70
  -4   4  -1   64.39   13.50
  -4   4  -1   53.29   11.20
  -4   4  -1   54.39   10.20
  -4   4  -1   52.89   13.40
   4  -4   1   50.89   12.00
   4  -4   1   80.39   10.30
   4  -4   1   58.09   11.00
   4  -4   1   82.79   13.50
   4  -4   1   63.99   11.90
   4  -4   1   77.19   14.40
   4  -4   1   65.29   14.90
   4  -4   1   61.29    9.10
  -5   4  -1  232.38   22.70
  -5   4  -1  222.48   21.60
  -5   4  -1  216.88   26.70
  -5   4  -1  204.58   23.90
  -5   4  -1  225.88   28.90
  -5   4  -1  233.08   21.90
   5  -4   1  233.18   23.30
   5  -4   1  272.47   25.50
   5  -4   1  305.77   33.60
   5  -4   1  268.17   29.80
   5  -4   1  253.07   23.50
   5  -4   1  211.38   16.20
   5  -4   1  227.38   26.60
  -6   4  -1  532.25   28.90
  -6   4  -1  552.84   38.60
  -6   4  -1  535.95   29.10
  -6   4  -1  574.04   37.30
  -6   4  -1  627.54   36.80
  -6   4  -1  561.94   31.70
   6  -4   1  526.65   38.30
   6  -4   1  623.54   34.40
   6  -4   1  543.85   29.70
   6  -4   1  554.24   36.30
   6  -4   1  610.24   37.50
   6  -4   1  550.84   31.40
   6  -4   1  529.25   29.10
  -7   4  -1  575.04   42.60
  -7   4  -1  572.04   38.40
  -7   4  -1  556.94   39.20
  -7   4  -1  578.34   35.20
   7  -4   1  647.14   43.50
   7  -4   1  566.94   36.10
   7  -4   1  538.15   37.70
   7  -4   1  542.35   41.80
   7  -4   1  593.84   36.60
  -8   4  -1  127.99   25.20
  -8   4  -1  144.49   26.30
  -8   4  -1  139.19   25.40
  -8   4  -1  194.78   28.00
   8  -4   1  121.89   25.50
   8  -4   1  159.48   28.80
   8  -4   1  144.69   23.80
   8  -4   1  152.28   27.20
  -9   4  -1   39.30   17.00
  -9   4  -1   22.80   17.20
  -9   4  -1   39.20   16.50
  -9   4  -1   50.79   17.10
   9  -4   1   50.49   17.70
   9  -4   1   36.20   17.30
   9  -4   1   -3.00   11.60
 -10   4  -1    6.90   12.50
 -10   4  -1  -13.30   10.90
 -10   4  -1  -11.90    9.40
 -10   4  -1    2.20   14.80
  10  -4   1   15.90   13.70
  10  -4   1   18.40   15.70
  10  -4   1   10.10   14.90
  11   3  -1  109.19   26.90
  11   3  -1  101.99   28.50
 -11  -3   1  127.39   30.30
  10   3  -1   63.89   22.10
  10   3  -1   74.29   22.40
  10   3  -1  104.59   27.30
 -10  -3   1   80.19   24.30
 -10  -3   1   95.79   29.20
   9   3  -1   50.09   18.00
   9   3  -1   35.70   15.20
   9   3  -1   27.50   16.90
   9   3  -1   29.40   14.20
  -9  -3   1   43.00   15.40
  -9  -3   1   36.60   18.20
  -9  -3   1   25.90   11.70
   8   3  -1   63.79   20.10
   8   3  -1   75.49   19.60
   8   3  -1   85.09   19.80
   8   3  -1   50.69   16.00
  -8  -3   1  115.19   28.30
  -8  -3   1   70.39   16.20
  -8  -3   1   74.99   20.00
   7   3  -1  351.46   38.20
   7   3  -1  348.57   37.20
   7   3  -1  342.37   23.90
   7   3  -1  358.76   36.80
   7   3  -1  365.56   38.60
  -7  -3   1  259.77   31.20
  -7  -3   1  340.57   39.20
  -7  -3   1  337.47   32.30
   6   3  -1  321.47   33.60
   6   3  -1  378.96   28.30
   6   3  -1  308.57   22.20
   6   3  -1  385.86   36.90
   6   3  -1  269.87   27.50
  -6  -3   1  365.66   20.70
  -6  -3   1  336.87   32.20
  -6  -3   1  344.47   19.40
  -6  -3   1  254.57   31.00
  -6  -3   1  373.46   21.40
  -6  -3   1  340.67   23.80
   5   3  -1 1056.89   46.00
   5   3  -1 1045.10   45.80
   5   3  -1  945.31   38.00
   5   3  -1  855.81   40.00
   5   3  -1 1009.90   44.00
  -5  -3   1  929.41   33.80
  -5  -3   1  993.40   43.20
  -5  -3   1  975.80   35.60
  -5  -3   1 1008.70   39.60
  -5  -3   1 1000.90   47.40
  -5  -3   1  985.70   35.80
   4   3  -1  815.02   37.00
   4   3  -1  835.92   37.30
   4   3  -1  795.32   32.80
   4   3  -1  842.02   35.20
   4   3  -1  830.82   35.80
  -4  -3   1  834.22   30.80
  -4  -3   1  786.22   34.80
  -4  -3   1  821.12   30.30
  -4  -3   1  800.42   31.10
  -4  -3   1  842.42   33.10
  -4  -3   1  781.72   38.30
  -4  -3   1  780.22   32.40
   3   3  -1   -0.20    3.90
   3   3  -1   11.30    5.60
   3   3  -1    7.60    4.60
   3   3  -1   18.70    6.80
   3   3  -1    5.10    3.90
  -3  -3   1   15.90    6.20
  -3  -3   1    5.60    3.70
  -3  -3   1    9.10    4.60
   2   3  -1    6.40    3.20
   2   3  -1    2.60    2.40
   2   3  -1    2.00    3.50
   2   3  -1   -0.20    2.60
   2   3  -1    3.10    3.80
  -2  -3   1    3.00    2.80
  -2  -3   1    0.10    2.80
  -2  -3   1    0.70    3.60
  -2  -3   1    3.90    3.20
  -2  -3   1    2.20    3.10
  -2  -3   1    1.80    3.10
   1   3  -1  186.78   12.90
   1   3  -1  203.38   12.50
   1   3  -1  188.18   11.50
   1   3  -1  179.78   12.30
   1   3  -1  209.88   11.40
   1   3  -1  204.08   11.30
  -1  -3   1  190.88    9.10
  -1  -3   1  213.18   12.50
  -1  -3   1  210.98   14.40
  -1  -3   1  200.98   13.70
  -1  -3   1  195.88   11.50
  -1  -3   1  181.18   10.90
   0   3  -1   20.40    4.20
   0   3  -1   25.30    6.50
   0   3  -1    5.30    3.40
   0   3  -1   18.60    5.00
   0   3  -1   23.60    5.70
   0   3  -1   18.70    3.30
   0  -3   1   14.00    4.80
   0  -3   1   10.40    4.80
   0  -3   1   29.90    5.50
   0  -3   1   21.30    5.40
   0  -3   1   13.50    4.10
  -1   3  -1  174.88   12.00
  -1   3  -1  155.98   12.60
  -1   3  -1  153.38    7.70
  -1   3  -1  164.88   11.60
  -1   3  -1  154.68   11.60
  -1   3  -1  196.48   11.80
   1  -3   1  174.08   13.00
   1  -3   1  169.38   12.10
   1  -3   1  160.48   12.10
   1  -3   1  150.08   11.00
   1  -3   1  152.78   12.40
  -2   3  -1  203.58   15.80
  -2   3  -1  241.48   14.30
  -2   3  -1  242.18   14.50
  -2   3  -1  212.18   10.90
  -2   3  -1  208.68   11.90
  -2   3  -1  233.08   12.50
  -2   3  -1  233.88   15.40
   2  -3   1  208.38   14.60
   2  -3   1  205.58   15.00
   2  -3   1  202.18   14.60
   2  -3   1  190.38   13.90
   2  -3   1  203.78   16.10
  -3   3  -1   11.80    4.60
  -3   3  -1    8.80    6.00
  -3   3  -1   10.60    4.40
  -3   3  -1    1.90    4.60
  -3   3  -1    8.10    3.70
  -3   3  -1   12.20    5.20
   3  -3   1    3.50    4.90
   3  -3   1    9.70    5.30
   3  -3   1    8.80    3.70
   3  -3   1    9.00    4.50
   3  -3   1   10.40    3.90
   3  -3   1   10.00    5.90
   3  -3   1    7.70    4.80
   3  -3   1   12.40    5.80
  -4   3  -1    0.30    4.00
  -4   3  -1    5.50    4.10
  -4   3  -1    3.00    3.90
  -4   3  -1    9.90    5.80
  -4   3  -1    1.30    5.80
  -4   3  -1    3.90    5.30
   4  -3   1    8.10    4.40
   4  -3   1    8.10    6.20
   4  -3   1   12.60    7.90
   4  -3   1   -1.60    3.50
   4  -3   1    5.60    3.40
   4  -3   1    5.00    4.60
   4  -3   1    3.80    5.50
   4  -3   1    6.90    4.90
  -5   3  -1   16.20    8.10
  -5   3  -1   14.20    7.60
  -5   3  -1   21.70    9.10
  -5   3  -1   26.60    7.70
  -5   3  -1   24.60    6.80
  -5   3  -1   29.40    9.90
   5  -3   1    4.80    6.10
   5  -3   1   27.30   10.50
   5  -3   1   27.40   11.30
   5  -3   1   24.00    7.70
   5  -3   1   22.20    7.00
   5  -3   1   22.00    8.00
   5  -3   1   13.40    6.80
  -6   3  -1  214.78   27.10
  -6   3  -1  264.07   18.10
  -6   3  -1  276.17   30.60
  -6   3  -1  296.97   19.30
  -6   3  -1  287.57   28.10
  -6   3  -1  292.97   31.70
   6  -3   1  319.67   34.60
   6  -3   1  277.17   27.00
   6  -3   1  274.77   20.10
   6  -3   1  289.07   30.70
   6  -3   1  293.87   26.90
   6  -3   1  271.17   20.70
   6  -3   1  274.37   30.90
  -7   3  -1  177.48   26.60
  -7   3  -1  132.69   21.10
  -7   3  -1   98.99   20.50
  -7   3  -1  123.69   23.60
   7  -3   1  117.19   23.30
   7  -3   1  103.79   18.90
   7  -3   1  128.89   19.80
   7  -3   1  136.69   24.60
   7  -3   1  118.89   20.60
  -8   3  -1   18.50   11.20
  -8   3  -1   50.79   16.20
  -8   3  -1   33.50   12.40
  -8   3  -1   31.40   15.20
   8  -3   1   45.50   16.30
   8  -3   1   23.50   14.60
   8  -3   1   23.70   11.90
   8  -3   1   46.60   14.80
  -9   3  -1    8.80   13.10
  -9   3  -1    9.60   10.60
  -9   3  -1    5.60    9.10
  -9   3  -1   15.10   13.20
   9  -3   1    5.70   10.40
   9  -3   1    7.70   12.30
   9  -3   1   19.90   13.50
   9  -3   1    4.90   11.10
 -10   3  -1   -5.40   11.50
 -10   3  -1    4.80   12.70
 -10   3  -1    7.30   11.30
 -10   3  -1    5.00   14.00
  10  -3   1    1.00   12.40
  10  -3   1    8.40   11.10
  10  -3   1    0.00   12.70
 -11   3  -1    5.90   17.90
 -11   3  -1   -6.50   11.90
 -11   3  -1   13.30   13.30
 -11   3  -1   -7.60   11.80
  11  -3   1    6.00   13.30
  11  -3   1  -13.30   12.70
  11  -3   1    7.20   14.40
  11   2  -1    3.50   12.30
  11   2  -1   -3.50   12.50
 -11  -2   1   -2.70   10.90
 -11  -2   1    9.30   18.70
  10   2  -1    4.30   11.60
  10   2  -1    4.60   11.30
 -10  -2   1    5.00   14.40
 -10  -2   1    4.10   13.90
 -10  -2   1   -2.70   11.20
   9   2  -1    8.00   12.10
   9   2  -1   11.30   11.90
   9   2  -1    6.90    9.60
  -9  -2   1   29.00   13.90
  -9  -2   1   15.10   15.80
  -9  -2   1   18.50   12.10
   8   2  -1  143.29   25.80
   8   2  -1   81.19   21.20
   8   2  -1   92.49   20.90
   8   2  -1  127.29   24.30
  -8  -2   1  111.19   19.40
  -8  -2   1  107.89   22.00
  -8  -2   1  105.69   24.80
   7   2  -1  200.68   28.50
   7   2  -1  308.27   34.20
   7   2  -1  222.38   29.60
   7   2  -1  189.58   24.50
  -7  -2   1  258.37   34.90
  -7  -2   1  234.08   30.90
  -7  -2   1  213.58   14.40
  -7  -2   1  255.67   28.20
   6   2  -1  335.87   25.60
   6   2  -1  400.76   28.50
   6   2  -1  411.06   38.10
   6   2  -1  353.16   21.50
   6   2  -1  413.06   29.60
  -6  -2   1  354.56   20.20
  -6  -2   1  315.87   34.50
  -6  -2   1  358.96   16.80
  -6  -2   1  404.26   25.60
  -6  -2   1  359.06   20.30
  -6  -2   1  406.46   28.70
   5   2  -1  880.91   41.30
   5   2  -1  910.81   41.00
   5   2  -1  928.61   42.50
   5   2  -1  886.31   33.40
   5   2  -1  884.21   39.20
  -5  -2   1  848.62   28.90
  -5  -2   1  935.41   32.60
  -5  -2   1  908.71   25.90
  -5  -2   1  951.00   37.90
  -5  -2   1  871.71   43.80
  -5  -2   1  983.30   42.10
  -5  -2   1  904.21   32.00
   4   2  -1 1689.23   54.59
   4   2  -1 1622.74   47.40
   4   2  -1 1687.53   55.59
   4   2  -1 1695.03   56.09
   4   2  -1 1716.53   53.19
  -4  -2   1 1623.64   46.10
  -4  -2   1 1625.04   35.60
  -4  -2   1 1601.44   53.09
  -4  -2   1 1581.54   43.30
  -4  -2   1 1702.73   59.09
  -4  -2   1 1672.13   46.40
  -4  -2   1 1685.93   50.39
   3   2  -1  189.78   17.10
   3   2  -1  178.48   17.90
   3   2  -1  165.18   16.60
   3   2  -1  139.49   13.10
   3   2  -1  180.08   18.00
  -3  -2   1  160.88   18.10
  -3  -2   1  185.08   16.70
  -3  -2   1  149.09   10.40
  -3  -2   1  137.69   12.60
  -3  -2   1  174.08   11.40
   2   2  -1  220.98   13.00
   2   2  -1  250.27   14.30
   2   2  -1  231.08   13.00
   2   2  -1  229.58   14.30
  -2  -2   1  227.08   12.60
  -2  -2   1  227.28   12.30
   1   2  -1  232.78   13.00
   1   2  -1  240.08   11.90
   1   2  -1  225.58   12.40
  -1  -2   1  218.18   12.40
  -1  -2   1  225.28   12.20
  -1  -2   1  220.58   10.70
   0   2  -1 7676.63  150.18
   0   2  -1 7833.02  149.79
   0   2  -1 7616.04  149.49
   0   2  -1 7387.36  143.09
   0   2  -1 7617.74  146.19
   0  -2   1 7342.07  150.78
   0  -2   1 7362.86  151.68
   0  -2   1 7419.36  147.79
   0  -2   1 7734.13  147.69
  -1   2  -1 9686.63  186.18
  -1   2  -1 9406.36  188.08
  -1   2  -1 9592.64  181.88
  -1   2  -1 9493.35  186.18
  -1   2  -1 9482.15  185.38
   1  -2   1 9674.33  189.18
   1  -2   1 9943.50  191.18
   1  -2   1 9439.66  184.48
   1  -2   1 9525.45  188.78
   1  -2   1 9671.93  189.98
  -2   2  -1 1591.44   40.50
  -2   2  -1 1585.14   40.50
  -2   2  -1 1649.63   40.00
  -2   2  -1 1359.96   45.10
  -2   2  -1 1664.53   45.00
  -2   2  -1 1594.04   41.80
   2  -2   1 1600.14   43.90
   2  -2   1 1579.04   42.90
   2  -2   1 1620.14   39.90
   2  -2   1 1613.34   44.40
   2  -2   1 1436.86   46.30
   2  -2   1 1615.24   44.80
  -3   2  -1  765.12   32.20
  -3   2  -1  687.03   25.90
  -3   2  -1  659.03   23.60
  -3   2  -1  663.13   28.10
  -3   2  -1  690.83   24.00
  -3   2  -1  773.72   30.30
   3  -2   1  725.13   32.10
   3  -2   1  716.73   29.10
   3  -2   1  671.33   26.60
   3  -2   1  694.43   29.10
   3  -2   1  694.73   25.80
   3  -2   1  740.53   26.50
   3  -2   1  665.43   24.10
  -4   2  -1  168.18   11.60
  -4   2  -1  128.59   17.00
  -4   2  -1  211.48   22.70
  -4   2  -1  146.59   17.60
  -4   2  -1  196.58   19.40
  -4   2  -1  152.48   11.00
   4  -2   1  138.79   16.30
   4  -2   1  163.08   16.10
   4  -2   1  145.29   18.80
   4  -2   1  170.18   13.20
   4  -2   1  161.38   18.50
   4  -2   1  157.28   15.90
   4  -2   1  156.78   16.30
  -5   2  -1  616.14   24.50
  -5   2  -1  567.84   32.70
  -5   2  -1  566.04   30.00
  -5   2  -1  580.74   33.20
  -5   2  -1  610.54   24.80
  -5   2  -1  609.04   32.40
   5  -2   1  623.04   30.10
   5  -2   1  627.64   31.50
   5  -2   1  610.64   30.10
   5  -2   1  644.94   28.60
   5  -2   1  625.54   33.50
   5  -2   1  618.44   26.80
   5  -2   1  642.44   35.10
  -6   2  -1  984.20   44.80
  -6   2  -1  922.81   46.00
  -6   2  -1  867.61   32.00
  -6   2  -1  900.41   44.70
  -6   2  -1  926.21   42.80
  -6   2  -1  892.21   32.50
   6  -2   1  978.30   42.70
   6  -2   1  909.11   36.80
   6  -2   1  931.81   45.80
   6  -2   1  872.41   45.00
   6  -2   1  887.51   42.00
   6  -2   1  925.81   41.50
   6  -2   1  936.71   36.70
  -7   2  -1 1536.65   61.49
  -7   2  -1 1503.25   61.79
  -7   2  -1 1589.74   64.69
  -7   2  -1 1471.35   65.49
   7  -2   1 1385.36   50.49
   7  -2   1 1549.05   61.29
   7  -2   1 1566.34   65.59
   7  -2   1 1474.55   59.79
   7  -2   1 1518.95   59.39
   7  -2   1 1476.45   64.29
  -8   2  -1  451.85   34.60
  -8   2  -1  501.85   39.80
  -8   2  -1  504.75   36.50
  -8   2  -1  419.36   35.20
   8  -2   1  380.06   37.10
   8  -2   1  423.16   32.80
   8  -2   1  514.45   39.50
   8  -2   1  466.75   42.40
  -9   2  -1  278.17   40.30
  -9   2  -1  198.98   30.50
  -9   2  -1  210.88   31.10
  -9   2  -1  186.18   29.00
   9  -2   1  295.97   40.20
   9  -2   1  225.68   30.20
   9  -2   1  178.88   28.10
   9  -2   1  198.98   30.10
 -10   2  -1   -3.40   12.90
 -10   2  -1    4.10   10.80
 -10   2  -1    2.40   12.50
 -10   2  -1   -1.40    9.80
  10  -2   1   -4.20   11.70
  10  -2   1   -3.40   11.70
  10  -2   1   -3.00   10.90
  10  -2   1    4.20   10.10
 -11   2  -1    7.50   12.80
 -11   2  -1    0.30   11.80
 -11   2  -1   -0.70   11.90
 -11   2  -1    1.10   16.00
  11  -2   1    2.60   13.10
  11  -2   1   11.70   14.70
  11  -2   1   15.50   14.60
  11  -2   1   -1.20   16.00
  11   1  -1  174.88   33.40
 -11  -1   1  165.28   38.20
 -11  -1   1  176.48   33.70
  10   1  -1  164.08   31.10
  10   1  -1  235.68   32.60
  10   1  -1  251.77   38.80
 -10  -1   1  272.17   38.70
 -10  -1   1  190.78   29.00
 -10  -1   1  191.48   36.80
   9   1  -1   60.39   20.60
   9   1  -1   31.80   16.60
   9   1  -1   50.19   16.00
   9   1  -1   48.90   15.40
  -9  -1   1  118.19   25.20
  -9  -1   1   64.39   18.30
  -9  -1   1   75.99   14.70
  -9  -1   1   61.29   23.20
   8   1  -1    1.50    8.50
   8   1  -1   21.90   10.60
   8   1  -1   20.60   11.00
   8   1  -1   30.10   13.70
  -8  -1   1   20.70    8.50
  -8  -1   1    8.10   10.80
  -8  -1   1    9.20    8.30
  -8  -1   1   23.40   13.60
   7   1  -1  539.15   37.70
   7   1  -1  465.75   32.90
   7   1  -1  556.24   31.40
   7   1  -1  461.95   33.80
   7   1  -1  530.45   36.80
  -7  -1   1  450.55   33.60
  -7  -1   1  475.95   25.90
  -7  -1   1  452.55   36.90
  -7  -1   1  508.35   31.40
   6   1  -1  482.35   30.00
   6   1  -1  441.96   30.90
   6   1  -1  466.55   31.60
   6   1  -1  481.95   31.80
   6   1  -1  490.55   27.00
   6   1  -1  461.15   22.00
   6   1  -1  502.15   31.90
  -6  -1   1  460.25   22.30
  -6  -1   1  513.45   23.40
  -6  -1   1  457.65   23.60
  -6  -1   1  476.85   31.30
  -6  -1   1  490.75   28.60
  -6  -1   1  443.76   33.10
   5   1  -1 1847.82   63.49
   5   1  -1 1876.21   55.79
   5   1  -1 1814.02   62.99
   5   1  -1 1821.42   60.49
   5   1  -1 1840.62   61.59
   5   1  -1 1857.21   63.59
   5   1  -1 2021.30   51.19
  -5  -1   1 1913.31   51.29
  -5  -1   1 1770.52   61.19
  -5  -1   1 1905.11   58.89
  -5  -1   1 1881.81   51.49
  -5  -1   1 1889.11   44.10
  -5  -1   1 1922.71   51.49
  -5  -1   1 1934.11   68.39
   4   1  -1 1772.12   49.80
   4   1  -1 1814.42   57.09
   4   1  -1 1855.61   46.80
   4   1  -1 1764.02   54.69
   4   1  -1 1806.72   57.39
   4   1  -1 1827.42   55.39
   4   1  -1 1736.03   56.69
  -4  -1   1 1784.12   47.40
  -4  -1   1 1795.72   60.79
  -4  -1   1 1777.32   46.00
  -4  -1   1 1784.92   42.00
  -4  -1   1 1792.92   56.09
  -4  -1   1 1746.73   52.19
  -4  -1   1 1798.62   47.30
   3   1  -1  656.73   27.40
   3   1  -1  589.54   26.00
   3   1  -1  635.54   22.60
   3   1  -1  577.74   26.30
   3   1  -1  561.94   24.30
   3   1  -1  564.64   24.60
   3   1  -1  619.94   21.20
  -3  -1   1  601.74   21.00
  -3  -1   1  591.84   20.90
  -3  -1   1  607.64   21.40
  -3  -1   1  638.54   24.60
  -3  -1   1  596.74   27.90
  -3  -1   1  617.64   19.30
   2   1  -1 1603.24   39.20
   2   1  -1 1560.84   43.00
   2   1  -1 1625.94   42.00
   2   1  -1 1615.84   41.40
   2   1  -1 1601.64   43.90
  -2  -1   1 1566.04   40.80
  -2  -1   1 1592.64   39.10
  -2  -1   1 1592.34   39.00
  -2  -1   1 1518.75   37.30
   1   1  -1 3896.31   81.99
  -1  -1   1 4055.29   79.99
  -1  -1   1 3903.41   80.49
   0   1  -1  548.95   15.20
   0   1  -1  590.24   16.20
   0  -1   1  570.04   17.30
  -1   1  -1  997.40   25.70
   1  -1   1  993.20   26.70
  -2   1  -1    6.60    3.20
  -2   1  -1    4.50    1.90
  -2   1  -1    5.00    2.50
  -2   1  -1    0.50    2.40
  -2   1  -1    2.30    2.60
   2  -1   1    5.20    3.10
   2  -1   1    3.80    2.50
   2  -1   1    4.60    2.80
   2  -1   1    1.20    2.10
   2  -1   1    9.50    4.10
  -3   1  -1 1006.60   34.90
  -3   1  -1 1003.10   35.40
  -3   1  -1  932.01   25.60
  -3   1  -1  952.40   32.70
  -3   1  -1  932.01   32.10
   3  -1   1  977.20   30.70
   3  -1   1  950.50   33.60
   3  -1   1  976.10   31.70
   3  -1   1  918.71   32.10
   3  -1   1  961.80   30.00
   3  -1   1  972.70   31.00
   3  -1   1  986.00   35.10
  -4   1  -1    8.40    4.60
  -4   1  -1   25.70    8.00
  -4   1  -1   16.50    6.50
  -4   1  -1   19.00    7.00
  -4   1  -1    6.60    3.30
  -4   1  -1   16.30    4.10
   4  -1   1   25.20    8.00
   4  -1   1   11.80    6.30
   4  -1   1   13.20    5.10
   4  -1   1    4.70    3.70
   4  -1   1   13.80    5.30
   4  -1   1   12.80    4.80
   4  -1   1   16.50    6.00
  -5   1  -1   -4.30    4.70
  -5   1  -1    1.00    2.50
  -5   1  -1    0.40    4.30
  -5   1  -1    1.00    4.20
  -5   1  -1    0.10    2.80
  -5   1  -1   -0.90    4.40
   5  -1   1    0.70    3.10
   5  -1   1    1.70    4.00
   5  -1   1    2.80    4.40
   5  -1   1    3.10    3.80
   5  -1   1   -1.10    4.50
   5  -1   1    8.30    5.70
   5  -1   1    2.30    4.90
   5  -1   1    1.00    5.40
  -6   1  -1   90.09   16.40
  -6   1  -1  104.39   19.70
  -6   1  -1   69.49   14.40
  -6   1  -1   97.69   10.90
  -6   1  -1   70.79   13.80
  -6   1  -1  126.29   14.50
   6  -1   1   78.89   16.00
   6  -1   1   88.59   15.20
   6  -1   1  109.09   18.20
   6  -1   1   99.79   13.90
   6  -1   1   86.69   13.20
   6  -1   1   70.29   15.50
   6  -1   1   81.19   15.10
   6  -1   1  120.09   15.70
  -7   1  -1   22.20   10.80
  -7   1  -1   18.10    9.10
  -7   1  -1   15.20   10.60
  -7   1  -1   19.40   10.20
   7  -1   1   24.00    8.90
   7  -1   1   23.90   11.40
   7  -1   1   33.00   10.10
   7  -1   1   16.30    9.30
   7  -1   1   30.50   11.50
   7  -1   1   13.70    9.30
  -8   1  -1   14.50   12.50
  -8   1  -1   39.70   13.60
  -8   1  -1   48.50   14.00
  -8   1  -1   47.50   15.90
   8  -1   1   38.90   14.80
   8  -1   1   25.50   12.70
   8  -1   1   60.59   16.00
   8  -1   1   67.19   16.70
  -9   1  -1  184.18   29.50
  -9   1  -1   85.29   22.80
  -9   1  -1  101.39   21.80
  -9   1  -1  106.79   21.30
   9  -1   1  121.59   23.40
   9  -1   1  139.29   25.80
   9  -1   1   66.79   18.60
   9  -1   1  103.19   22.80
 -10   1  -1   27.40   17.60
 -10   1  -1    0.30   10.30
 -10   1  -1   17.70   13.30
 -10   1  -1   -3.80   11.30
  10  -1   1   13.00   12.90
  10  -1   1    8.00   11.90
  10  -1   1   32.50   16.00
 -11   1  -1    2.10   15.60
 -11   1  -1   -5.20    9.90
 -11   1  -1    3.30   13.40
  11  -1   1   -7.60   11.40
  11  -1   1  -15.50   11.30
  11  -1   1  -22.90   11.30
  11   0  -1   -1.60   14.50
  11   0  -1   -3.50   11.50
 -11   0   1    2.00   12.30
 -11   0   1    5.80   14.90
 -11   0   1   -1.80   13.80
  10   0  -1    5.00   12.60
  10   0  -1   15.80   12.80
  10   0  -1    6.80   13.20
 -10   0   1    2.50   14.20
 -10   0   1   -6.50    8.70
 -10   0   1   -1.00    9.90
 -10   0   1    3.50   12.00
   9   0  -1   21.90   12.60
   9   0  -1   15.70   13.10
   9   0  -1   18.60   12.40
   9   0  -1   15.40   13.90
  -9   0   1   19.40   11.30
  -9   0   1    9.00   14.50
  -9   0   1   13.40    9.60
  -9   0   1   42.40   14.60
   8   0  -1   22.20   12.10
   8   0  -1    7.60    8.70
   8   0  -1   14.00   11.50
   8   0  -1   22.90   12.60
   8   0  -1   11.60    8.00
  -8   0   1   17.40    9.00
  -8   0   1   11.50    8.80
  -8   0   1   17.60   11.40
  -8   0   1   10.20   10.70
   7   0  -1   54.89   15.50
   7   0  -1   30.00   12.60
   7   0  -1   40.10   12.40
   7   0  -1   49.99   14.10
   7   0  -1   50.49   14.50
  -7   0   1   34.30   10.70
  -7   0   1   68.59   17.20
  -7   0   1   43.20   13.30
  -7   0   1   36.20   12.20
  -7   0   1   45.60   15.00
   6   0  -1  179.68   24.10
   6   0  -1  133.99   20.20
   6   0  -1  153.68   19.10
   6   0  -1  115.49   18.70
   6   0  -1  150.18   21.60
   6   0  -1  113.19   18.30
  -6   0   1  111.79   17.40
  -6   0   1  148.39   21.50
  -6   0   1  159.78   19.20
  -6   0   1  123.79   14.70
  -6   0   1  151.18   15.80
  -6   0   1  105.59   20.20
   5   0  -1 1629.54   43.00
   5   0  -1 1647.34   57.09
   5   0  -1 1567.64   49.30
   5   0  -1 1492.15   55.99
   5   0  -1 1584.24   56.09
   5   0  -1 1598.04   40.30
   5   0  -1 1624.64   58.89
   5   0  -1 1664.73   56.29
   5   0  -1 1665.43   53.49
  -5   0   1 1660.53   56.79
  -5   0   1 1635.54   51.39
  -5   0   1 1582.74   45.80
  -5   0   1 1562.34   45.80
  -5   0   1 1500.15   59.19
  -5   0   1 1594.14   53.29
   4   0  -1  820.02   34.90
   4   0  -1  795.72   34.30
   4   0  -1  806.92   33.10
   4   0  -1  809.12   33.40
   4   0  -1  764.82   33.40
   4   0  -1  775.42   28.90
  -4   0   1  806.42   30.20
  -4   0   1  733.83   30.90
  -4   0   1  794.82   27.10
  -4   0   1  785.92   36.70
  -4   0   1  772.42   26.80
  -4   0   1  796.62   33.50
   3   0  -1   27.70    7.30
   3   0  -1   35.70    8.00
   3   0  -1   34.80    6.10
   3   0  -1   28.10    6.50
   3   0  -1   35.20    8.00
   3   0  -1   30.60    7.30
  -3   0   1   25.60    6.30
  -3   0   1   41.60    6.70
  -3   0   1   43.70    6.50
  -3   0   1   36.80    8.80
  -3   0   1   34.80    6.70
   2   0  -1 1175.08   34.60
   2   0  -1 1220.08   34.40
   2   0  -1 1205.28   34.20
   2   0  -1 1228.18   35.60
   2   0  -1 1212.28   35.30
  -2   0   1 1220.68   31.10
  -2   0   1 1205.98   33.30
  -2   0   1 1226.78   33.80
  -2   0   1 1202.08   32.50
   1   0  -1  996.30   20.40
   1   0  -1 1045.70   26.30
  -1   0   1 1029.50   20.60
  -1   0   1 1022.40   25.10
  -1   0  -1 8864.71  166.48
   1   0   1 8501.05  164.48
  -2   0  -1  913.11   27.10
  -2   0  -1  910.71   18.70
  -2   0  -1  940.71   27.60
  -2   0  -1  934.81   29.80
   2   0   1  919.51   18.50
   2   0   1  915.61   26.00
   2   0   1  886.51   27.00
   2   0   1  868.71   25.50
   2   0   1  953.50   29.00
   2   0   1  924.31   27.70
  -3   0  -1 1572.74   42.20
  -3   0  -1 1575.74   43.90
  -3   0  -1 1587.64   45.20
  -3   0  -1 1551.34   48.00
  -3   0  -1 1562.44   33.40
   3   0   1 1577.14   43.30
   3   0   1 1548.45   45.20
   3   0   1 1590.04   42.10
   3   0   1 1525.35   38.70
   3   0   1 1553.64   41.40
   3   0   1 1616.34   45.60
  -4   0  -1  284.17   11.10
  -4   0  -1  287.67   17.00
  -4   0  -1  273.67   18.30
  -4   0  -1  317.97   18.30
  -4   0  -1  347.77   22.10
   4   0   1  277.07   17.50
   4   0   1  291.17   16.10
   4   0   1  290.47   18.20
   4   0   1  294.77   18.90
   4   0   1  297.07   16.30
   4   0   1  275.67   18.50
   4   0   1  303.27   18.00
   4   0   1  275.07   13.90
  -5   0  -1  132.79   19.40
  -5   0  -1  168.28   19.10
  -5   0  -1  138.19   18.60
  -5   0  -1  129.09    8.50
  -5   0  -1  168.98   18.70
   5   0   1  138.29   13.20
   5   0   1  155.98   16.00
   5   0   1  145.19   17.40
   5   0   1  175.58   19.30
   5   0   1  153.88   16.20
   5   0   1  131.79   16.90
   5   0   1  109.09   14.70
   5   0   1  164.48   20.70
  -6   0  -1  575.24   32.90
  -6   0  -1  612.64   31.00
  -6   0  -1  573.34   30.60
  -6   0  -1  636.44   38.00
  -6   0  -1  591.04   21.10
   6   0   1  625.34   35.40
   6   0   1  564.24   31.30
   6   0   1  612.74   32.90
   6   0   1  532.85   32.60
   6   0   1  598.84   28.10
   6   0   1  619.44   24.80
   6   0   1  523.45   27.20
   6   0   1  561.54   30.70
  -7   0  -1 1501.65   56.79
  -7   0  -1 1652.63   64.09
  -7   0  -1 1578.74   68.29
  -7   0  -1 1608.84   59.39
   7   0   1 1512.25   51.99
   7   0   1 1613.04   59.59
   7   0   1 1468.85   52.49
   7   0   1 1580.94   64.79
   7   0   1 1568.14   60.89
   7   0   1 1482.55   61.99
  -8   0  -1  540.25   38.70
  -8   0  -1  479.35   33.40
  -8   0  -1  530.45   41.10
  -8   0  -1  484.45   32.50
   8   0   1  532.05   38.10
   8   0   1  520.05   35.30
   8   0   1  512.65   35.90
  -9   0  -1  492.05   54.39
  -9   0  -1  369.26   30.30
  -9   0  -1  372.36   42.70
  -9   0  -1  413.36   41.30
   9   0   1  442.46   44.20
   9   0   1  428.86   44.00
   9   0   1  387.56   40.80
 -10   0  -1   22.50   12.20
 -10   0  -1   14.80   14.40
 -10   0  -1   27.20   14.80
  10   0   1   53.09   16.90
  10   0   1   41.00   16.00
  10   0   1   38.70   16.90
 -11   0  -1    0.50   10.10
 -11   0  -1   10.80   13.80
 -11   0  -1   10.40   19.20
  11   0   1   -3.90   11.40
  11   0   1   10.10   15.30
  11   0   1    3.80   12.80
  11  -1  -1  128.49   28.60
  11  -1  -1  150.08   30.30
 -11   1   1  241.58   38.70
 -11   1   1  200.08   40.20
 -11   1   1  189.48   36.80
 -11   1   1  143.99   26.10
  10  -1  -1  168.58   32.40
  10  -1  -1  198.28   30.60
  10  -1  -1  277.27   39.20
  10  -1  -1  231.78   35.50
 -10   1   1  216.88   37.80
 -10   1   1  192.58   32.90
 -10   1   1  200.88   31.20
 -10   1   1  256.47   32.80
   9  -1  -1   27.50   14.20
   9  -1  -1   37.20   14.70
   9  -1  -1   51.29   17.40
   9  -1  -1   41.40   16.80
  -9   1   1   24.20   12.00
  -9   1   1   13.20   13.70
  -9   1   1   44.30   15.60
  -9   1   1   42.70   15.50
   8  -1  -1   -1.60    8.10
   8  -1  -1    3.70    8.80
   8  -1  -1    7.80    9.80
   8  -1  -1   -6.50    5.80
  -8   1   1   -7.30    9.40
  -8   1   1   -1.60    7.00
  -8   1   1    0.40    7.30
  -8   1   1  -11.40    8.40
   7  -1  -1  304.97   31.30
   7  -1  -1  351.96   25.70
   7  -1  -1  305.07   31.50
   7  -1  -1  331.07   35.40
   7  -1  -1  282.57   32.50
  -7   1   1  332.27   21.70
  -7   1   1  400.16   41.30
  -7   1   1  403.56   38.30
  -7   1   1  340.27   33.90
  -7   1   1  328.67   26.10
   6  -1  -1 1290.87   52.69
   6  -1  -1 1267.77   52.49
   6  -1  -1 1226.58   53.89
   6  -1  -1 1252.37   47.50
   6  -1  -1 1387.26   55.29
   6  -1  -1 1238.18   39.40
   6  -1  -1 1235.78   51.69
  -6   1   1 1292.57   52.69
  -6   1   1 1285.17   43.60
  -6   1   1 1289.47   51.49
  -6   1   1 1275.57   43.20
  -6   1   1 1264.97   51.89
  -6   1   1 1259.27   56.69
   5  -1  -1 3294.77   73.79
   5  -1  -1 3331.97   73.29
   5  -1  -1 3322.87   91.09
   5  -1  -1 3218.28   84.79
   5  -1  -1 3368.86   93.89
   5  -1  -1 3390.86   91.59
   5  -1  -1 3304.97   91.29
   5  -1  -1 3442.06   93.09
  -5   1   1 3196.98   89.59
  -5   1   1 3263.87   89.49
  -5   1   1 3482.75   91.69
  -5   1   1 3330.27   96.79
  -5   1   1 3316.47   80.99
  -5   1   1 3397.36   81.29
   4  -1  -1  610.24   28.90
   4  -1  -1  606.94   29.00
   4  -1  -1  584.14   27.90
   4  -1  -1  615.04   25.80
   4  -1  -1  632.04   29.90
   4  -1  -1  564.54   28.90
   4  -1  -1  598.74   19.00
  -4   1   1  597.24   24.00
  -4   1   1  614.94   28.50
  -4   1   1  643.44   32.20
  -4   1   1  617.44   29.10
  -4   1   1  617.34   24.30
  -4   1   1  599.84   28.30
   3  -1  -1  488.15   22.50
   3  -1  -1  490.65   14.60
   3  -1  -1  475.25   20.10
   3  -1  -1  493.65   23.70
   3  -1  -1  499.35   22.50
   3  -1  -1  497.85   22.70
   3  -1  -1  459.25   22.90
  -3   1   1  464.35   22.10
  -3   1   1  507.65   20.00
  -3   1   1  503.25   23.70
  -3   1   1  504.95   24.50
  -3   1   1  517.35   20.10
   2  -1  -1 4383.16   94.49
   2  -1  -1 4149.88   82.49
   2  -1  -1 4153.68   94.99
   2  -1  -1 4399.56   92.49
   2  -1  -1 4374.76   90.39
   2  -1  -1 4437.36   93.39
  -2   1   1 4254.27   90.69
  -2   1   1 4247.27   90.79
  -2   1   1 4395.16   94.29
  -2   1   1 4558.44   96.39
   1  -1  -1 4009.10   75.69
   1  -1  -1 3898.41   78.49
   0  -1  -1 2271.37   45.70
   0   1   1 2181.18   47.70
  -1  -1  -1 2004.90   45.80
   1   1   1 2006.70   45.90
   1   1   1 2089.09   42.00
  -2  -1  -1 2883.51   60.19
  -2  -1  -1 2648.33   63.09
  -2  -1  -1 2672.33   65.79
   2   1   1 2762.12   61.79
   2   1   1 2792.52   63.49
   2   1   1 2820.32   64.79
   2   1   1 2878.91   63.49
   2   1   1 2699.83   62.69
   2   1   1 2893.41   63.79
  -3  -1  -1   87.79    9.00
  -3  -1  -1   57.59    8.80
  -3  -1  -1   73.99    4.50
  -3  -1  -1   81.89    8.50
  -3  -1  -1   60.99   10.50
   3   1   1   60.19    9.00
   3   1   1   53.99    7.90
   3   1   1   70.59    8.70
   3   1   1   55.39    9.20
   3   1   1   81.59   10.30
   3   1   1   92.79   11.50
   3   1   1   87.49   11.70
   3   1   1   74.29   10.10
  -4  -1  -1   48.50    5.30
  -4  -1  -1   34.90    7.20
  -4  -1  -1   61.39   10.80
  -4  -1  -1   29.10    8.40
  -4  -1  -1   33.50    7.10
   4   1   1   47.10   10.30
   4   1   1   51.59    8.80
   4   1   1   66.49   11.30
   4   1   1   29.00    7.60
   4   1   1   46.30    8.50
   4   1   1   47.80    8.30
  -5  -1  -1    5.50    4.40
  -5  -1  -1    6.00    2.90
  -5  -1  -1    7.40    6.30
  -5  -1  -1    8.70    4.40
  -5  -1  -1    6.20    5.50
   5   1   1   12.80    5.10
   5   1   1    9.90    6.20
   5   1   1    8.10    5.10
   5   1   1   -1.40    3.80
   5   1   1    5.50    4.50
   5   1   1   -1.90    4.00
  -6  -1  -1   86.69    8.90
  -6  -1  -1   75.99   13.30
  -6  -1  -1   74.59   12.00
  -6  -1  -1   52.89   12.20
  -6  -1  -1   58.49   14.20
   6   1   1   64.49   10.70
   6   1   1   91.49   16.40
   6   1   1  104.49   16.90
   6   1   1   86.59   15.20
   6   1   1   66.99   12.50
   6   1   1   57.49   11.50
  -7  -1  -1    2.70    6.50
  -7  -1  -1   -0.80    6.90
  -7  -1  -1   10.00    8.60
  -7  -1  -1    4.90    5.70
   7   1   1    6.20    6.40
   7   1   1    0.70    5.80
   7   1   1    3.10    7.10
   7   1   1    0.90    6.60
   7   1   1    1.90    6.30
   7   1   1    1.50    6.80
  -8  -1  -1    2.80    7.00
  -8  -1  -1    5.50    6.30
  -8  -1  -1   -6.70    7.90
  -8  -1  -1   12.00   11.00
   8   1   1    0.60    8.40
   8   1   1    3.00    7.80
   8   1   1    6.30    9.40
  -9  -1  -1   76.49   20.20
  -9  -1  -1   71.39   15.60
  -9  -1  -1   60.49   21.70
  -9  -1  -1   58.19   17.10
   9   1   1   59.89   17.20
   9   1   1   60.79   17.40
   9   1   1   54.79   19.00
 -10  -1  -1   17.30   16.00
 -10  -1  -1    2.80    9.00
 -10  -1  -1   22.30   14.50
  10   1   1    6.60   11.10
  10   1   1   22.20   15.20
  10   1   1   13.60   11.30
 -11  -1  -1    2.60   12.50
 -11  -1  -1    2.30   15.70
  11   1   1    5.30   14.60
  11   1   1    6.70   13.00
  11   1   1   14.20   13.30
  11  -2  -1    4.50   15.80
  11  -2  -1    2.60   14.40
  11  -2  -1   37.00   18.00
 -11   2   1   18.20   15.60
 -11   2   1   20.00   15.50
 -11   2   1   18.50   19.10
 -11   2   1    7.80   16.60
  10  -2  -1   13.60   14.60
  10  -2  -1    1.20   10.70
  10  -2  -1    2.30   11.70
  10  -2  -1   22.60   14.80
 -10   2   1    3.70   11.50
 -10   2   1   14.60   14.60
 -10   2   1    5.50   12.10
 -10   2   1   18.90   14.70
   9  -2  -1   -4.40    7.20
   9  -2  -1    4.50   10.30
   9  -2  -1    0.60    9.90
   9  -2  -1    1.00    9.40
  -9   2   1   -0.80   10.60
  -9   2   1    0.60    9.60
  -9   2   1   -4.90    8.10
  -9   2   1   -1.90    9.70
   8  -2  -1    6.70    9.40
   8  -2  -1    1.60    8.00
   8  -2  -1    8.80   11.00
   8  -2  -1   17.60   11.00
  -8   2   1   15.10   10.90
  -8   2   1   14.80   13.50
  -8   2   1   17.50   10.00
  -8   2   1    8.90    9.10
   7  -2  -1   15.10    8.90
   7  -2  -1    6.10    7.30
   7  -2  -1    3.30    7.30
   7  -2  -1    9.40    9.60
  -7   2   1    6.60    8.20
  -7   2   1    4.30    7.60
  -7   2   1   -0.90    5.70
  -7   2   1    5.50    8.70
  -7   2   1    2.70    8.10
  -7   2   1    6.20    6.40
   6  -2  -1  102.49   19.00
   6  -2  -1  102.89   17.00
   6  -2  -1  125.29   20.80
   6  -2  -1  112.89   17.40
   6  -2  -1  109.79   18.50
  -6   2   1  127.29   19.70
  -6   2   1  117.29   15.90
  -6   2   1  118.89   20.70
  -6   2   1   93.99   19.40
  -6   2   1   87.79   17.20
  -6   2   1  122.09   16.00
   5  -2  -1  250.17   25.40
   5  -2  -1  311.67   30.40
   5  -2  -1  265.07   26.20
   5  -2  -1  230.08   13.00
   5  -2  -1  246.28   23.20
   5  -2  -1  260.07   24.70
   5  -2  -1  210.68   24.10
   5  -2  -1  226.18   13.00
  -5   2   1  236.68   17.80
  -5   2   1  248.98   23.90
  -5   2   1  240.68   17.60
  -5   2   1  269.97   28.90
  -5   2   1  253.57   26.90
  -5   2   1  249.88   25.80
   4  -2  -1  467.85   23.90
   4  -2  -1  389.16   23.50
   4  -2  -1  463.95   17.60
   4  -2  -1  482.55   25.20
   4  -2  -1  503.05   25.00
   4  -2  -1  495.15   18.50
   4  -2  -1  477.05   27.90
   4  -2  -1  493.05   27.90
  -4   2   1  463.55   26.30
  -4   2   1  494.45   24.90
  -4   2   1  479.45   23.20
  -4   2   1  487.55   28.00
  -4   2   1  521.85   28.30
  -4   2   1  470.85   23.00
   3  -2  -1   82.89    8.10
   3  -2  -1   89.09   13.40
   3  -2  -1   86.99   13.70
   3  -2  -1   69.39   10.00
   3  -2  -1  101.19   12.90
   3  -2  -1   87.19   11.30
   3  -2  -1   77.59   10.80
  -3   2   1   78.79   10.90
  -3   2   1   78.49   12.50
  -3   2   1   68.99   11.20
  -3   2   1   82.79   13.60
  -3   2   1   96.89   12.00
   2  -2  -1  227.88   12.10
   2  -2  -1  205.48   11.30
   2  -2  -1  211.58   14.60
   2  -2  -1  199.08   14.80
   2  -2  -1  209.38   12.90
   2  -2  -1  206.98   10.00
  -2   2   1  215.38   13.20
  -2   2   1  194.78   14.50
  -2   2   1  202.68   13.80
  -2   2   1  237.38   13.80
   1  -2  -1  387.16   14.50
   1  -2  -1  384.26   12.00
   1  -2  -1  424.16   19.00
   1  -2  -1  428.66   16.20
   1  -2  -1  366.86   17.00
  -1   2   1  361.36   16.60
  -1   2   1  430.56   17.60
  -1   2   1  418.76   17.20
  -1   2   1  407.76   18.40
  -1   2   1  375.96   16.70
   0  -2  -1   54.79    7.00
   0  -2  -1   44.50    3.30
   0  -2  -1   42.00    5.80
   0  -2  -1   47.30    5.90
   0   2   1   38.30    5.80
   0   2   1   53.89    7.20
   0   2   1   31.90    5.20
  -1  -2  -1 6259.77  124.99
  -1  -2  -1 6176.28  124.09
  -1  -2  -1 6071.99  120.19
   1   2   1 5984.10  122.19
   1   2   1 5969.90  118.79
   1   2   1 6109.79  123.59
   1   2   1 6072.39  120.99
   1   2   1 6058.59  123.19
  -2  -2  -1 2554.04   54.39
  -2  -2  -1 2482.85   61.79
  -2  -2  -1 2461.45   58.79
  -2  -2  -1 2576.44   63.29
  -2  -2  -1 2551.54   62.09
   2   2   1 2507.05   60.79
   2   2   1 2482.75   60.49
   2   2   1 2531.15   58.89
   2   2   1 2530.75   61.59
   2   2   1 2600.04   60.49
   2   2   1 2481.05   60.59
   2   2   1 2487.75   61.69
  -3  -2  -1 1509.05   45.10
  -3  -2  -1 1553.24   38.90
  -3  -2  -1 1579.04   37.90
  -3  -2  -1 1537.35   48.50
   3   2   1 1550.94   41.40
   3   2   1 1559.84   47.60
   3   2   1 1475.85   45.40
   3   2   1 1616.44   46.70
   3   2   1 1563.94   44.70
   3   2   1 1609.54   44.40
  -4  -2  -1  596.54   30.40
  -4  -2  -1  575.24   19.40
  -4  -2  -1  594.54   19.20
  -4  -2  -1  602.64   21.30
  -4  -2  -1  607.34   22.70
  -4  -2  -1  540.55   26.70
   4   2   1  551.24   26.10
   4   2   1  614.14   27.60
   4   2   1  580.74   29.10
   4   2   1  551.54   28.50
   4   2   1  588.44   25.60
   4   2   1  560.04   27.10
  -5  -2  -1   34.30    5.90
  -5  -2  -1   30.00    9.00
  -5  -2  -1   31.10    7.60
  -5  -2  -1   34.00    6.70
  -5  -2  -1   42.70   11.90
  -5  -2  -1   43.50    6.30
   5   2   1   27.30    8.50
   5   2   1   38.40   10.00
   5   2   1   36.20    8.40
   5   2   1   39.10    9.00
   5   2   1   36.90   10.90
   5   2   1   25.00    9.30
   5   2   1   23.60    7.50
  -6  -2  -1  323.17   18.50
  -6  -2  -1  334.07   15.60
  -6  -2  -1  313.17   20.20
  -6  -2  -1  366.46   37.30
  -6  -2  -1  370.76   33.70
   6   2   1  351.56   26.10
   6   2   1  327.77   30.70
   6   2   1  325.47   32.50
   6   2   1  319.57   31.50
   6   2   1  325.97   29.70
   6   2   1  330.17   22.80
   6   2   1  310.67   20.80
  -7  -2  -1 1128.89   45.60
  -7  -2  -1 1161.28   58.79
  -7  -2  -1 1102.09   52.69
  -7  -2  -1 1173.68   41.30
   7   2   1 1255.97   51.79
   7   2   1 1234.68   57.09
   7   2   1 1280.47   54.69
   7   2   1 1204.78   45.10
   7   2   1 1162.78   48.10
  -8  -2  -1  571.54   40.00
  -8  -2  -1  507.25   27.30
  -8  -2  -1  504.45   32.10
  -8  -2  -1  546.25   42.80
   8   2   1  544.25   40.10
   8   2   1  511.95   34.70
   8   2   1  528.15   37.10
  -9  -2  -1  270.87   38.80
  -9  -2  -1  295.77   37.50
  -9  -2  -1  318.77   24.70
   9   2   1  402.06   43.80
   9   2   1  274.27   33.60
   9   2   1  345.27   38.60
 -10  -2  -1  126.89   26.10
 -10  -2  -1  161.98   33.20
  10   2   1   74.59   21.60
  10   2   1   85.09   23.50
 -11  -2  -1   -3.20   15.70
 -11  -2  -1    5.40   13.30
  11   2   1    8.10   12.50
  11   2   1   -0.70   12.30
  11  -3  -1   96.59   25.90
  11  -3  -1  107.99   28.10
 -11   3   1  141.19   31.40
 -11   3   1  162.08   32.60
 -11   3   1  130.89   30.20
 -11   3   1  114.79   33.30
  10  -3  -1  175.78   31.70
  10  -3  -1  174.68   30.40
  10  -3  -1  156.38   32.40
  10  -3  -1  166.98   30.30
 -10   3   1  129.59   26.70
 -10   3   1  170.48   30.90
 -10   3   1  231.38   35.10
 -10   3   1  228.88   39.10
   9  -3  -1    4.20   11.20
   9  -3  -1   10.80   12.10
   9  -3  -1   -3.60    9.10
   9  -3  -1   -3.50   10.70
  -9   3   1   -3.90    9.80
  -9   3   1    3.80   13.10
  -9   3   1   -3.90   11.00
  -9   3   1   -6.90    9.20
   8  -3  -1   17.10   10.80
   8  -3  -1   13.20   11.40
   8  -3  -1   25.70   13.00
   8  -3  -1    7.50   10.80
  -8   3   1    5.70    9.10
  -8   3   1   -7.80    6.70
  -8   3   1   17.40   10.70
  -8   3   1   -3.10   10.30
   7  -3  -1  174.08   24.30
   7  -3  -1   91.69   18.70
   7  -3  -1  160.48   26.90
   7  -3  -1   90.59   17.90
   7  -3  -1  120.29   22.30
  -7   3   1  100.09   19.90
  -7   3   1  174.78   27.70
  -7   3   1   85.99   20.50
  -7   3   1  123.59   18.50
  -7   3   1  123.09   21.30
  -7   3   1  140.59   18.80
   6  -3  -1  513.75   35.70
   6  -3  -1  520.95   32.20
   6  -3  -1  602.24   35.20
   6  -3  -1  614.34   33.20
   6  -3  -1  558.84   36.30
  -6   3   1  567.04   36.40
  -6   3   1  581.24   30.10
  -6   3   1  549.35   32.50
  -6   3   1  550.64   29.60
  -6   3   1  621.54   38.20
  -6   3   1  542.75   35.60
   5  -3  -1 2528.25   63.19
   5  -3  -1 2528.75   83.49
   5  -3  -1 2497.55   75.69
   5  -3  -1 2523.65   73.49
   5  -3  -1 2481.45   64.09
   5  -3  -1 2579.44   82.39
   5  -3  -1 2700.83   78.89
  -5   3   1 2573.14   72.49
  -5   3   1 2627.94   80.29
  -5   3   1 2623.84   84.39
  -5   3   1 2501.35   72.09
  -5   3   1 2562.64   74.99
  -5   3   1 2570.64   81.89
   4  -3  -1 2154.68   55.09
   4  -3  -1 2033.80   69.89
   4  -3  -1 2172.08   54.19
   4  -3  -1 2160.38   60.49
   4  -3  -1 2116.99   64.99
   4  -3  -1 2097.19   63.59
   4  -3  -1 2283.87   70.59
  -4   3   1 2219.98   61.69
  -4   3   1 2181.48   62.39
  -4   3   1 2236.98   69.89
  -4   3   1 1894.61   68.49
  -4   3   1 2122.69   62.09
  -4   3   1 2236.88   66.09
   3  -3  -1 1502.15   47.00
   3  -3  -1 1552.44   43.20
   3  -3  -1 1453.85   50.69
   3  -3  -1 1497.55   41.40
   3  -3  -1 1500.85   40.70
   3  -3  -1 1416.76   51.99
  -3   3   1 1499.05   51.09
  -3   3   1 1506.55   47.40
  -3   3   1 1463.15   46.40
  -3   3   1 1355.26   51.09
  -3   3   1 1476.45   46.40
  -3   3   1 1467.65   42.80
  -3   3   1 1473.35   38.50
   2  -3  -1  189.78   15.90
   2  -3  -1  226.88   14.80
   2  -3  -1  209.58   12.30
   2  -3  -1  195.48   15.20
   2  -3  -1  217.78   12.90
   2  -3  -1  207.58   11.40
  -2   3   1  193.58   14.20
  -2   3   1  200.58   16.30
  -2   3   1  207.58   12.30
  -2   3   1  192.98   14.10
  -2   3   1  214.28   12.30
  -2   3   1  168.78   17.40
   1  -3  -1  153.18   11.10
   1  -3  -1  171.78   11.60
   1  -3  -1  151.88   10.80
   1  -3  -1  174.68   13.80
   1  -3  -1  178.28   12.70
  -1   3   1  161.38    9.90
  -1   3   1  160.78   13.10
  -1   3   1  172.48   12.70
  -1   3   1  166.08   12.30
  -1   3   1  156.38   15.10
  -1   3   1  164.98   11.00
   0  -3  -1 1031.80   32.50
   0  -3  -1 1090.89   24.20
   0  -3  -1 1035.60   33.30
   0  -3  -1 1045.90   33.10
   0  -3  -1 1161.38   35.40
   0   3   1 1081.79   34.10
   0   3   1 1091.39   34.20
   0   3   1 1140.79   34.20
   0   3   1 1121.69   32.50
   0   3   1 1114.19   31.90
  -1  -3  -1 1216.08   34.10
  -1  -3  -1 1216.68   36.70
  -1  -3  -1 1219.28   36.50
  -1  -3  -1 1228.78   31.20
   1   3   1 1245.58   36.10
   1   3   1 1204.78   35.70
   1   3   1 1231.88   31.10
   1   3   1 1220.68   37.10
   1   3   1 1201.28   34.20
   1   3   1 1250.87   37.60
   1   3   1 1240.08   35.90
   1   3   1 1252.47   32.30
  -2  -3  -1 2787.12   63.79
  -2  -3  -1 2718.93   69.09
  -2  -3  -1 2836.52   60.69
  -2  -3  -1 2698.43   66.39
  -2  -3  -1 2719.23   70.69
   2   3   1 2750.52   67.99
   2   3   1 2743.33   67.79
   2   3   1 2820.42   63.59
   2   3   1 2812.72   68.49
   2   3   1 2806.42   64.89
   2   3   1 2655.13   68.99
   2   3   1 2773.22   66.39
  -3  -3  -1 1080.09   30.60
  -3  -3  -1 1040.20   27.40
  -3  -3  -1 1017.50   35.30
  -3  -3  -1 1112.79   39.30
  -3  -3  -1 1046.60   38.40
   3   3   1 1101.29   35.60
   3   3   1 1089.99   38.00
   3   3   1 1084.39   34.70
   3   3   1 1111.19   39.10
   3   3   1 1048.10   37.70
   3   3   1 1088.49   38.20
  -4  -3  -1  185.88   12.40
  -4  -3  -1  184.48    9.60
  -4  -3  -1  189.38   21.20
  -4  -3  -1  178.78   18.70
  -4  -3  -1  198.48   12.30
  -4  -3  -1  213.18   22.30
   4   3   1  206.58   20.60
   4   3   1  210.78   22.30
   4   3   1  199.48   21.50
   4   3   1  187.88   14.90
   4   3   1  222.78   20.60
  -5  -3  -1   -1.50    2.50
  -5  -3  -1   -0.40    3.80
  -5  -3  -1    5.30    6.60
  -5  -3  -1   -1.60    2.90
  -5  -3  -1   -2.70    4.00
  -5  -3  -1    4.40    3.60
   5   3   1    0.20    5.30
   5   3   1   -3.10    5.20
   5   3   1   -1.30    3.90
   5   3   1    2.70    4.80
   5   3   1    6.20    5.50
  -6  -3  -1   21.00    8.90
  -6  -3  -1   17.80    5.70
  -6  -3  -1    7.60    5.60
  -6  -3  -1   23.60    5.50
  -6  -3  -1    9.00    8.40
   6   3   1   10.70    9.00
   6   3   1    3.10    6.50
   6   3   1    4.50    5.50
   6   3   1   13.30    7.90
   6   3   1   -0.10    6.00
  -7  -3  -1    4.80    4.30
  -7  -3  -1   11.90    7.90
  -7  -3  -1    4.60    8.30
  -7  -3  -1   11.10    8.40
   7   3   1    2.10    7.30
   7   3   1   -0.60    8.40
   7   3   1    9.70    8.10
   7   3   1    4.00    6.80
  -8  -3  -1   30.30   14.90
  -8  -3  -1   36.00   14.70
   8   3   1   49.20   17.10
   8   3   1   15.60    9.80
  -9  -3  -1    9.50   12.50
  -9  -3  -1    7.50    9.70
   9   3   1    1.20    9.10
   9   3   1    5.50   10.60
 -10  -3  -1   12.70   13.60
 -10  -3  -1   29.60   16.60
  10   3   1    6.10   10.60
  10   3   1   -0.50    9.80
 -11  -3  -1   10.60   15.40
 -11  -3  -1   -1.70   16.90
  11   3   1    1.40   11.50
  11   3   1   -4.10   11.80
  10  -4  -1  107.69   25.90
  10  -4  -1   59.39   20.90
  10  -4  -1   67.69   21.70
 -10   4   1   17.40   15.70
 -10   4   1   49.30   22.40
 -10   4   1   52.79   21.10
 -10   4   1   75.09   23.50
   9  -4  -1    7.80   12.80
   9  -4  -1   -3.10    9.80
   9  -4  -1    2.70   12.10
  -9   4   1   16.60   13.80
  -9   4   1    4.40   12.90
  -9   4   1    7.30   12.40
  -9   4   1   10.60   12.90
   8  -4  -1   18.60   11.50
   8  -4  -1   -8.30    9.40
   8  -4  -1    1.50    9.20
   8  -4  -1   -2.20    9.00
  -8   4   1    1.30    9.20
  -8   4   1   -0.90    8.90
  -8   4   1    4.90   10.40
  -8   4   1   -6.40    7.40
   7  -4  -1   40.10   12.90
   7  -4  -1   25.90   14.30
   7  -4  -1   32.10   13.70
   7  -4  -1   10.70   11.00
   7  -4  -1   32.20   13.60
  -7   4   1   55.09   16.50
  -7   4   1   44.70   14.30
  -7   4   1   34.60   14.40
  -7   4   1   34.80   11.40
  -7   4   1   49.90   12.80
  -7   4   1   41.80   13.20
   6  -4  -1  130.59   18.90
   6  -4  -1  100.59   18.10
   6  -4  -1  111.79   22.00
   6  -4  -1  124.89   20.00
   6  -4  -1   82.19   19.50
  -6   4   1   88.99   19.00
  -6   4   1  129.69   18.80
  -6   4   1   82.59   15.40
  -6   4   1   93.29   19.60
  -6   4   1   78.09   16.90
  -6   4   1  112.39   18.70
   5  -4  -1   30.90    7.90
   5  -4  -1   23.10    9.80
   5  -4  -1   34.40    8.40
   5  -4  -1   33.00   11.40
   5  -4  -1   32.20   10.10
   5  -4  -1   21.70   10.50
   5  -4  -1   28.90   10.40
  -5   4   1   11.80    7.30
  -5   4   1   49.80   11.70
  -5   4   1    6.30    7.10
  -5   4   1   31.60    9.20
  -5   4   1   20.60    7.80
  -5   4   1   19.40    9.20
   4  -4  -1  215.68   22.30
   4  -4  -1  269.47   29.70
   4  -4  -1  209.18   24.90
   4  -4  -1  213.98   16.00
   4  -4  -1  284.17   26.40
   4  -4  -1  227.58   15.40
   4  -4  -1  227.08   16.00
  -4   4   1  237.98   18.50
  -4   4   1  218.58   24.70
  -4   4   1  257.47   24.20
  -4   4   1  190.28   18.70
  -4   4   1  213.88   26.30
  -4   4   1  206.08   21.60
   3  -4  -1  199.08   23.30
   3  -4  -1  212.28   24.40
   3  -4  -1  172.58   13.30
   3  -4  -1  190.48   12.70
   3  -4  -1  162.58   18.70
   3  -4  -1  184.68   17.40
  -3   4   1  228.18   26.30
  -3   4   1  176.68   18.80
  -3   4   1  170.18   16.80
  -3   4   1  175.38   12.40
  -3   4   1  200.78   21.70
  -3   4   1  156.58   10.10
  -3   4   1  161.38   18.80
   2  -4  -1   10.80    5.50
   2  -4  -1   13.20    3.80
   2  -4  -1    2.30    4.10
   2  -4  -1   18.30    5.80
   2  -4  -1   15.60    6.00
   2  -4  -1   15.30    6.20
  -2   4   1   15.40    5.30
  -2   4   1   11.50    3.90
  -2   4   1   18.40    5.10
  -2   4   1    6.20    5.20
  -2   4   1   21.90    5.50
  -2   4   1   17.70    6.20
  -2   4   1   17.20    6.40
  -2   4   1   16.00    6.70
   1  -4  -1    5.90    4.20
   1  -4  -1    2.30    4.00
   1  -4  -1    3.00    3.70
   1  -4  -1    4.10    3.50
   1  -4  -1    3.00    4.00
  -1   4   1   -1.80    3.00
  -1   4   1    1.30    2.90
  -1   4   1    2.10    3.50
  -1   4   1    1.10    3.00
  -1   4   1    0.00    3.90
  -1   4   1    3.80    2.00
  -1   4   1   -1.20    3.30
   0  -4  -1 1054.39   35.30
   0  -4  -1  991.90   35.70
   0  -4  -1 1010.50   36.90
   0  -4  -1 1035.00   36.80
   0  -4  -1 1012.20   36.10
   0   4   1 1013.40   36.10
   0   4   1  997.60   34.40
   0   4   1 1007.40   33.50
   0   4   1 1075.89   36.20
   0   4   1 1025.30   36.50
   0   4   1 1072.89   36.80
   0   4   1 1009.70   22.60
   0   4   1 1074.89   32.00
  -1  -4  -1 1363.16   44.70
  -1  -4  -1 1405.76   34.60
  -1  -4  -1 1361.86   43.00
  -1  -4  -1 1449.46   42.00
  -1  -4  -1 1320.17   43.00
   1   4   1 1433.26   44.40
   1   4   1 1413.56   43.40
   1   4   1 1405.66   39.10
   1   4   1 1371.96   43.00
   1   4   1 1428.86   44.30
   1   4   1 1335.77   37.80
   1   4   1 1392.56   35.20
  -2  -4  -1 1604.64   50.39
  -2  -4  -1 1726.33   44.20
  -2  -4  -1 1697.23   52.99
  -2  -4  -1 1681.13   43.70
  -2  -4  -1 1654.23   51.39
  -2  -4  -1 1707.23   46.30
   2   4   1 1702.03   50.09
   2   4   1 1736.93   49.80
   2   4   1 1739.23   49.20
   2   4   1 1693.33   45.80
   2   4   1 1693.43   46.70
   2   4   1 1720.23   44.30
   2   4   1 1679.73   51.79
  -3  -4  -1 1043.10   28.00
  -3  -4  -1 1108.79   42.10
  -3  -4  -1 1017.50   39.50
  -3  -4  -1 1012.60   35.30
  -3  -4  -1 1047.60   38.50
   3   4   1 1032.60   38.70
   3   4   1  985.20   37.40
   3   4   1 1039.90   39.30
   3   4   1 1006.50   39.40
   3   4   1 1052.89   35.50
  -4  -4  -1  704.63   34.20
  -4  -4  -1  688.33   31.50
  -4  -4  -1  738.43   35.10
  -4  -4  -1  751.92   27.40
  -4  -4  -1  655.53   34.60
  -4  -4  -1  716.53   18.80
   4   4   1  616.04   32.40
   4   4   1  699.23   33.20
   4   4   1  726.63   34.30
   4   4   1  694.83   30.60
   4   4   1  747.53   34.20
  -5  -4  -1   14.40    8.20
  -5  -4  -1   15.70    8.40
  -5  -4  -1   15.70    5.80
  -5  -4  -1    0.70    5.90
  -5  -4  -1    7.20    6.60
  -5  -4  -1   22.50    6.90
   5   4   1    9.90    6.90
   5   4   1   15.00    8.60
   5   4   1   15.50    7.50
   5   4   1   24.50    8.20
   5   4   1   11.40    7.30
  -6  -4  -1   92.49   13.60
  -6  -4  -1  100.89   19.30
  -6  -4  -1   96.99   20.90
  -6  -4  -1   54.29   14.40
  -6  -4  -1   82.09   13.10
   6   4   1  121.79   19.30
   6   4   1  107.89   18.00
   6   4   1   86.19   17.00
   6   4   1   92.49   16.70
   6   4   1  111.99   20.70
  -7  -4  -1  465.35   37.40
  -7  -4  -1  429.76   35.30
  -7  -4  -1  552.24   36.90
   7   4   1  469.25   31.70
   7   4   1  515.35   34.80
   7   4   1  504.65   37.10
   7   4   1  502.85   36.90
   7   4   1  476.85   33.10
  -8  -4  -1  400.16   45.30
  -8  -4  -1  427.46   43.10
  -8  -4  -1  329.07   38.80
   8   4   1  438.26   35.20
   8   4   1  446.56   41.80
   8   4   1  401.16   36.40
   8   4   1  286.87   35.30
  -9  -4  -1  276.97   40.30
  -9  -4  -1  298.37   41.20
  -9  -4  -1  331.17   40.10
   9   4   1  313.77   37.90
   9   4   1  324.27   40.20
 -10  -4  -1  132.19   32.00
 -10  -4  -1  103.89   26.20
 -10  -4  -1  144.49   31.80
  10   4   1  147.09   28.90
  10   4   1  121.69   25.30
 -11  -4  -1   -6.30   25.90
 -11  -4  -1    1.30   14.10
 -11  -4  -1  -13.00   10.80
  11   4   1  -10.30   12.40
  11   4   1   12.30   12.50
  10  -5  -1  178.48   31.20
  10  -5  -1  185.48   33.80
  10  -5  -1  184.28   36.50
 -10   5   1  190.88   32.10
 -10   5   1  239.48   38.70
 -10   5   1  145.29   30.70
   9  -5  -1   58.59   18.80
   9  -5  -1   80.19   21.80
   9  -5  -1   55.69   20.90
  -9   5   1   90.29   25.20
  -9   5   1   96.29   24.70
  -9   5   1   95.69   24.10
  -9   5   1  104.69   24.60
   8  -5  -1   31.20   17.50
   8  -5  -1   16.10   12.50
   8  -5  -1   35.50   17.30
   8  -5  -1   25.30   13.30
  -8   5   1   27.70   13.50
  -8   5   1    2.50   11.80
  -8   5   1   17.90   13.40
  -8   5   1   31.10   14.80
   7  -5  -1   58.29   16.00
   7  -5  -1   40.20   15.10
   7  -5  -1   74.79   20.20
   7  -5  -1   41.10   16.90
  -7   5   1   64.69   18.80
  -7   5   1   52.09   16.20
  -7   5   1   81.79   18.20
  -7   5   1   79.29   16.70
  -7   5   1   76.69   16.90
  -7   5   1   73.39   16.80
   6  -5  -1  371.06   38.30
   6  -5  -1  316.97   33.20
   6  -5  -1  399.16   37.00
   6  -5  -1  329.37   37.40
  -6   5   1  376.96   25.80
  -6   5   1  327.27   31.90
  -6   5   1  380.26   39.60
  -6   5   1  425.66   35.30
  -6   5   1  375.96   29.50
  -6   5   1  341.97   32.00
   5  -5  -1  603.84   29.10
   5  -5  -1  710.13   41.50
   5  -5  -1  619.24   35.20
   5  -5  -1  645.34   41.50
   5  -5  -1  599.94   34.90
   5  -5  -1  604.14   29.60
   5  -5  -1  618.74   30.10
  -5   5   1  586.24   33.60
  -5   5   1  595.94   38.00
  -5   5   1  563.84   39.20
  -5   5   1  604.44   34.30
  -5   5   1  616.74   33.80
  -5   5   1  582.94   30.00
   4  -5  -1 1263.97   43.60
   4  -5  -1 1263.07   44.60
   4  -5  -1 1170.98   39.20
   4  -5  -1 1291.77   57.79
   4  -5  -1 1208.18   52.99
   4  -5  -1 1196.68   49.20
  -4   5   1 1264.67   45.20
  -4   5   1 1197.58   48.70
  -4   5   1 1144.79   51.79
  -4   5   1 1241.38   41.80
  -4   5   1 1224.38   48.60
  -4   5   1 1219.08   56.69
   3  -5  -1 1317.87   52.59
   3  -5  -1 1249.77   45.30
   3  -5  -1 1356.66   56.49
   3  -5  -1 1278.17   49.30
   3  -5  -1 1269.37   37.50
   3  -5  -1 1316.67   44.90
  -3   5   1 1180.48   48.00
  -3   5   1 1310.17   49.30
  -3   5   1 1316.17   38.50
  -3   5   1 1349.07   38.70
  -3   5   1 1323.27   55.69
  -3   5   1 1338.27   52.59
  -3   5   1 1257.57   40.50
   2  -5  -1  507.15   18.40
   2  -5  -1  487.35   29.90
   2  -5  -1  543.15   26.30
   2  -5  -1  476.75   28.10
   2  -5  -1  472.15   26.30
   2  -5  -1  478.65   25.90
  -2   5   1  486.55   18.40
  -2   5   1  527.65   28.50
  -2   5   1  505.15   28.10
  -2   5   1  536.85   31.60
  -2   5   1  478.55   21.90
  -2   5   1  478.95   27.70
   1  -5  -1  274.27   18.50
   1  -5  -1  253.37   18.30
   1  -5  -1  235.28   18.00
   1  -5  -1  242.88   19.90
   1  -5  -1  265.77   19.30
  -1   5   1  228.58   17.70
  -1   5   1  237.68    8.00
  -1   5   1  246.68   19.00
  -1   5   1  235.28   22.30
  -1   5   1  238.88   15.60
  -1   5   1  198.58   21.80
   0  -5  -1 1005.50   38.10
   0  -5  -1  922.61   38.40
   0  -5  -1  919.51   37.50
   0  -5  -1 1014.90   39.40
   0   5   1  962.30   36.00
   0   5   1  951.50   34.90
   0   5   1  956.00   23.10
   0   5   1 1062.99   39.80
   0   5   1  987.70   38.70
   0   5   1 1030.50   39.40
   0   5   1  922.41   33.00
  -1  -5  -1  164.48   17.80
  -1  -5  -1  162.38   18.10
  -1  -5  -1  147.49    8.50
  -1  -5  -1  158.78   17.20
  -1  -5  -1  159.88   16.50
   1   5   1  168.98   18.80
   1   5   1  160.28   15.50
   1   5   1  180.08   18.60
   1   5   1  179.98   13.40
   1   5   1  149.29    9.60
   1   5   1  152.38   17.30
  -2  -5  -1 1169.58   36.70
  -2  -5  -1 1205.58   37.80
  -2  -5  -1 1231.28   44.50
  -2  -5  -1 1229.18   34.90
  -2  -5  -1 1256.17   44.90
  -2  -5  -1 1286.87   47.30
   2   5   1 1274.87   38.60
   2   5   1 1216.78   45.60
   2   5   1 1226.98   38.30
   2   5   1 1197.28   39.00
   2   5   1 1211.88   42.80
   2   5   1 1250.07   41.30
   2   5   1 1194.98   42.40
  -3  -5  -1  983.10   37.10
  -3  -5  -1 1009.70   29.30
  -3  -5  -1 1077.29   44.00
  -3  -5  -1  991.70   34.50
  -3  -5  -1  989.70   41.50
  -3  -5  -1 1058.79   41.80
   3   5   1  975.10   41.60
   3   5   1  970.20   39.50
   3   5   1  996.60   37.90
   3   5   1  973.40   39.50
   3   5   1  959.00   35.70
  -4  -5  -1  210.88   24.30
  -4  -5  -1  177.58   22.20
  -4  -5  -1  223.08   21.70
  -4  -5  -1  226.68   24.20
   4   5   1  256.07   26.90
   4   5   1  200.48   22.70
   4   5   1  175.28   20.30
   4   5   1  208.28   20.60
   4   5   1  226.38   24.20
  -5  -5  -1   10.80    8.60
  -5  -5  -1   16.60    7.90
  -5  -5  -1    9.10    8.60
  -5  -5  -1   23.40    7.70
  -5  -5  -1    9.70    6.20
  -5  -5  -1   26.00    9.30
   5   5   1   11.10    8.00
   5   5   1   19.70    8.70
   5   5   1   24.60    9.40
   5   5   1   25.60   10.20
   5   5   1   13.30    7.90
  -6  -5  -1   60.29   16.30
  -6  -5  -1   36.80   12.90
  -6  -5  -1   36.30   12.10
  -6  -5  -1   85.29   19.00
  -6  -5  -1   72.19   16.40
   6   5   1   76.19   15.30
   6   5   1   71.09   16.70
   6   5   1   58.99   14.40
   6   5   1   45.40   14.40
   6   5   1   30.80   11.50
  -7  -5  -1   87.59   19.30
  -7  -5  -1  129.39   26.20
  -7  -5  -1  139.19   25.70
  -7  -5  -1  153.28   24.50
   7   5   1  118.89   22.20
   7   5   1  101.09   21.20
   7   5   1  112.19   21.10
   7   5   1  148.99   22.20
   7   5   1  147.79   22.80
  -8  -5  -1  134.39   26.00
  -8  -5  -1  201.78   33.90
  -8  -5  -1  187.38   31.20
  -8  -5  -1  240.68   32.60
   8   5   1  136.39   25.30
   8   5   1  147.89   23.40
   8   5   1  206.78   29.60
   8   5   1  208.68   29.60
  -9  -5  -1   34.80   18.00
  -9  -5  -1    5.90   11.20
  -9  -5  -1   39.20   18.00
   9   5   1   25.50   14.50
   9   5   1   30.30   16.50
   9   5   1   44.90   18.20
 -10  -5  -1    4.60   13.00
 -10  -5  -1   -2.00   13.00
 -10  -5  -1    0.60   14.10
  10   5   1    3.30   12.40
  10   5   1    6.80   12.30
  10  -6  -1   40.80   19.60
  10  -6  -1   35.10   19.00
 -10   6   1   49.20   22.40
   9  -6  -1   27.50   16.20
   9  -6  -1    6.10   13.80
   9  -6  -1   30.50   18.20
  -9   6   1   19.80   16.90
  -9   6   1   18.40   15.40
   8  -6  -1    0.50   12.70
   8  -6  -1    4.80   13.70
   8  -6  -1  -15.40    9.70
   8  -6  -1   -2.60    9.30
  -8   6   1   -6.10   11.50
  -8   6   1   -5.30    9.50
   7  -6  -1   -0.60   10.60
   7  -6  -1   -3.80   10.80
   7  -6  -1   -2.50    9.60
   7  -6  -1   -3.50   10.10
  -7   6   1   -3.50    7.30
  -7   6   1  -15.20    7.50
  -7   6   1   -3.30    8.10
  -7   6   1    5.20    9.60
   6  -6  -1  108.79   20.70
   6  -6  -1   70.49   19.60
   6  -6  -1   93.29   22.10
   6  -6  -1   53.99   16.10
  -6   6   1  106.39   19.70
  -6   6   1   65.29   16.30
  -6   6   1  119.29   25.00
  -6   6   1   64.19   19.20
   5  -6  -1    0.60    7.80
   5  -6  -1   -6.80    6.40
   5  -6  -1   -4.20    6.20
   5  -6  -1   -1.10    8.00
   5  -6  -1   -5.10    8.10
   5  -6  -1    6.10    7.00
  -5   6   1   -0.40    7.20
  -5   6   1   -5.50    5.80
  -5   6   1    2.50    9.70
  -5   6   1   -4.80    6.70
   4  -6  -1    5.70    7.50
   4  -6  -1   -1.70    6.00
   4  -6  -1   18.20   10.80
   4  -6  -1   11.90    9.90
   4  -6  -1   20.80    9.00
  -4   6   1   20.10   11.30
  -4   6   1    9.60    8.20
  -4   6   1   28.30   12.60
  -4   6   1    8.80    7.30
  -4   6   1   19.50    9.90
   3  -6  -1  119.49   19.80
   3  -6  -1  110.39   16.20
   3  -6  -1  132.39   17.50
   3  -6  -1  165.98   25.30
   3  -6  -1  136.89   21.00
  -3   6   1  130.99   19.80
  -3   6   1  148.39   23.60
  -3   6   1  139.29   21.90
  -3   6   1  107.39   13.70
  -3   6   1  141.79   21.10
  -3   6   1  126.09   14.80
   2  -6  -1   28.60    8.90
   2  -6  -1   22.40    9.10
   2  -6  -1   31.40    9.90
   2  -6  -1   25.60    9.10
   2  -6  -1   13.80    7.30
  -2   6   1   18.60    9.70
  -2   6   1   25.80    9.80
  -2   6   1   19.60    8.20
  -2   6   1   27.10    6.70
  -2   6   1   36.00    8.70
  -2   6   1   26.90    8.90
   1  -6  -1   31.60    9.40
   1  -6  -1   25.20    8.70
   1  -6  -1   29.90    9.20
   1  -6  -1   42.20   11.00
   1  -6  -1   39.60   10.70
  -1   6   1   30.50    9.20
  -1   6   1   20.40    8.50
  -1   6   1   24.40    8.30
  -1   6   1   17.60    7.40
  -1   6   1   15.00    7.90
   0  -6  -1   34.80   10.20
   0  -6  -1   41.10   10.70
   0  -6  -1   15.30    7.70
   0  -6  -1   30.30    9.70
   0  -6  -1   29.50    9.30
   0   6   1   25.40    8.20
   0   6   1   28.70    7.80
   0   6   1   31.70    8.60
   0   6   1   42.50    5.00
   0   6   1   54.09   12.80
   0   6   1   44.10   10.30
   0   6   1   57.09   11.90
  -1  -6  -1  264.27   20.30
  -1  -6  -1  299.77   20.20
  -1  -6  -1  269.47   27.00
  -1  -6  -1  302.17   28.60
  -1  -6  -1  289.47   21.10
  -1  -6  -1  262.67   10.90
   1   6   1  280.47   20.10
   1   6   1  261.87   18.00
   1   6   1  294.57   26.80
   1   6   1  295.57   26.60
   1   6   1  253.47   24.70
   1   6   1  257.37   17.40
   1   6   1  239.08   12.90
  -2  -6  -1  414.16   26.00
  -2  -6  -1  442.16   28.10
  -2  -6  -1  374.26   25.00
  -2  -6  -1  383.46   16.90
  -2  -6  -1  381.06   18.50
  -2  -6  -1  401.56   21.10
   2   6   1  387.86   21.50
   2   6   1  413.36   24.50
   2   6   1  383.96   24.50
   2   6   1  411.16   20.30
   2   6   1  485.35   28.30
   2   6   1  392.06   21.60
   2   6   1  428.56   23.50
  -3  -6  -1  141.79   20.70
  -3  -6  -1  125.29   10.50
  -3  -6  -1  134.29   19.10
  -3  -6  -1  140.09   19.60
  -3  -6  -1  142.99   16.20
  -3  -6  -1  136.49   14.20
  -3  -6  -1  124.19   18.30
   3   6   1  118.19   18.00
   3   6   1  153.68   18.80
   3   6   1  116.79   16.30
   3   6   1  153.68   17.70
   3   6   1  127.29   16.40
  -4  -6  -1  546.45   33.50
  -4  -6  -1  631.44   36.50
  -4  -6  -1  542.45   27.60
  -4  -6  -1  626.04   32.00
  -4  -6  -1  601.84   34.50
  -4  -6  -1  518.35   33.80
   4   6   1  543.75   32.50
   4   6   1  603.44   30.20
   4   6   1  678.13   35.00
   4   6   1  537.75   33.60
   4   6   1  570.74   31.70
  -5  -6  -1   27.20   10.50
  -5  -6  -1   24.00   11.10
  -5  -6  -1   12.60    8.60
  -5  -6  -1    9.70    9.30
  -5  -6  -1    6.40    6.20
   5   6   1   22.10    9.90
   5   6   1   20.70   10.00
   5   6   1   18.00    8.70
   5   6   1   23.80   10.70
   5   6   1    9.00    8.00
  -6  -6  -1  222.88   28.50
  -6  -6  -1  199.98   25.30
  -6  -6  -1  238.38   32.10
  -6  -6  -1  220.08   29.40
   6   6   1  210.28   26.80
   6   6   1  233.18   26.80
   6   6   1  190.98   25.60
   6   6   1  162.38   24.70
   6   6   1  275.27   32.60
  -7  -6  -1  379.56   40.80
  -7  -6  -1  442.06   43.90
  -7  -6  -1  487.45   39.20
  -7  -6  -1  494.35   34.90
   7   6   1  423.46   41.60
   7   6   1  448.86   42.30
   7   6   1  408.56   32.30
   7   6   1  543.15   49.40
   7   6   1  472.25   45.80
  -8  -6  -1  395.86   46.50
  -8  -6  -1  350.76   42.30
  -8  -6  -1  337.77   42.50
  -8  -6  -1  430.16   43.60
   8   6   1  318.27   38.60
   8   6   1  374.66   39.90
   8   6   1  387.46   43.50
   8   6   1  413.26   42.90
  -9  -6  -1  176.78   33.10
  -9  -6  -1  241.28   39.30
  -9  -6  -1  212.38   34.60
  -9  -6  -1  163.48   27.70
   9   6   1  236.68   36.50
   9   6   1  167.18   29.90
   9   6   1  211.28   31.10
 -10  -6  -1   90.79   26.70
 -10  -6  -1  133.69   32.70
 -10  -6  -1   91.89   25.50
 -10  -6  -1  135.39   29.00
  10   6   1  110.89   26.90
  10   6   1  122.79   28.90
   9  -7  -1   37.80   19.90
   9  -7  -1   31.60   15.60
   9  -7  -1   30.50   19.80
  -9   7   1   40.30   19.20
  -9   7   1   52.69   23.60
   8  -7  -1   69.09   25.20
   8  -7  -1   47.10   18.30
   8  -7  -1   15.80   14.90
   8  -7  -1   50.79   19.40
  -8   7   1   20.50   17.20
  -8   7   1   73.79   22.70
   7  -7  -1   -1.40   10.10
   7  -7  -1    0.00   11.20
   7  -7  -1   -1.90    9.20
   7  -7  -1    4.50   12.50
  -7   7   1    6.80   11.00
  -7   7   1    0.60   10.30
  -7   7   1   -7.10   10.20
  -7   7   1    0.80    9.90
   6  -7  -1  300.97   36.10
   6  -7  -1  344.37   35.80
   6  -7  -1  214.28   34.40
   6  -7  -1  234.68   32.20
  -6   7   1  250.87   34.00
  -6   7   1  252.07   32.00
  -6   7   1  267.07   37.00
  -6   7   1  278.27   32.90
   5  -7  -1  377.16   42.40
   5  -7  -1  399.96   42.10
   5  -7  -1  493.35   35.00
   5  -7  -1  440.56   49.40
  -5   7   1  369.36   42.20
  -5   7   1  423.56   32.60
  -5   7   1  410.56   42.80
  -5   7   1  447.66   41.20
   4  -7  -1  840.82   50.39
   4  -7  -1  779.62   39.50
   4  -7  -1  824.82   47.10
   4  -7  -1  857.61   46.00
   4  -7  -1  739.63   39.40
  -4   7   1  747.43   43.10
  -4   7   1  818.02   44.40
  -4   7   1  801.32   46.00
  -4   7   1  759.52   48.40
   3  -7  -1  640.54   41.50
   3  -7  -1  601.54   34.50
   3  -7  -1  588.54   33.70
   3  -7  -1  591.84   35.80
   3  -7  -1  613.54   38.40
  -3   7   1  647.74   38.60
  -3   7   1  588.74   36.40
  -3   7   1  581.64   36.20
  -3   7   1  546.25   39.20
  -3   7   1  551.64   28.00
   2  -7  -1  427.36   29.50
   2  -7  -1  440.66   33.10
   2  -7  -1  434.76   29.90
   2  -7  -1  446.56   29.50
   2  -7  -1  446.56   31.40
  -2   7   1  432.06   32.90
  -2   7   1  485.15   32.10
  -2   7   1  441.46   30.50
  -2   7   1  447.06   31.20
  -2   7   1  390.86   24.70
   1  -7  -1   12.40    7.50
   1  -7  -1   14.20    8.90
   1  -7  -1    6.00    7.50
   1  -7  -1   -1.60    6.30
   1  -7  -1    3.80    6.30
  -1   7   1    1.00    6.00
  -1   7   1    7.30    5.70
  -1   7   1   10.10    8.90
  -1   7   1   11.00    7.10
  -1   7   1   11.30    8.60
  -1   7   1    7.60    6.10
   0  -7  -1  463.75   30.10
   0  -7  -1  452.75   30.00
   0  -7  -1  463.75   29.50
   0  -7  -1  466.15   29.50
   0  -7  -1  473.55   31.80
   0   7   1  451.85   27.70
   0   7   1  445.36   27.10
   0   7   1  433.76   29.50
   0   7   1  459.65   30.00
   0   7   1  439.16   29.50
   0   7   1  444.76   25.60
  -1  -7  -1  617.84   36.20
  -1  -7  -1  631.04   34.40
  -1  -7  -1  626.64   34.70
  -1  -7  -1  576.24   31.50
  -1  -7  -1  649.04   37.90
   1   7   1  567.64   32.70
   1   7   1  623.94   30.80
   1   7   1  642.84   35.30
   1   7   1  624.74   34.50
   1   7   1  635.04   30.10
  -2  -7  -1 2109.99   75.39
  -2  -7  -1 2144.49   70.59
  -2  -7  -1 2019.90   72.39
  -2  -7  -1 1982.70   68.39
  -2  -7  -1 1925.61   59.69
   2   7   1 1997.80   61.29
   2   7   1 1951.90   61.19
   2   7   1 2029.10   68.09
   2   7   1 2073.59   57.39
   2   7   1 2051.59   70.39
  -3  -7  -1  802.82   41.00
  -3  -7  -1  807.82   41.20
  -3  -7  -1  752.72   28.80
  -3  -7  -1  768.82   42.30
   3   7   1  797.32   34.90
   3   7   1  809.82   37.60
   3   7   1  767.32   35.00
   3   7   1  784.62   38.50
   3   7   1  794.42   42.10
  -4  -7  -1  484.65   32.40
  -4  -7  -1  383.06   30.80
  -4  -7  -1  406.26   29.90
  -4  -7  -1  406.26   31.70
  -4  -7  -1  458.35   27.50
   4   7   1  502.05   34.30
   4   7   1  459.75   29.10
   4   7   1  469.85   30.60
   4   7   1  490.75   31.10
   4   7   1  437.66   27.40
  -5  -7  -1  122.29   20.20
  -5  -7  -1  140.99   23.70
  -5  -7  -1  122.69   21.60
  -5  -7  -1  151.18   24.70
  -5  -7  -1  141.59   19.00
  -5  -7  -1  129.19   21.90
   5   7   1  116.59   19.60
   5   7   1   98.39   19.40
   5   7   1  142.89   20.70
   5   7   1  156.28   24.30
   5   7   1  137.79   22.80
  -6  -7  -1  115.49   22.20
  -6  -7  -1   75.09   19.30
  -6  -7  -1  137.69   23.10
  -6  -7  -1   96.29   20.90
  -6  -7  -1   90.19   17.40
  -6  -7  -1   72.59   18.00
   6   7   1  101.29   19.10
   6   7   1  118.39   22.50
   6   7   1   95.49   20.20
   6   7   1  136.39   25.20
   6   7   1  120.99   21.10
  -7  -7  -1   78.19   17.90
  -7  -7  -1   65.89   18.60
  -7  -7  -1   44.70   16.40
  -7  -7  -1   60.89   19.40
  -7  -7  -1   42.90   15.30
  -7  -7  -1   61.79   17.50
   7   7   1   56.39   17.90
   7   7   1   50.59   16.90
   7   7   1   46.50   17.90
   7   7   1   89.39   20.80
  -8  -7  -1   81.59   22.40
  -8  -7  -1   37.90   15.90
  -8  -7  -1   83.09   20.70
  -8  -7  -1   87.09   21.20
  -8  -7  -1  116.49   24.80
  -8  -7  -1   67.79   22.10
   8   7   1   79.09   20.50
   8   7   1   35.40   16.00
   8   7   1   96.29   21.60
  -9  -7  -1  140.69   30.40
  -9  -7  -1   55.39   21.10
  -9  -7  -1   48.10   17.90
  -9  -7  -1   66.69   23.30
   9   7   1   76.09   21.70
   9   7   1   53.69   18.40
   9   7   1   86.39   24.60
   8  -8  -1   -9.80   12.90
   8  -8  -1   10.10   16.10
   8  -8  -1   -1.30   11.40
   8  -8  -1   10.10   15.30
  -8   8   1   -8.20   14.10
  -8   8   1   -0.70   14.90
   7  -8  -1   -8.60   12.80
   7  -8  -1    2.40   12.60
   7  -8  -1    0.40   12.40
   7  -8  -1   11.10   13.30
  -7   8   1    5.20   11.60
  -7   8   1    2.60   12.50
  -7   8   1   -9.50   10.50
  -7   8   1    0.70   12.20
   6  -8  -1   49.60   16.80
   6  -8  -1   37.60   15.50
   6  -8  -1   53.09   20.50
   6  -8  -1   27.40   14.00
  -6   8   1   40.80   19.20
  -6   8   1   42.30   16.20
  -6   8   1   58.39   17.70
  -6   8   1   36.30   13.30
   5  -8  -1   39.90   16.70
   5  -8  -1   28.90   13.60
   5  -8  -1   17.70   12.80
  -5   8   1   44.90   15.50
  -5   8   1   56.19   17.60
  -5   8   1   28.80   16.00
  -5   8   1   32.20   13.00
   4  -8  -1   41.00   16.40
   4  -8  -1   15.00   10.80
   4  -8  -1    3.60   10.00
   4  -8  -1    6.50   10.40
   4  -8  -1   10.10   11.80
  -4   8   1   13.80   10.80
  -4   8   1   18.60   12.70
  -4   8   1    6.40   11.20
  -4   8   1   19.80   11.10
   3  -8  -1  193.88   26.70
   3  -8  -1  229.08   33.20
   3  -8  -1  227.18   27.40
   3  -8  -1  183.48   25.00
   3  -8  -1  219.68   30.00
  -3   8   1  190.28   27.60
  -3   8   1  227.48   33.40
  -3   8   1  138.89   23.70
  -3   8   1  206.98   22.40
  -3   8   1  196.28   26.90
   2  -8  -1    4.40    7.00
   2  -8  -1    3.60    7.10
   2  -8  -1    1.90    9.40
   2  -8  -1    6.90    8.30
   2  -8  -1    0.80    7.90
  -2   8   1    1.50    7.30
  -2   8   1    7.10    7.60
  -2   8   1   10.60    8.70
  -2   8   1    5.80    8.40
  -2   8   1   22.30   12.20
   1  -8  -1    0.60    7.90
   1  -8  -1    9.40    8.70
   1  -8  -1    4.30    7.60
   1  -8  -1   10.20    9.10
   1  -8  -1    3.20    6.60
  -1   8   1   12.60   10.40
  -1   8   1    1.80    5.90
  -1   8   1    1.50    5.80
  -1   8   1    5.90    7.00
  -1   8   1    5.60    6.20
  -1   8   1    1.30    6.50
   0  -8  -1    5.80    6.60
   0  -8  -1    0.00    6.60
   0  -8  -1    1.30    8.10
   0  -8  -1    4.00    6.20
   0  -8  -1    2.60    7.00
   0   8   1   -4.50    5.90
   0   8   1    0.90    6.50
   0   8   1    2.90    6.50
   0   8   1   -3.70    4.60
   0   8   1    9.20    7.30
  -1  -8  -1    0.30    7.00
  -1  -8  -1   -2.80    6.60
  -1  -8  -1   -0.10    8.00
  -1  -8  -1    2.00    8.20
  -1  -8  -1   11.30    7.60
   1   8   1   -0.80    4.80
   1   8   1    6.80    8.60
   1   8   1    0.60    5.50
   1   8   1    7.80    7.00
   1   8   1    1.00    7.10
  -2  -8  -1  151.78   23.30
  -2  -8  -1  140.99   21.80
  -2  -8  -1  156.28   23.40
  -2  -8  -1  162.98   19.50
  -2  -8  -1  161.48   25.50
   2   8   1  193.28   25.60
   2   8   1  194.08   25.30
   2   8   1  223.48   24.50
   2   8   1  169.18   20.90
  -3  -8  -1   10.00    5.70
  -3  -8  -1    7.40    7.80
  -3  -8  -1   13.90    9.80
  -3  -8  -1    1.10    8.80
  -3  -8  -1    2.30    7.20
   3   8   1   12.10    9.30
   3   8   1    2.30    6.30
  -4  -8  -1  104.89   20.40
  -4  -8  -1   89.19   19.40
  -4  -8  -1  190.38   28.00
  -4  -8  -1  110.19   23.00
   4   8   1  157.68   25.80
   4   8   1  102.69   18.80
   4   8   1   95.09   17.70
  -5  -8  -1    0.50    7.70
  -5  -8  -1    6.30    9.00
  -5  -8  -1    7.30    8.80
  -5  -8  -1    5.70    8.50
   5   8   1    6.40    8.40
   5   8   1   -7.60    7.20
   5   8   1    6.70    7.50
  -6  -8  -1   -7.00    8.90
  -6  -8  -1    4.80   10.00
  -6  -8  -1   -2.60    8.70
  -6  -8  -1   -5.10    7.20
   6   8   1   11.50   10.60
   6   8   1   -3.00    7.90
   6   8   1   -1.40    9.10
  -7  -8  -1   61.39   19.20
  -7  -8  -1   41.10   16.90
  -7  -8  -1   79.79   20.60
  -7  -8  -1   73.19   21.50
   7   8   1   52.29   17.30
   7   8   1   77.09   20.00
   7   8   1   56.29   20.40
   7   8   1   66.69   30.30
  -8  -8  -1  117.69   26.70
  -8  -8  -1   72.59   21.50
  -8  -8  -1   77.59   24.80
  -8  -8  -1   95.89   24.20
   8   8   1  116.79   25.60
   8   8   1   69.29   23.70
   8   8   1   91.29   22.30
  -9  -8  -1   26.90   18.40
  -9  -8  -1   53.89   23.20
  -9  -8  -1   -6.60   13.70
   9   8   1   39.70   18.70
   9   8   1   78.79   23.70
   9   8   1   24.60   18.00
   8  -9  -1   21.90   17.50
   8  -9  -1   16.60   17.50
   8  -9  -1    6.60   17.80
  -8   9   1    3.40   18.80
  -8   9   1   14.70   16.70
   7  -9  -1   14.30   15.60
   7  -9  -1    4.00   23.20
   7  -9  -1    5.80   15.80
   7  -9  -1    8.40   15.50
  -7   9   1    4.00   14.30
  -7   9   1   17.00   14.60
  -7   9   1    7.90   13.30
  -7   9   1   -4.50   12.20
   6  -9  -1   20.20   15.70
   6  -9  -1   45.80   18.80
   6  -9  -1   45.80   17.90
   6  -9  -1   33.00   18.20
  -6   9   1    6.30   11.60
  -6   9   1   30.10   17.10
  -6   9   1   43.10   17.40
  -6   9   1   24.70   17.20
   5  -9  -1  158.18   29.80
   5  -9  -1  136.59   29.50
   5  -9  -1  117.49   23.90
  -5   9   1   87.19   21.40
  -5   9   1   82.09   21.70
  -5   9   1  107.09   24.80
  -5   9   1  112.99   28.50
   4  -9  -1  648.24   44.20
   4  -9  -1  612.04   41.90
   4  -9  -1  620.54   40.50
   4  -9  -1  644.74   46.60
   4  -9  -1  627.94   48.50
  -4   9   1  617.34   45.50
  -4   9   1  564.94   47.20
  -4   9   1  525.25   41.10
  -4   9   1  563.14   41.00
   3  -9  -1  511.85   39.10
   3  -9  -1  511.45   42.30
   3  -9  -1  494.75   39.60
   3  -9  -1  531.95   37.20
   3  -9  -1  563.14   39.00
  -3   9   1  416.66   41.80
  -3   9   1  571.34   44.90
  -3   9   1  582.34   41.50
  -3   9   1  583.44   41.80
   2  -9  -1   59.09   16.40
   2  -9  -1   92.99   20.70
   2  -9  -1  101.29   20.40
   2  -9  -1   60.99   17.80
   2  -9  -1  101.09   21.80
  -2   9   1   97.09   20.10
  -2   9   1  121.59   19.10
  -2   9   1   94.59   20.90
  -2   9   1  112.19   22.10
  -2   9   1  106.99   20.90
   1  -9  -1    8.10   10.00
   1  -9  -1    8.80   11.30
   1  -9  -1   13.70   11.00
   1  -9  -1   22.00   12.20
   1  -9  -1   -1.20    8.60
  -1   9   1    9.30    9.00
  -1   9   1   16.70   10.40
  -1   9   1    2.90    8.80
  -1   9   1   11.80    8.90
  -1   9   1    6.70   10.10
   0  -9  -1  188.18   28.20
   0  -9  -1  295.37   35.50
   0  -9  -1  260.07   31.40
   0  -9  -1  218.68   28.40
   0  -9  -1  288.97   32.70
   0   9   1  210.58   26.10
   0   9   1  267.17   28.00
   0   9   1  234.38   27.50
   0   9   1  219.98   29.20
   0   9   1  271.27   33.50
  -1  -9  -1  366.56   39.00
  -1  -9  -1  418.06   30.00
  -1  -9  -1  403.16   38.70
  -1  -9  -1  377.66   40.40
   1   9   1  443.46   39.90
   1   9   1  405.96   27.80
   1   9   1  381.06   36.30
   1   9   1  338.87   36.90
  -2  -9  -1  587.44   43.90
  -2  -9  -1  615.34   39.90
  -2  -9  -1  679.43   34.80
  -2  -9  -1  541.85   40.60
  -2  -9  -1  610.84   40.20
   2   9   1  678.93   42.20
   2   9   1  619.24   35.40
   2   9   1  648.64   40.40
  -3  -9  -1  404.86   43.20
  -3  -9  -1  422.86   44.30
  -3  -9  -1  488.25   36.60
   3   9   1  468.15   44.00
  -4  -9  -1  257.67   35.20
  -4  -9  -1  279.07   34.70
  -4  -9  -1  223.38   30.90
  -4  -9  -1  270.87   36.20
   4   9   1  213.28   28.70
   4   9   1  238.18   32.90
  -5  -9  -1   56.19   18.30
  -5  -9  -1   41.00   16.30
  -5  -9  -1   66.59   18.90
  -5  -9  -1   44.60   18.50
   5   9   1   71.59   18.50
   5   9   1   88.09   22.30
   5   9   1   58.49   17.90
  -6  -9  -1   56.09   19.30
  -6  -9  -1    8.60   12.50
  -6  -9  -1   41.20   17.90
  -6  -9  -1   65.19   20.30
  -6  -9  -1   32.90   13.30
   6   9   1   32.30   17.40
   6   9   1   16.00   13.20
   6   9   1   47.10   17.20
  -7  -9  -1    9.60   14.20
  -7  -9  -1   72.19   24.20
  -7  -9  -1   34.10   16.70
  -7  -9  -1   41.20   16.00
  -7  -9  -1   60.59   19.50
   7   9   1   38.50   18.60
   7   9   1   46.90   16.70
   7   9   1   76.79   22.80
  -8  -9  -1   88.29   25.50
  -8  -9  -1   68.79   24.30
  -8  -9  -1  105.99   25.90
  -8  -9  -1   40.10   20.90
  -8  -9  -1   45.50   20.00
   8   9   1   75.89   24.90
   8   9   1   67.69   21.90
   8   9   1   83.69   22.10
   7 -10  -1    5.90   16.40
   7 -10  -1   -3.60   15.30
   7 -10  -1  -15.60   12.40
  -7  10   1   -4.10   15.20
  -7  10   1  -12.70   11.70
  -7  10   1    0.80   16.10
  -7  10   1   -3.30   13.60
   6 -10  -1   34.70   18.70
   6 -10  -1   48.00   19.90
   6 -10  -1   41.30   19.30
  -6  10   1   31.10   17.20
  -6  10   1   25.50   16.30
  -6  10   1   32.30   20.20
  -6  10   1   33.10   17.70
   5 -10  -1   67.89   22.30
   5 -10  -1   37.80   17.50
   5 -10  -1   48.10   17.70
  -5  10   1   63.79   20.10
  -5  10   1   82.59   23.50
  -5  10   1   74.89   25.20
  -5  10   1   69.69   23.40
   4 -10  -1   60.59   19.30
   4 -10  -1   66.99   20.60
   4 -10  -1   64.29   20.80
   4 -10  -1   69.09   18.90
   4 -10  -1   48.30   18.90
  -4  10   1  105.29   27.90
  -4  10   1   82.49   21.40
  -4  10   1   43.80   16.70
  -4  10   1   46.40   18.20
   3 -10  -1  113.79   24.60
   3 -10  -1  156.28   29.00
   3 -10  -1   89.79   23.80
   3 -10  -1  110.79   23.00
   3 -10  -1  123.19   24.50
  -3  10   1  159.38   28.30
  -3  10   1   69.79   20.40
  -3  10   1  113.49   24.60
   2 -10  -1   -4.30    9.40
   2 -10  -1    7.80   10.20
   2 -10  -1    1.90   11.90
   2 -10  -1    8.10   12.80
   2 -10  -1   11.80   13.10
  -2  10   1   10.90   11.50
  -2  10   1    7.30   12.50
  -2  10   1   21.60   11.40
  -2  10   1   29.50   13.80
  -2  10   1    9.50   10.70
   1 -10  -1    5.00   10.20
   1 -10  -1    7.60   11.70
   1 -10  -1    6.10   10.80
   1 -10  -1    2.50   10.20
   1 -10  -1   -7.40   10.20
  -1  10   1   -5.80    7.30
  -1  10   1    0.80    9.60
  -1  10   1    5.80    9.30
  -1  10   1   -4.20    7.40
  -1  10   1   -8.60    8.10
   0 -10  -1    1.90   10.20
   0 -10  -1   10.90   12.10
   0 -10  -1    0.10    9.80
   0 -10  -1    9.70   10.00
   0 -10  -1    9.70   12.50
   0  10   1   -3.80    8.50
   0  10   1    0.50    9.20
   0  10   1    1.00    8.80
  -1 -10  -1   23.10   14.00
  -1 -10  -1    6.20    9.80
  -1 -10  -1   22.20   13.20
  -1 -10  -1   52.19   14.60
  -1 -10  -1   19.50   11.80
   1  10   1   41.10   15.30
   1  10   1   18.70   12.40
   1  10   1   24.70   11.90
  -2 -10  -1   -0.70    7.00
  -2 -10  -1    5.20   10.50
  -2 -10  -1   -0.50    7.50
  -2 -10  -1   -5.30    9.00
  -2 -10  -1    5.10    9.30
   2  10   1   10.70   11.40
   2  10   1   -7.10    8.80
  -3 -10  -1   -8.30    8.60
  -3 -10  -1    3.80   11.00
  -3 -10  -1   12.90   11.80
  -3 -10  -1  -11.10    8.40
   3  10   1   -1.90    9.60
  -4 -10  -1   27.10   14.70
  -4 -10  -1   16.40   12.10
  -4 -10  -1   32.30   15.40
  -4 -10  -1   11.10   12.90
   4  10   1   12.10   13.60
  -5 -10  -1   16.50   14.30
  -5 -10  -1   34.50   17.50
  -5 -10  -1   47.90   19.00
  -5 -10  -1    7.20   12.00
   5  10   1   17.10   11.40
   5  10   1   28.50   16.00
  -6 -10  -1    1.20   11.40
  -6 -10  -1   -0.40   12.30
  -6 -10  -1    2.70   11.90
  -6 -10  -1    7.50   11.40
   6  10   1   -7.90   10.40
   6  10   1    8.20   13.30
  -7 -10  -1  -17.40   12.30
  -7 -10  -1    4.60   15.20
  -7 -10  -1   11.70   15.10
  -7 -10  -1   10.40   14.30
   7  10   1    8.20   14.30
   7  10   1   -5.40   11.50
   5 -11  -1   23.90   17.80
   5 -11  -1   30.90   20.00
   5 -11  -1   19.60   15.60
  -5  11   1   35.10   17.20
  -5  11   1    9.90   15.60
  -5  11   1   60.99   22.00
   4 -11  -1   84.39   26.40
   4 -11  -1  112.79   28.60
   4 -11  -1  102.89   25.40
   4 -11  -1   84.19   24.70
  -4  11   1  132.79   29.30
  -4  11   1  123.79   29.40
  -4  11   1  108.89   26.40
   3 -11  -1  121.59   26.50
   3 -11  -1   94.29   23.40
   3 -11  -1  129.59   27.60
   3 -11  -1  126.39   28.80
   3 -11  -1  105.89   24.40
  -3  11   1  148.59   29.50
  -3  11   1  125.69   27.20
  -3  11   1   70.09   22.00
   2 -11  -1   84.99   23.30
   2 -11  -1   90.89   24.50
   2 -11  -1   78.39   22.60
   2 -11  -1  106.79   24.80
   2 -11  -1   22.60   14.20
  -2  11   1   81.19   22.40
  -2  11   1   60.99   18.80
  -2  11   1   75.49   20.80
   1 -11  -1   30.30   16.90
   1 -11  -1   43.60   18.80
   1 -11  -1   43.20   18.00
   1 -11  -1   48.80   18.20
   1 -11  -1   73.09   19.80
  -1  11   1   77.49   19.80
  -1  11   1   35.00   15.70
  -1  11   1   42.20   18.60
   0 -11  -1    9.40   10.70
   0 -11  -1   18.40   14.20
   0 -11  -1    1.20   12.60
   0 -11  -1   10.60   13.40
   0 -11  -1   34.90   16.50
   0  11   1    2.40    9.80
   0  11   1   26.70   14.40
   0  11   1    4.20   12.30
  -1 -11  -1  157.48   29.60
  -1 -11  -1  125.99   28.50
  -1 -11  -1   99.69   23.30
  -1 -11  -1  101.69   24.30
  -1 -11  -1  122.99   22.70
   1  11   1  109.89   21.90
   1  11   1  138.19   28.80
   1  11   1  123.09   25.60
  -2 -11  -1  140.09   27.30
  -2 -11  -1  241.08   34.80
  -2 -11  -1  172.38   29.00
  -2 -11  -1  215.38   30.60
  -2 -11  -1  244.28   37.30
   2  11   1  252.57   34.50
  -3 -11  -1  258.67   38.10
  -3 -11  -1  211.28   32.70
  -3 -11  -1  307.97   39.90
  -3 -11  -1  166.28   30.80
   3  11   1  245.88   35.10
  -4 -11  -1  135.09   31.10
  -4 -11  -1  134.09   28.20
  -4 -11  -1  138.09   27.30
  -4 -11  -1  133.79   26.80
   4  11   1  116.19   25.70
  -5 -11  -1   53.89   19.30
  -5 -11  -1   50.39   22.50
  -5 -11  -1   21.30   15.90
  -5 -11  -1   -3.80   14.10
   5  11   1   25.70   17.00
  -6 -11  -1   -0.80   12.80
  -6 -11  -1   49.70   23.30
  -6 -11  -1  -11.10   11.30
  -6 -11  -1   -9.30   13.20
   6  11   1    2.70   11.40
   4 -12  -1   35.90   19.60
   4 -12  -1   48.00   21.90
   4 -12  -1   36.40   21.30
  -4  12   1   37.10   19.00
  -4  12   1    8.50   14.50
   3 -12  -1   50.79   21.30
   3 -12  -1   49.40   22.80
   3 -12  -1   53.69   20.50
   3 -12  -1   55.59   22.30
   3 -12  -1   60.79   22.00
  -3  12   1   26.50   16.00
  -3  12   1   28.80   17.20
  -3  12   1   52.49   21.70
   2 -12  -1   -1.10   14.10
   2 -12  -1   20.60   19.60
   2 -12  -1   18.30   15.60
   2 -12  -1   16.00   15.90
   2 -12  -1   20.30   16.80
  -2  12   1    3.70   12.30
  -2  12   1   10.20   17.40
   1 -12  -1    2.80   11.60
   1 -12  -1    3.70   14.40
   1 -12  -1   -0.90   13.90
   1 -12  -1   -3.90   14.10
   1 -12  -1    4.40   15.20
  -1  12   1   -9.70   10.20
  -1  12   1   13.80   13.40
  -1  12   1    1.20   12.70
   0 -12  -1    6.30   11.60
   0 -12  -1    2.80   14.30
   0 -12  -1    5.60   13.70
   0 -12  -1    0.80   14.30
   0 -12  -1   13.20   14.60
   0  12   1  -11.10   11.50
   0  12   1   14.00   12.40
   0  12   1    8.80   13.50
  -1 -12  -1   -5.10   12.50
  -1 -12  -1   28.20   14.10
  -1 -12  -1   23.10   15.80
  -1 -12  -1   23.10   18.20
  -1 -12  -1   27.60   17.30
   1  12   1   23.60   15.40
   1  12   1   -0.40   11.40
  -2 -12  -1    1.90   16.00
  -2 -12  -1    0.40   11.90
  -2 -12  -1   -9.70   13.00
  -2 -12  -1    6.90   14.30
   2  12   1    4.40   13.50
  -3 -12  -1   -5.60   14.70
  -3 -12  -1    8.80   13.80
  -3 -12  -1    2.30   14.40
  -3 -12  -1   18.60   17.30
   3  12   1   10.90   15.50
  -4 -12  -1   -7.10   14.20
  -4 -12  -1    9.70   24.10
  -4 -12  -1    1.80   13.60
  -4 -12  -1    7.90   13.50
   4  12   1    1.30   12.90
   3  12  -2   25.60   17.20
  -3 -12   2   13.90   18.40
  -3 -12   2   41.60   19.00
  -3 -12   2   43.00   23.30
  -3 -12   2    9.00   17.10
   2  12  -2    6.60   14.10
  -2 -12   2    2.40   11.80
  -2 -12   2    6.70   14.40
  -2 -12   2   -6.20   10.70
  -2 -12   2    1.50   16.60
   1  12  -2   21.50   24.90
   1  12  -2   44.90   18.00
   1  12  -2   55.19   20.50
  -1 -12   2   66.79   21.00
  -1 -12   2   41.00   20.10
  -1 -12   2   40.30   21.40
  -1 -12   2   50.59   20.60
   0  12  -2  174.78   29.90
   0  12  -2  210.38   34.00
   0  12  -2  135.19   28.10
   0 -12   2  192.58   34.50
   0 -12   2  176.18   27.00
   0 -12   2  199.28   33.60
   0 -12   2  157.68   33.30
   0 -12   2  184.68   33.50
  -1  12  -2  107.69   24.40
  -1  12  -2  103.79   27.20
   1 -12   2   77.59   25.40
   1 -12   2  183.38   32.30
   1 -12   2  153.28   31.60
   1 -12   2  139.09   30.50
   1 -12   2  134.89   27.00
  -2  12  -2   47.20   20.60
  -2  12  -2   56.79   19.40
  -2  12  -2   83.79   22.80
   2 -12   2   18.70   19.20
   2 -12   2   74.59   22.10
   2 -12   2   24.60   16.20
   2 -12   2  102.69   24.80
   2 -12   2   35.90   20.60
  -3  12  -2   35.40   19.20
  -3  12  -2   39.30   19.90
   3 -12   2   32.80   18.00
   3 -12   2   25.60   17.50
   3 -12   2   33.70   17.80
   3 -12   2   14.80   16.60
   3 -12   2   25.30   18.80
   5  11  -2   11.40   13.70
  -5 -11   2   15.00   17.00
  -5 -11   2   -4.40   11.90
  -5 -11   2   32.90   16.70
  -5 -11   2   10.20   16.40
  -5 -11   2    7.90   14.20
   4  11  -2   -3.20   13.00
  -4 -11   2    5.00   15.30
  -4 -11   2   14.70   15.80
  -4 -11   2   -1.60   12.20
  -4 -11   2   -7.90    9.20
  -4 -11   2  -11.30   12.10
   3  11  -2   -8.80   10.60
   3  11  -2  -17.10   10.30
  -3 -11   2   -4.70   12.60
  -3 -11   2    1.40   12.90
  -3 -11   2   -4.10   12.20
  -3 -11   2  -15.00    9.30
   2  11  -2    2.00   11.40
   2  11  -2    2.10   11.40
  -2 -11   2    2.00   11.60
  -2 -11   2   10.20   13.70
  -2 -11   2    2.60   11.70
  -2 -11   2   -0.90   12.50
   1  11  -2   27.40   13.50
   1  11  -2    6.70   11.20
   1  11  -2   12.60   11.20
  -1 -11   2    4.00   13.30
  -1 -11   2   -3.70    9.70
  -1 -11   2    5.00   12.30
  -1 -11   2   -7.00   10.80
  -1 -11   2    5.90   11.00
   0  11  -2    9.30   11.00
   0  11  -2    6.60   10.30
   0  11  -2    7.20   10.30
   0 -11   2    8.30   13.80
   0 -11   2    2.60    9.50
   0 -11   2    2.60   10.80
   0 -11   2   -2.60   10.90
   0 -11   2   17.00   14.90
  -1  11  -2    2.80   10.70
  -1  11  -2    0.20   13.80
  -1  11  -2   13.90   14.50
   1 -11   2    6.60   14.10
   1 -11   2   19.60   15.00
   1 -11   2   -3.80    9.60
   1 -11   2    6.00    9.10
   1 -11   2   -2.00   12.80
  -2  11  -2   23.80   13.70
  -2  11  -2   50.49   21.00
  -2  11  -2   32.80   14.30
   2 -11   2   24.70   17.10
   2 -11   2   47.80   18.20
   2 -11   2   46.10   19.70
   2 -11   2   63.89   20.10
   2 -11   2   59.59   19.30
  -3  11  -2   64.49   20.20
  -3  11  -2   29.30   17.90
   3 -11   2   35.70   17.70
   3 -11   2   61.49   20.00
   3 -11   2   26.20   14.90
   3 -11   2   10.10   17.10
   3 -11   2   55.09   20.30
  -4  11  -2   -4.00   12.30
  -4  11  -2   12.80   15.20
  -4  11  -2   -5.50   11.30
   4 -11   2    3.80   14.20
   4 -11   2   -3.30   12.20
   4 -11   2    0.00   15.30
   4 -11   2    0.20   11.20
   4 -11   2    6.10   14.40
  -5  11  -2    0.70   12.50
  -5  11  -2   11.30   14.90
  -5  11  -2    7.60   13.70
   5 -11   2    1.70   13.40
   5 -11   2    3.10   16.10
   5 -11   2   13.30   13.30
   5 -11   2   16.70   16.90
   6  10  -2  108.39   27.80
   6  10  -2  107.49   22.80
  -6 -10   2   80.79   22.50
  -6 -10   2   97.49   24.90
  -6 -10   2  114.19   29.30
  -6 -10   2   85.69   23.10
  -6 -10   2  157.78   29.20
  -6 -10   2   78.69   22.40
   5  10  -2  241.18   36.10
   5  10  -2  225.18   33.60
  -5 -10   2  283.77   40.50
  -5 -10   2  227.38   32.50
  -5 -10   2  166.58   31.80
  -5 -10   2  204.68   31.60
  -5 -10   2  267.87   36.50
   4  10  -2  114.19   24.70
   4  10  -2  117.99   24.70
  -4 -10   2  122.89   26.50
  -4 -10   2  157.18   28.00
  -4 -10   2  139.89   29.20
  -4 -10   2  137.79   26.50
  -4 -10   2  143.89   26.60
   3  10  -2   71.99   19.90
   3  10  -2   59.09   18.70
  -3 -10   2   67.39   19.80
  -3 -10   2   69.79   21.70
  -3 -10   2  120.19   28.20
  -3 -10   2   83.19   20.50
   2  10  -2   14.70   11.90
   2  10  -2   -3.50   10.40
  -2 -10   2   -7.40    9.50
  -2 -10   2    2.10    9.80
  -2 -10   2   20.10   14.30
  -2 -10   2    7.60   11.80
   1  10  -2   53.89   17.40
   1  10  -2   85.69   21.00
   1  10  -2   62.49   17.50
  -1 -10   2   49.20   18.00
  -1 -10   2   93.89   16.70
  -1 -10   2   43.70   15.50
  -1 -10   2   52.09   16.60
  -1 -10   2   46.60   15.70
   0  10  -2  376.26   39.20
   0  10  -2  308.27   38.00
   0  10  -2  322.67   35.80
   0 -10   2  276.17   32.00
   0 -10   2  389.86   42.20
   0 -10   2  377.86   44.20
   0 -10   2  337.27   50.89
   0 -10   2  371.76   40.60
   0 -10   2  369.66   42.50
  -1  10  -2  466.65   42.50
  -1  10  -2  453.25   44.90
  -1  10  -2  431.26   44.40
   1 -10   2  430.66   44.90
   1 -10   2  394.26   40.30
   1 -10   2  517.25   45.80
   1 -10   2  392.56   43.80
   1 -10   2  404.96   40.60
   1 -10   2  382.16   43.60
  -2  10  -2  296.87   32.90
  -2  10  -2  238.78   32.20
  -2  10  -2  303.77   38.70
   2 -10   2  241.38   31.70
   2 -10   2  303.97   37.90
   2 -10   2  267.97   32.80
   2 -10   2  225.68   32.70
   2 -10   2  279.17   38.60
   2 -10   2  210.88   31.10
  -3  10  -2  145.89   27.60
  -3  10  -2  221.58   33.50
  -3  10  -2  175.48   30.70
  -3  10  -2  170.98   25.00
   3 -10   2  224.08   33.40
   3 -10   2  157.68   29.40
   3 -10   2  173.98   29.10
   3 -10   2  167.38   29.00
   3 -10   2  198.78   29.60
   3 -10   2  167.98   26.70
  -4  10  -2   -4.60   11.00
  -4  10  -2   -0.30    9.40
  -4  10  -2    5.50   10.60
   4 -10   2  -15.20   10.60
   4 -10   2   16.60   13.90
   4 -10   2    1.10   11.30
   4 -10   2    6.70   11.40
   4 -10   2   -6.70   10.30
   4 -10   2    4.80   11.80
  -5  10  -2   22.20   16.10
  -5  10  -2   22.70   13.40
   5 -10   2   13.00   14.60
   5 -10   2   22.90   18.10
   5 -10   2   21.50   14.50
   5 -10   2   -2.20   13.10
   5 -10   2   -0.50   11.20
  -6  10  -2   24.30   18.80
  -6  10  -2   31.70   17.00
  -6  10  -2   25.80   17.10
   6 -10   2   16.70   17.40
   6 -10   2   36.10   20.50
   6 -10   2   -0.40   14.00
   6 -10   2   67.49   23.40
  -7  10  -2   50.09   21.90
  -7  10  -2   34.80   21.00
   7 -10   2   26.30   18.10
   7 -10   2   51.69   22.20
   7 -10   2   56.49   23.60
   7   9  -2   36.40   16.70
   7   9  -2   59.69   21.00
   7   9  -2   77.99   21.90
   7   9  -2   59.29   18.10
  -7  -9   2   62.29   19.80
  -7  -9   2   56.89   19.90
  -7  -9   2   55.69   20.60
  -7  -9   2   79.09   19.20
  -7  -9   2   29.80   17.70
   6   9  -2   69.29   20.40
   6   9  -2  113.29   23.30
   6   9  -2   74.19   21.50
  -6  -9   2   53.49   19.10
  -6  -9   2   69.89   18.90
  -6  -9   2   57.59   18.70
  -6  -9   2  107.29   24.90
  -6  -9   2   79.09   20.20
  -6  -9   2   39.60   19.20
  -6  -9   2   83.49   22.30
   5   9  -2  168.58   26.50
   5   9  -2  228.18   33.60
   5   9  -2  146.79   28.00
  -5  -9   2  146.29   29.00
  -5  -9   2  136.39   23.70
  -5  -9   2  197.78   31.20
  -5  -9   2  136.39   24.90
  -5  -9   2  116.29   26.30
  -5  -9   2  167.18   27.10
   4   9  -2   62.59   16.20
   4   9  -2   57.79   17.30
   4   9  -2   59.19   16.80
  -4  -9   2   77.19   19.70
  -4  -9   2   42.90   14.30
  -4  -9   2   63.29   18.80
  -4  -9   2   53.99   17.30
  -4  -9   2   78.09   20.30
  -4  -9   2   62.49   20.90
   3   9  -2    5.00    9.00
   3   9  -2    5.10   10.00
   3   9  -2    0.00    6.50
  -3  -9   2   -0.80    8.80
  -3  -9   2   -2.80   10.10
  -3  -9   2    9.20    9.40
  -3  -9   2    2.50    8.30
  -3  -9   2   13.70   10.30
   2   9  -2    9.90   10.70
   2   9  -2   -4.40    8.10
  -2  -9   2   -0.30    8.00
  -2  -9   2    5.80    8.50
  -2  -9   2    0.10    9.50
  -2  -9   2   -2.30    8.40
  -2  -9   2   11.70   12.40
   1   9  -2   15.20   10.90
   1   9  -2   10.30    9.10
   1   9  -2   14.80   10.00
  -1  -9   2   12.40    9.50
  -1  -9   2    4.60   10.30
  -1  -9   2   17.60   10.40
  -1  -9   2    6.20    7.00
  -1  -9   2   -5.00    7.90
  -1  -9   2   -2.90    9.00
   0   9  -2   62.59   16.50
   0   9  -2   66.59   17.80
   0   9  -2   55.29   15.40
   0  -9   2   37.80   13.30
   0  -9   2   34.60   13.90
   0  -9   2   48.40   16.00
   0  -9   2   43.20   12.30
   0  -9   2   45.80   15.80
   0  -9   2   63.39   16.40
  -1   9  -2   14.30   10.30
  -1   9  -2   31.60   13.40
  -1   9  -2    9.20    9.00
   1  -9   2   14.30   11.50
   1  -9   2    9.90    9.20
   1  -9   2   22.50   12.20
   1  -9   2   19.40   10.60
   1  -9   2   23.30   12.30
   1  -9   2   14.00   11.80
  -2   9  -2   33.00   13.00
  -2   9  -2   48.20   16.50
  -2   9  -2   49.40   15.60
  -2   9  -2   72.89   16.80
   2  -9   2   45.60   15.80
   2  -9   2   76.39   20.50
   2  -9   2   34.60   14.90
   2  -9   2   61.49   17.40
   2  -9   2   34.10   13.80
   2  -9   2   51.99   15.00
  -3   9  -2   70.49   16.30
  -3   9  -2   83.19   21.20
  -3   9  -2   75.59   19.70
  -3   9  -2   85.49   20.20
   3  -9   2   47.00   15.70
   3  -9   2   79.29   20.40
   3  -9   2  111.69   20.90
   3  -9   2   92.19   21.70
   3  -9   2   85.99   19.60
   3  -9   2  100.09   21.40
  -4   9  -2   40.90   15.00
  -4   9  -2   34.70   16.10
  -4   9  -2    8.90   11.20
   4  -9   2   20.30   13.00
   4  -9   2   34.60   14.90
   4  -9   2   22.60   12.80
   4  -9   2    8.00   13.10
   4  -9   2   17.40   13.30
   4  -9   2   40.20   16.60
  -5   9  -2   -8.40    9.80
  -5   9  -2   -5.10    9.50
  -5   9  -2   -4.90   13.20
   5  -9   2   10.80   11.00
   5  -9   2   -3.20   10.90
   5  -9   2    6.00   11.80
   5  -9   2   -1.40   10.90
   5  -9   2   -5.50   11.30
  -6   9  -2   34.60   19.70
  -6   9  -2   54.29   20.10
  -6   9  -2   52.99   18.40
   6  -9   2   32.80   17.00
   6  -9   2   42.40   18.90
   6  -9   2   31.20   15.30
   6  -9   2   79.69   22.30
   6  -9   2   17.50   15.40
  -7   9  -2   48.90   19.10
  -7   9  -2   25.40   19.00
   7  -9   2   37.70   19.40
   7  -9   2    4.80   13.40
   7  -9   2   39.90   19.30
  -8   9  -2   19.80   21.70
  -8   9  -2   66.49   25.10
   8  -9   2   13.10   18.20
   8  -9   2   45.80   21.10
   8  -9   2   37.90   20.80
   8   8  -2   12.80   12.20
   8   8  -2   -4.60   11.50
   8   8  -2  -17.20   10.90
   8   8  -2   -4.70   11.90
   8   8  -2   -0.40   15.00
  -8  -8   2    3.90   12.70
   7   8  -2   44.00   17.80
   7   8  -2   13.90   12.20
   7   8  -2   35.60   15.50
   7   8  -2   24.30   13.40
   7   8  -2   57.49   20.20
  -7  -8   2   35.80   14.80
  -7  -8   2   37.10   16.70
  -7  -8   2   48.60   17.70
  -7  -8   2   21.70   14.50
  -7  -8   2   14.40   12.10
  -7  -8   2   35.00   15.70
   6   8  -2   77.89   19.30
   6   8  -2   98.49   21.50
   6   8  -2   97.19   22.50
   6   8  -2  104.09   23.30
   6   8  -2   91.09   21.00
  -6  -8   2   94.49   21.10
  -6  -8   2  105.89   20.10
  -6  -8   2   58.89   18.50
  -6  -8   2  123.09   23.30
  -6  -8   2   94.29   21.80
  -6  -8   2  135.99   23.90
  -6  -8   2  140.49   25.30
  -6  -8   2   95.39   22.20
  -6  -8   2   88.09   19.10
   5   8  -2  413.46   41.20
   5   8  -2  404.96   31.30
   5   8  -2  512.65   47.20
   5   8  -2  501.25   36.50
   5   8  -2  412.76   41.50
  -5  -8   2  486.15   43.70
  -5  -8   2  509.45   35.60
  -5  -8   2  372.56   39.00
  -5  -8   2  463.45   34.00
  -5  -8   2  453.75   34.30
  -5  -8   2  400.86   41.80
  -5  -8   2  413.96   43.10
   4   8  -2  350.36   26.60
   4   8  -2  319.17   35.10
   4   8  -2  258.17   31.00
   4   8  -2  305.47   33.70
   4   8  -2  276.37   30.10
  -4  -8   2  320.97   34.60
  -4  -8   2  278.77   33.60
  -4  -8   2  349.77   34.40
  -4  -8   2  248.38   29.60
  -4  -8   2  394.86   38.20
  -4  -8   2  280.87   34.70
  -4  -8   2  320.27   33.50
   3   8  -2  412.86   28.50
   3   8  -2  430.86   28.20
   3   8  -2  476.15   41.90
   3   8  -2  377.46   30.90
  -3  -8   2  438.56   31.50
  -3  -8   2  423.46   29.50
  -3  -8   2  405.56   39.30
  -3  -8   2  397.26   41.00
  -3  -8   2  395.76   40.70
   2   8  -2   40.50   11.20
   2   8  -2   29.40   11.50
   2   8  -2   37.10   13.40
  -2  -8   2   28.30   11.30
  -2  -8   2   29.60   11.50
  -2  -8   2   35.80    8.00
  -2  -8   2   17.00    9.40
  -2  -8   2   27.70   10.70
  -2  -8   2   54.19   15.90
   1   8  -2   47.90   14.60
   1   8  -2   46.40   12.80
   1   8  -2   40.90   13.70
  -1  -8   2   50.99   14.50
  -1  -8   2   43.70   10.90
  -1  -8   2   15.60   10.00
  -1  -8   2   30.90   13.90
  -1  -8   2   42.50   12.30
  -1  -8   2   64.19   16.30
   0   8  -2  153.58   22.90
   0   8  -2  120.59   21.00
   0   8  -2  159.68   22.90
   0  -8   2  224.18   26.50
   0  -8   2  213.68   24.30
   0  -8   2  262.27   30.10
   0  -8   2  127.39   21.70
   0  -8   2  164.78   25.50
   0  -8   2  177.78   22.20
  -1   8  -2  509.35   34.40
  -1   8  -2  463.15   33.00
  -1   8  -2  489.85   31.80
   1  -8   2  466.85   31.90
   1  -8   2  373.06   37.60
   1  -8   2  370.16   29.80
   1  -8   2  416.16   29.30
   1  -8   2  470.05   33.40
   1  -8   2  418.16   32.90
  -2   8  -2  436.36   32.70
  -2   8  -2  432.76   32.50
  -2   8  -2  372.96   36.80
  -2   8  -2  418.46   29.30
   2  -8   2  365.56   28.60
   2  -8   2  422.16   41.70
   2  -8   2  467.85   34.90
   2  -8   2  396.86   38.70
   2  -8   2  353.76   35.40
   2  -8   2  412.86   35.90
  -3   8  -2  895.21   47.50
  -3   8  -2  811.42   40.30
  -3   8  -2  870.41   48.50
  -3   8  -2  826.12   51.19
   3  -8   2  880.11   47.10
   3  -8   2  803.52   49.40
   3  -8   2  781.92   46.50
   3  -8   2  902.81   49.20
   3  -8   2  859.71   49.00
   3  -8   2  903.71   43.80
  -4   8  -2   51.59   17.60
  -4   8  -2   62.29   17.00
  -4   8  -2   65.49   18.00
   4  -8   2   85.89   20.70
   4  -8   2   58.19   17.80
   4  -8   2   77.59   18.80
   4  -8   2   68.69   17.60
   4  -8   2   87.89   17.10
   4  -8   2   69.59   18.80
  -5   8  -2   49.30   16.30
  -5   8  -2   89.29   20.20
  -5   8  -2   93.49   30.20
   5  -8   2  108.19   24.60
   5  -8   2   92.59   21.50
   5  -8   2   79.59   20.60
   5  -8   2   62.19   17.90
   5  -8   2   66.19   20.30
  -6   8  -2   92.89   24.20
  -6   8  -2  136.79   31.30
  -6   8  -2  113.49   22.20
   6  -8   2  124.19   24.40
   6  -8   2  132.29   24.40
   6  -8   2  110.79   26.30
   6  -8   2   80.29   20.80
   6  -8   2  137.19   26.60
  -7   8  -2  222.78   36.80
  -7   8  -2  251.67   40.80
   7  -8   2  203.98   34.30
   7  -8   2  183.08   35.20
   7  -8   2  178.68   31.50
  -8   8  -2  102.69   30.90
  -8   8  -2   91.29   25.30
   8  -8   2   93.59   23.80
   8  -8   2   96.79   28.90
   8  -8   2  142.79   29.50
   9   7  -2   29.90   22.70
   9   7  -2   10.70   17.00
   9   7  -2    1.20   12.50
   9   7  -2   31.40   18.70
  -9  -7   2   20.70   18.20
  -9  -7   2   34.20   17.40
  -9  -7   2   19.70   16.50
  -9  -7   2   27.20   17.10
   8   7  -2    1.90   11.90
   8   7  -2    4.90   11.70
   8   7  -2   -1.00    9.50
   8   7  -2   -5.50   14.00
   8   7  -2    3.20   13.00
  -8  -7   2   16.70   16.90
  -8  -7   2    7.80   10.80
  -8  -7   2   -2.30   11.60
  -8  -7   2    0.50   11.70
   7   7  -2  137.09   27.80
   7   7  -2  120.89   23.40
   7   7  -2   79.39   21.20
   7   7  -2  102.59   22.40
   7   7  -2  117.29   23.30
  -7  -7   2  115.89   23.80
  -7  -7   2   93.59   23.90
  -7  -7   2   82.89   20.30
  -7  -7   2  102.29   24.30
  -7  -7   2   89.49   22.50
  -7  -7   2  131.19   25.10
  -7  -7   2   78.59   26.60
  -7  -7   2   99.39   21.90
   6   7  -2   78.39   18.80
   6   7  -2   94.29   20.90
   6   7  -2   66.59   19.20
   6   7  -2   54.29   16.60
   6   7  -2   85.59   20.30
  -6  -7   2   78.29   17.50
  -6  -7   2   93.49   19.50
  -6  -7   2  101.99   19.20
  -6  -7   2   78.09   18.40
  -6  -7   2  117.79   21.30
  -6  -7   2  141.59   26.20
  -6  -7   2   99.19   20.90
  -6  -7   2   87.09   20.40
  -6  -7   2   74.09   19.50
  -6  -7   2   86.59   17.90
  -6  -7   2   88.19   20.30
   5   7  -2  272.97   32.90
   5   7  -2  242.88   30.00
   5   7  -2  237.48   30.30
   5   7  -2  296.07   32.70
   5   7  -2  243.48   28.40
  -5  -7   2  264.57   29.20
  -5  -7   2  291.07   33.40
  -5  -7   2  236.48   27.60
  -5  -7   2  237.18   30.90
  -5  -7   2  251.27   32.70
  -5  -7   2  232.58   27.60
  -5  -7   2  256.07   31.30
  -5  -7   2  277.77   31.50
  -5  -7   2  267.57   30.00
  -5  -7   2  251.77   28.00
   4   7  -2  277.87   33.00
   4   7  -2  304.47   32.40
   4   7  -2  265.77   27.00
   4   7  -2  345.97   34.40
   4   7  -2  322.87   31.60
  -4  -7   2  332.97   36.70
  -4  -7   2  257.77   28.80
  -4  -7   2  273.47   29.40
  -4  -7   2  305.67   31.20
  -4  -7   2  245.48   29.00
  -4  -7   2  288.27   29.40
  -4  -7   2  290.77   32.80
  -4  -7   2  312.47   30.30
   3   7  -2   55.29   12.20
   3   7  -2   51.69   13.00
   3   7  -2   52.49   12.80
   3   7  -2   66.59   15.10
   3   7  -2   45.20   13.60
  -3  -7   2   56.59   13.70
  -3  -7   2   42.10   12.10
  -3  -7   2   81.59   18.50
  -3  -7   2   71.39   14.70
  -3  -7   2   39.30   11.50
  -3  -7   2   33.90   12.60
   2   7  -2  123.09   15.90
   2   7  -2  109.99   16.60
   2   7  -2  130.89   17.00
   2   7  -2  126.89   20.20
   2   7  -2  132.19   20.50
  -2  -7   2  130.59   20.00
  -2  -7   2  134.49   22.40
  -2  -7   2  141.09   19.50
  -2  -7   2  117.59   17.20
  -2  -7   2  160.08   25.10
  -2  -7   2  120.19   12.10
   1   7  -2  265.07   28.20
   1   7  -2  248.78   27.80
   1   7  -2  253.77   26.20
   1   7  -2  247.28   19.00
  -1  -7   2  223.88   22.60
  -1  -7   2  239.88   17.70
  -1  -7   2  241.78   26.30
  -1  -7   2  253.27   29.50
  -1  -7   2  226.38   24.40
  -1  -7   2  265.37   31.00
   0   7  -2   46.40   12.50
   0   7  -2   21.80    9.20
   0   7  -2   53.89   13.30
   0   7  -2   25.30    8.00
   0  -7   2   18.30    8.10
   0  -7   2   42.60   10.60
   0  -7   2   47.80   14.20
   0  -7   2   19.30    9.80
   0  -7   2   37.40   12.70
   0  -7   2   54.49   12.40
  -1   7  -2    7.00    7.80
  -1   7  -2    3.40    5.80
  -1   7  -2    4.00    5.30
  -1   7  -2   -2.90    6.40
  -1   7  -2   13.60    7.40
  -1   7  -2    7.40    7.40
   1  -7   2    5.30    6.20
   1  -7   2    0.10    5.90
   1  -7   2    7.20    7.10
   1  -7   2   10.00    7.70
   1  -7   2   16.30    8.30
   1  -7   2    1.70    6.90
  -2   7  -2   64.79   14.00
  -2   7  -2   46.90   15.50
  -2   7  -2   70.29   15.90
  -2   7  -2   69.59   15.90
  -2   7  -2   52.49   14.20
  -2   7  -2   80.09   12.60
   2  -7   2   72.29   17.10
   2  -7   2   84.89   17.50
   2  -7   2   83.49   15.90
   2  -7   2   58.69   14.40
   2  -7   2   47.80   14.30
   2  -7   2   66.39   14.00
  -3   7  -2    4.20    7.60
  -3   7  -2    5.50    7.00
  -3   7  -2   -3.20    8.20
  -3   7  -2    7.40    6.90
   3  -7   2    9.00    7.70
   3  -7   2    8.30    8.70
   3  -7   2   -3.00    6.50
   3  -7   2    4.70    7.50
   3  -7   2    3.20    6.70
   3  -7   2    5.20    8.00
  -4   7  -2    6.50    7.30
  -4   7  -2   -3.50    6.40
  -4   7  -2   -0.40    9.30
   4  -7   2    9.90    9.90
   4  -7   2   -2.50    6.20
   4  -7   2    4.60    8.20
   4  -7   2    9.90    9.20
   4  -7   2   -3.60    9.50
   4  -7   2   10.10    8.80
  -5   7  -2   -5.00    6.50
  -5   7  -2    7.90    9.70
  -5   7  -2  -12.60    8.30
  -5   7  -2   14.10    8.70
   5  -7   2    3.80    9.70
   5  -7   2   15.00    8.80
   5  -7   2    0.30    8.60
   5  -7   2    1.20    8.70
   5  -7   2    7.20   10.30
  -6   7  -2   38.70   13.60
  -6   7  -2   26.30   15.80
  -6   7  -2   35.70   14.90
  -6   7  -2   26.30   12.40
   6  -7   2   35.50   15.60
   6  -7   2   34.40   14.60
   6  -7   2   57.59   17.10
   6  -7   2   42.10   16.00
   6  -7   2   32.70   16.30
  -7   7  -2   62.09   21.10
  -7   7  -2   21.70   14.90
   7  -7   2   46.70   17.80
   7  -7   2   37.80   17.50
   7  -7   2   39.10   17.80
  -8   7  -2   43.30   19.20
  -8   7  -2   21.80   18.70
   8  -7   2   53.59   20.70
   8  -7   2   44.30   22.00
   8  -7   2   54.79   20.60
  -9   7  -2   82.29   26.50
  -9   7  -2   55.89   24.30
   9  -7   2   15.80   17.90
   9  -7   2   29.40   18.50
   9  -7   2   40.40   19.50
   9   6  -2   13.00   13.70
   9   6  -2   15.90   13.80
   9   6  -2   27.30   16.30
   9   6  -2   23.40   17.50
  -9  -6   2   24.00   16.20
  -9  -6   2   16.30   15.90
  -9  -6   2    2.40   12.50
  -9  -6   2    2.70   17.90
   8   6  -2   13.80   14.50
   8   6  -2    7.90   10.20
   8   6  -2   10.50   10.90
   8   6  -2    9.80   10.90
   8   6  -2   11.70   10.50
  -8  -6   2   14.30   13.50
  -8  -6   2   -4.40   14.80
  -8  -6   2   11.70   12.40
  -8  -6   2   19.50   15.10
  -8  -6   2    9.10   12.10
   7   6  -2    5.10   10.80
   7   6  -2   -7.30   10.00
   7   6  -2    1.20    9.40
   7   6  -2   12.10   11.20
   7   6  -2    8.60    9.90
  -7  -6   2   17.20   11.60
  -7  -6   2   11.80   11.30
  -7  -6   2    6.00    9.20
  -7  -6   2    6.60   10.90
  -7  -6   2    6.30   12.60
  -7  -6   2   11.50   10.90
  -7  -6   2   21.70   12.10
  -7  -6   2   -3.90    8.30
   6   6  -2   79.59   18.60
   6   6  -2  114.99   21.80
   6   6  -2  184.88   28.40
   6   6  -2   87.69   19.30
   6   6  -2  166.48   25.40
  -6  -6   2  120.29   22.30
  -6  -6   2   89.89   17.50
  -6  -6   2  127.39   22.40
  -6  -6   2  135.79   21.70
  -6  -6   2  107.19   22.60
  -6  -6   2  105.19   18.70
  -6  -6   2  116.49   21.20
  -6  -6   2   77.89   16.50
  -6  -6   2  120.19   22.20
  -6  -6   2  129.19   24.40
  -6  -6   2  107.89   18.50
   5   6  -2  778.62   43.00
   5   6  -2  906.31   46.60
   5   6  -2  711.63   41.60
   5   6  -2  733.53   42.10
   5   6  -2  746.93   40.10
  -5  -6   2  812.32   40.30
  -5  -6   2  745.33   39.40
  -5  -6   2  770.52   43.20
  -5  -6   2  834.22   41.40
  -5  -6   2  795.32   44.80
  -5  -6   2  880.31   42.20
  -5  -6   2  800.82   39.80
  -5  -6   2  717.13   41.60
  -5  -6   2  818.32   40.40
  -5  -6   2  827.92   45.30
  -5  -6   2  839.32   40.80
   4   6  -2  298.17   29.90
   4   6  -2  309.97   30.90
   4   6  -2  314.97   28.90
   4   6  -2  318.47   30.10
   4   6  -2  320.67   32.50
  -4  -6   2  351.66   27.40
  -4  -6   2  310.17   25.30
  -4  -6   2  351.36   24.90
  -4  -6   2  298.87   32.00
  -4  -6   2  283.77   27.50
  -4  -6   2  321.87   29.70
  -4  -6   2  362.06   25.80
  -4  -6   2  285.67   30.40
  -4  -6   2  304.37   27.70
   3   6  -2  462.25   26.30
   3   6  -2  484.65   31.30
   3   6  -2  429.26   28.70
   3   6  -2  464.25   27.50
   3   6  -2  461.05   28.20
  -3  -6   2  450.25   27.50
  -3  -6   2  475.65   29.40
  -3  -6   2  481.65   28.60
  -3  -6   2  491.25   32.20
  -3  -6   2  475.05   26.90
  -3  -6   2  438.46   30.10
  -3  -6   2  409.66   26.30
   2   6  -2  241.28   17.80
   2   6  -2  246.98   17.60
   2   6  -2  213.38   23.70
   2   6  -2  248.88   19.00
   2   6  -2  254.97   26.30
  -2  -6   2  274.27   29.80
  -2  -6   2  268.27   20.20
  -2  -6   2  244.18   12.70
  -2  -6   2  239.28   18.40
  -2  -6   2  248.98   17.70
  -2  -6   2  225.18   24.00
  -2  -6   2  261.37   27.60
  -2  -6   2  210.78   17.60
   1   6  -2  259.37   26.00
   1   6  -2  294.67   19.30
   1   6  -2  281.37   21.70
   1   6  -2  276.37   16.20
   1   6  -2  277.77   21.20
  -1  -6   2  303.87   18.10
  -1  -6   2  285.77   29.70
  -1  -6   2  288.07   21.30
  -1  -6   2  309.17   30.40
  -1  -6   2  283.37   19.10
  -1  -6   2  305.57   27.20
   0   6  -2  643.04   27.60
   0   6  -2  606.14   31.40
   0   6  -2  579.84   31.80
   0   6  -2  586.44   31.60
   0   6  -2  581.54   31.70
   0  -6   2  607.14   31.90
   0  -6   2  603.54   31.40
   0  -6   2  669.73   31.00
   0  -6   2  635.34   35.80
   0  -6   2  556.94   27.40
   0  -6   2  604.44   34.20
  -1   6  -2 2160.08   71.29
  -1   6  -2 2305.67   69.29
  -1   6  -2 2204.88   71.19
  -1   6  -2 2242.88   61.39
  -1   6  -2 2363.76   74.09
  -1   6  -2 2231.58   50.89
  -1   6  -2 2204.88   71.29
   1  -6   2 2273.97   66.39
   1  -6   2 2170.58   68.29
   1  -6   2 2365.46   72.79
   1  -6   2 2343.17   76.29
   1  -6   2 2229.68   70.59
   1  -6   2 2213.28   73.49
  -2   6  -2 1104.39   32.60
  -2   6  -2 1094.59   43.20
  -2   6  -2 1158.08   51.29
  -2   6  -2 1103.69   46.30
  -2   6  -2 1165.18   48.20
   2  -6   2 1105.39   44.40
   2  -6   2 1154.08   50.59
   2  -6   2 1110.99   43.90
   2  -6   2 1084.39   48.10
   2  -6   2 1143.19   50.49
   2  -6   2 1097.69   47.80
  -3   6  -2 1145.79   49.99
  -3   6  -2 1135.49   44.80
  -3   6  -2 1118.29   47.30
  -3   6  -2 1109.29   42.60
  -3   6  -2 1077.29   52.59
   3  -6   2 1147.39   50.39
   3  -6   2 1121.09   53.29
   3  -6   2 1192.78   48.90
   3  -6   2 1084.59   42.70
   3  -6   2 1007.60   46.60
   3  -6   2 1159.28   50.79
  -4   6  -2  360.66   36.10
  -4   6  -2  336.57   25.40
  -4   6  -2  317.17   30.40
  -4   6  -2  360.66   38.80
   4  -6   2  329.27   31.10
   4  -6   2  327.37   33.00
   4  -6   2  380.46   35.60
   4  -6   2  360.56   22.60
   4  -6   2  354.16   35.10
   4  -6   2  353.86   22.80
   4  -6   2  320.57   36.00
  -5   6  -2    2.70    8.50
  -5   6  -2   -0.60    8.90
  -5   6  -2   -1.30    6.40
  -5   6  -2   12.00    8.00
   5  -6   2   13.40    7.50
   5  -6   2    5.20    8.20
   5  -6   2    5.90    8.60
   5  -6   2    2.10    8.30
   5  -6   2    5.10    8.00
   5  -6   2   -5.40    6.40
  -6   6  -2   57.39   14.40
  -6   6  -2   58.39   16.90
  -6   6  -2   63.39   14.70
  -6   6  -2   50.29   17.80
   6  -6   2   44.20   15.60
   6  -6   2   71.19   17.50
   6  -6   2   47.80   16.10
   6  -6   2   56.49   17.00
   6  -6   2   67.19   15.10
   6  -6   2   51.69   14.70
  -7   6  -2  572.04   46.60
  -7   6  -2  559.04   41.90
   7  -6   2  563.74   42.00
   7  -6   2  471.05   47.80
   7  -6   2  493.15   52.19
  -8   6  -2  315.87   43.90
  -8   6  -2  278.27   37.80
   8  -6   2  306.77   42.90
   8  -6   2  249.88   36.20
   8  -6   2  302.27   39.90
  -9   6  -2   75.29   20.20
  -9   6  -2   75.29   24.20
   9  -6   2   68.39   22.50
   9  -6   2   93.39   27.00
   9  -6   2   85.39   23.20
 -10   6  -2   42.20   18.70
 -10   6  -2   31.00   17.80
  10  -6   2   23.80   19.30
  10  -6   2   49.00   21.20
  10   5  -2   95.49   24.50
  10   5  -2  160.18   32.80
  10   5  -2  152.08   30.70
  10   5  -2  202.48   38.30
 -10  -5   2  206.28   36.40
 -10  -5   2  150.28   36.90
   9   5  -2   88.09   23.10
   9   5  -2   46.10   17.90
   9   5  -2   72.89   22.80
   9   5  -2   39.70   17.50
  -9  -5   2   62.39   19.00
  -9  -5   2   50.79   22.70
   8   5  -2   68.89   21.00
   8   5  -2   91.09   23.70
   8   5  -2   32.80   14.60
   8   5  -2   83.19   21.00
  -8  -5   2   82.09   18.90
  -8  -5   2  111.69   26.00
  -8  -5   2   56.59   17.80
   7   5  -2    3.60    9.70
   7   5  -2   20.50   12.50
   7   5  -2   21.60   10.40
   7   5  -2   13.80   10.60
   7   5  -2   38.50   14.60
  -7  -5   2   30.70   16.20
  -7  -5   2   21.40   13.90
  -7  -5   2   14.10   12.70
  -7  -5   2    5.70    9.90
  -7  -5   2   15.60    9.60
   6   5  -2  228.88   28.90
   6   5  -2  269.07   30.00
   6   5  -2  277.27   32.60
   6   5  -2  291.87   34.30
   6   5  -2  301.97   32.00
  -6  -5   2  282.67   29.50
  -6  -5   2  271.67   25.60
  -6  -5   2  275.97   29.50
  -6  -5   2  225.88   28.40
  -6  -5   2  335.37   39.80
  -6  -5   2  249.48   25.90
  -6  -5   2  247.38   30.70
  -6  -5   2  313.17   24.10
  -6  -5   2  285.37   28.30
  -6  -5   2  324.17   32.40
   5   5  -2  889.11   43.60
   5   5  -2  899.11   45.90
   5   5  -2  888.11   44.60
   5   5  -2  952.40   43.20
   5   5  -2  937.81   46.30
  -5  -5   2 1005.70   45.30
  -5  -5   2  809.22   42.00
  -5  -5   2  905.81   47.70
  -5  -5   2  897.71   42.40
  -5  -5   2  873.51   45.20
  -5  -5   2  882.71   40.80
  -5  -5   2  910.01   40.70
  -5  -5   2  891.41   41.80
  -5  -5   2  986.10   44.80
  -5  -5   2  944.41   40.90
  -5  -5   2  924.01   40.50
   4   5  -2 1254.57   50.09
   4   5  -2 1151.78   50.09
   4   5  -2 1184.08   49.70
   4   5  -2 1239.48   47.10
   4   5  -2 1197.78   49.70
  -4  -5   2 1242.58   51.39
  -4  -5   2 1227.78   46.10
  -4  -5   2 1152.68   46.10
  -4  -5   2 1180.78   46.30
  -4  -5   2 1238.98   51.89
  -4  -5   2 1214.78   49.80
  -4  -5   2 1223.28   49.70
  -4  -5   2 1234.98   47.10
  -4  -5   2 1178.18   46.20
  -4  -5   2 1192.28   47.00
   3   5  -2  737.23   36.10
   3   5  -2  761.12   36.60
   3   5  -2  661.43   31.10
   3   5  -2  697.33   33.90
   3   5  -2  709.43   33.60
  -3  -5   2  705.43   34.00
  -3  -5   2  682.93   33.70
  -3  -5   2  766.42   36.60
  -3  -5   2  777.72   35.60
  -3  -5   2  711.33   32.10
  -3  -5   2  811.92   39.10
  -3  -5   2  758.92   34.40
  -3  -5   2  695.63   31.60
   2   5  -2  301.57   21.40
   2   5  -2  271.77   25.20
   2   5  -2  254.17   18.60
   2   5  -2  285.87   18.40
   2   5  -2  285.47   17.60
  -2  -5   2  256.97   18.10
  -2  -5   2  287.47   11.70
  -2  -5   2  333.07   21.90
  -2  -5   2  297.27   22.00
  -2  -5   2  273.47   21.90
  -2  -5   2  325.37   18.70
  -2  -5   2  299.57   19.60
   1   5  -2  150.28   14.10
   1   5  -2  155.08   18.90
   1   5  -2  121.69   14.30
   1   5  -2  124.69   16.60
   1   5  -2  144.79   13.40
   1   5  -2  162.18   18.90
  -1  -5   2  117.89   16.60
  -1  -5   2  118.19   15.30
  -1  -5   2  152.08   15.20
  -1  -5   2  150.08   11.60
  -1  -5   2  145.29   18.30
  -1  -5   2  135.39   16.00
   0   5  -2  314.87   21.30
   0   5  -2  347.17   21.20
   0   5  -2  342.87   21.90
   0   5  -2  376.06   22.80
   0   5  -2  329.37   18.20
   0   5  -2  341.07   15.40
   0  -5   2  306.87   20.20
   0  -5   2  322.47   23.00
   0  -5   2  303.07   22.40
   0  -5   2  331.57   21.20
   0  -5   2  338.17   20.10
   0  -5   2  349.57   18.70
  -1   5  -2  218.88   23.00
  -1   5  -2  191.28   20.60
  -1   5  -2  222.68   14.70
  -1   5  -2  263.47   18.80
  -1   5  -2  243.28   11.60
  -1   5  -2  271.37   19.40
  -1   5  -2  181.38   19.70
   1  -5   2  240.08   21.50
   1  -5   2  246.48   19.20
   1  -5   2  230.98   22.40
   1  -5   2  222.98   23.20
   1  -5   2  256.47   24.80
   1  -5   2  224.88   16.20
  -2   5  -2  510.45   28.70
  -2   5  -2  538.65   19.40
  -2   5  -2  526.55   26.10
  -2   5  -2  517.35   27.90
  -2   5  -2  529.15   20.50
  -2   5  -2  473.55   30.00
   2  -5   2  498.55   29.10
   2  -5   2  596.84   32.70
   2  -5   2  540.75   30.40
   2  -5   2  498.85   26.80
   2  -5   2  540.45   26.60
   2  -5   2  539.15   30.80
  -3   5  -2    5.40    5.30
  -3   5  -2    2.80    5.70
  -3   5  -2    4.40    6.20
  -3   5  -2    5.50    5.20
  -3   5  -2    9.60    4.80
  -3   5  -2    3.10    4.50
   3  -5   2   -1.40    4.30
   3  -5   2    5.00    6.30
   3  -5   2    9.00    6.70
   3  -5   2    4.30    5.90
   3  -5   2    4.40    6.10
   3  -5   2    8.50    7.40
  -4   5  -2   68.99   12.70
  -4   5  -2   65.39   17.20
  -4   5  -2   52.09   13.50
  -4   5  -2   75.19   11.80
  -4   5  -2   54.89   11.50
  -4   5  -2   78.99   13.50
   4  -5   2   39.60   12.60
   4  -5   2   63.79   13.80
   4  -5   2   81.89   13.20
   4  -5   2   35.90   11.20
   4  -5   2   56.89   14.10
   4  -5   2   59.19   13.30
   4  -5   2   66.39   10.80
  -5   5  -2   19.70    9.10
  -5   5  -2    7.20    6.10
  -5   5  -2   10.30    8.90
  -5   5  -2   21.90    9.80
  -5   5  -2   11.90    7.40
  -5   5  -2   11.80    8.10
   5  -5   2    1.20    6.70
   5  -5   2   23.90    8.60
   5  -5   2    4.60    7.10
   5  -5   2   21.60    9.50
   5  -5   2   22.40   10.20
   5  -5   2    3.00    7.90
  -6   5  -2   -7.60    6.20
  -6   5  -2   -4.20    6.50
  -6   5  -2   -3.70    6.50
  -6   5  -2    1.40    5.90
  -6   5  -2   -2.30    7.20
  -6   5  -2    2.70    6.10
   6  -5   2   -4.00    7.40
   6  -5   2   -0.80    7.20
   6  -5   2   -1.80    7.00
   6  -5   2    2.70    8.80
   6  -5   2    5.70    7.30
   6  -5   2   -1.90    7.10
  -7   5  -2    2.70    9.20
  -7   5  -2   -7.20    6.70
  -7   5  -2   11.50   10.90
  -7   5  -2   21.90   13.10
   7  -5   2    8.80   10.10
   7  -5   2   24.80   11.60
   7  -5   2   11.10   11.00
   7  -5   2  -10.30    7.90
   7  -5   2    4.90   10.40
   7  -5   2   -3.60    8.30
  -8   5  -2    4.30   11.80
  -8   5  -2   24.50   13.70
  -8   5  -2   16.60   12.70
  -8   5  -2   14.70   13.30
   8  -5   2   33.50   14.60
   8  -5   2   43.90   16.30
   8  -5   2   22.40   13.90
   8  -5   2   10.60   14.20
  -9   5  -2   47.30   17.40
  -9   5  -2  110.79   25.90
  -9   5  -2   30.80   16.30
  -9   5  -2   49.10   17.90
   9  -5   2   86.09   20.40
   9  -5   2  113.79   27.20
   9  -5   2   57.39   19.70
 -10   5  -2    3.50   15.10
 -10   5  -2    3.50   12.60
 -10   5  -2   11.60   13.40
  10  -5   2   -5.60   12.60
  10  -5   2    1.10   13.80
  10   4  -2   22.90   15.20
  10   4  -2   -4.20   16.40
  10   4  -2   10.20   13.20
  10   4  -2   12.90   17.40
 -10  -4   2    5.70   11.90
 -10  -4   2    2.50   17.00
   9   4  -2   -5.00   10.80
   9   4  -2    0.40   12.10
   9   4  -2    1.20   10.20
   9   4  -2    1.20   10.60
  -9  -4   2   -3.60    9.30
  -9  -4   2  -12.60   12.80
  -9  -4   2    1.00   10.10
   8   4  -2   28.40   15.90
   8   4  -2   11.90   11.10
   8   4  -2   21.90   13.00
   8   4  -2   20.20   13.20
  -8  -4   2   17.10   11.30
  -8  -4   2   34.20   14.60
  -8  -4   2   25.80   16.20
   7   4  -2   92.89   19.60
   7   4  -2   48.70   15.40
   7   4  -2   66.19   15.00
   7   4  -2   87.39   19.20
   7   4  -2  120.89   25.00
  -7  -4   2   61.29   13.90
  -7  -4   2   60.99   12.90
  -7  -4   2   47.20   15.40
  -7  -4   2   60.59   18.50
  -7  -4   2   63.59   15.50
   6   4  -2    9.80    8.80
   6   4  -2   33.10   10.90
   6   4  -2   32.60   12.90
   6   4  -2   23.30   11.00
   6   4  -2   40.00   13.20
  -6  -4   2   20.00    9.30
  -6  -4   2   34.00   13.50
  -6  -4   2   39.00   12.10
  -6  -4   2    4.40    6.00
  -6  -4   2   20.70    9.40
  -6  -4   2   24.70    8.40
  -6  -4   2   33.30   10.40
  -6  -4   2   30.40   12.10
   5   4  -2  274.87   28.10
   5   4  -2  272.87   29.10
   5   4  -2  269.97   30.00
   5   4  -2  259.57   25.50
   5   4  -2  286.67   29.20
  -5  -4   2  267.47   20.20
  -5  -4   2  286.57   24.10
  -5  -4   2  259.17   25.40
  -5  -4   2  268.47   26.40
  -5  -4   2  289.57   22.00
  -5  -4   2  288.97   33.90
  -5  -4   2  270.47   20.10
  -5  -4   2  319.97   31.30
   4   4  -2  517.65   30.40
   4   4  -2  492.55   29.70
   4   4  -2  508.95   30.30
   4   4  -2  523.45   29.40
   4   4  -2  507.15   27.90
  -4  -4   2  482.85   25.40
  -4  -4   2  496.95   28.00
  -4  -4   2  500.35   31.10
  -4  -4   2  501.45   26.10
  -4  -4   2  568.84   28.90
  -4  -4   2  567.84   30.00
  -4  -4   2  525.95   27.20
  -4  -4   2  540.05   27.20
   3   4  -2  429.26   23.40
   3   4  -2  463.85   26.30
   3   4  -2  449.46   26.60
   3   4  -2  513.45   27.30
   3   4  -2  441.16   25.30
  -3  -4   2  434.26   25.80
  -3  -4   2  463.55   26.60
  -3  -4   2  450.75   25.50
  -3  -4   2  450.15   23.00
  -3  -4   2  470.25   23.50
  -3  -4   2  496.75   25.30
  -3  -4   2  495.75   25.20
   2   4  -2    8.50    5.40
   2   4  -2    7.10    4.50
   2   4  -2    2.80    3.60
   2   4  -2    1.00    3.40
   2   4  -2    2.50    3.40
  -2  -4   2    6.60    4.40
  -2  -4   2    0.80    3.20
  -2  -4   2    2.10    3.30
  -2  -4   2    3.30    4.60
  -2  -4   2   -4.00    3.10
  -2  -4   2    0.80    1.50
  -2  -4   2    3.50    4.20
  -2  -4   2    0.80    3.10
   1   4  -2  314.27   19.50
   1   4  -2  303.67   14.90
   1   4  -2  280.37   17.90
   1   4  -2  280.97   18.70
   1   4  -2  296.77   17.10
   1   4  -2  295.87   15.90
  -1  -4   2  304.17   14.30
  -1  -4   2  316.67   20.40
  -1  -4   2  329.47   16.20
  -1  -4   2  317.87   21.00
  -1  -4   2  330.67   19.50
  -1  -4   2  308.17   15.60
  -1  -4   2  290.97   17.10
   0   4  -2  463.65   20.70
   0   4  -2  481.65   23.90
   0   4  -2  450.65   23.40
   0   4  -2  462.95   17.90
   0   4  -2  468.95   16.60
   0   4  -2  474.65   24.30
   0  -4   2  501.25   22.50
   0  -4   2  455.35   22.20
   0  -4   2  452.15   22.80
   0  -4   2  456.45   19.10
   0  -4   2  496.45   26.30
   0  -4   2  448.06   24.60
  -1   4  -2 2106.19   59.59
  -1   4  -2 2222.58   61.89
  -1   4  -2 2125.89   60.69
  -1   4  -2 2209.08   50.99
  -1   4  -2 2242.18   63.29
  -1   4  -2 2216.58   51.49
  -1   4  -2 2097.99   61.69
   1  -4   2 2120.29   56.29
   1  -4   2 2150.78   63.89
   1  -4   2 2127.59   61.29
   1  -4   2 2182.48   62.69
   1  -4   2 2129.39   64.89
   1  -4   2 2073.99   58.69
  -2   4  -2 3373.76   92.19
  -2   4  -2 3513.75   89.39
  -2   4  -2 3536.15   87.09
  -2   4  -2 3465.35   84.19
  -2   4  -2 3559.04   75.99
  -2   4  -2 3518.65   78.79
   2  -4   2 3479.25   90.29
   2  -4   2 3495.35   90.49
   2  -4   2 3433.16   83.49
   2  -4   2 3472.35   86.39
   2  -4   2 3469.25   93.19
   2  -4   2 3435.46   91.49
  -3   4  -2 2041.60   56.09
  -3   4  -2 1981.00   58.09
  -3   4  -2 1981.90   66.69
  -3   4  -2 1989.30   52.49
  -3   4  -2 2025.50   63.69
  -3   4  -2 2067.19   58.69
   3  -4   2 2039.10   61.39
   3  -4   2 1951.90   62.19
   3  -4   2 1978.30   54.09
   3  -4   2 2008.00   63.19
   3  -4   2 1992.00   52.69
   3  -4   2 1904.51   60.69
   3  -4   2 1765.82   64.69
  -4   4  -2  292.37   18.30
  -4   4  -2  294.47   20.50
  -4   4  -2  273.97   27.10
  -4   4  -2  272.67   18.30
  -4   4  -2  283.27   19.20
  -4   4  -2  315.47   32.00
   4  -4   2  306.77   31.40
   4  -4   2  256.87   27.10
   4  -4   2  288.37   15.20
   4  -4   2  293.37   22.10
   4  -4   2  270.57   18.00
   4  -4   2  278.77   16.30
   4  -4   2  284.97   21.60
   4  -4   2  278.97   20.90
  -5   4  -2   11.00    6.50
  -5   4  -2   11.90    8.90
  -5   4  -2    8.50    5.90
  -5   4  -2    8.00    6.20
  -5   4  -2    8.80    7.10
  -5   4  -2   17.40    9.70
   5  -4   2   12.20    9.20
   5  -4   2   10.70    7.80
   5  -4   2    9.90    8.60
   5  -4   2    9.00    5.90
   5  -4   2   17.90    7.50
   5  -4   2   22.00    6.50
   5  -4   2   10.60    7.20
   5  -4   2   21.00    7.80
  -6   4  -2   -2.20    5.20
  -6   4  -2    0.70    7.90
  -6   4  -2   13.60    8.10
  -6   4  -2   12.60    6.50
  -6   4  -2   -2.90    6.80
  -6   4  -2   17.20    9.70
   6  -4   2   11.20    9.40
   6  -4   2    1.70    7.40
   6  -4   2    3.50    7.40
   6  -4   2    3.40    6.90
   6  -4   2    1.80    8.70
   6  -4   2   14.90    8.00
   6  -4   2    3.60    6.30
  -7   4  -2  441.86   37.40
  -7   4  -2  391.26   39.80
  -7   4  -2  468.35   32.30
  -7   4  -2  456.75   35.50
   7  -4   2  441.86   30.20
   7  -4   2  449.46   38.20
   7  -4   2  453.65   31.00
   7  -4   2  564.44   39.30
   7  -4   2  497.15   32.70
   7  -4   2  507.05   36.10
  -8   4  -2  445.76   46.40
  -8   4  -2  432.26   40.00
  -8   4  -2  408.06   44.30
  -8   4  -2  518.05   39.40
   8  -4   2  433.16   40.00
   8  -4   2  438.46   46.20
   8  -4   2  526.85   53.09
   8  -4   2  466.65   46.50
  -9   4  -2  203.88   31.00
  -9   4  -2  197.98   33.60
  -9   4  -2  225.58   32.20
  -9   4  -2  359.86   46.20
   9  -4   2  249.88   34.70
   9  -4   2  266.27   32.80
   9  -4   2  143.09   29.10
 -10   4  -2  127.09   29.10
 -10   4  -2   78.49   24.30
 -10   4  -2   93.39   24.10
 -10   4  -2  126.19   26.80
  10  -4   2  139.79   28.90
  10  -4   2   83.79   21.70
  10  -4   2   54.19   20.50
  10   3  -2  284.67   41.80
  10   3  -2  235.78   39.40
  10   3  -2  303.77   41.80
 -10  -3   2  318.37   56.39
 -10  -3   2  289.27   47.60
 -10  -3   2  311.97   43.60
   9   3  -2  142.89   28.10
   9   3  -2  110.69   24.40
   9   3  -2  110.99   26.30
   9   3  -2  171.18   29.00
  -9  -3   2  182.68   28.80
  -9  -3   2  105.39   26.80
  -9  -3   2   88.19   21.50
   8   3  -2   43.70   17.30
   8   3  -2   36.00   15.70
   8   3  -2   66.29   17.60
   8   3  -2   38.20   15.10
  -8  -3   2   58.59   19.90
  -8  -3   2   39.00   13.50
  -8  -3   2   79.89   20.90
   7   3  -2  135.19   23.30
   7   3  -2  115.19   20.70
   7   3  -2  105.19   21.20
   7   3  -2   99.49   17.30
   7   3  -2  112.49   22.00
  -7  -3   2  105.19   16.20
  -7  -3   2  131.19   21.10
  -7  -3   2   92.39   20.50
  -7  -3   2  121.59   25.90
  -7  -3   2  158.48   20.30
   6   3  -2  506.85   34.60
   6   3  -2  488.95   27.90
   6   3  -2  413.16   32.00
   6   3  -2  410.86   29.30
   6   3  -2  450.65   31.80
  -6  -3   2  434.96   34.70
  -6  -3   2  465.35   29.40
  -6  -3   2  491.15   26.20
  -6  -3   2  432.26   25.30
  -6  -3   2  380.86   29.50
  -6  -3   2  496.95   26.90
  -6  -3   2  436.26   22.80
   5   3  -2 1255.07   46.00
   5   3  -2 1214.58   51.89
   5   3  -2 1305.17   52.49
   5   3  -2 1212.88   48.50
   5   3  -2 1305.57   53.79
  -5  -3   2 1244.98   44.20
  -5  -3   2 1260.97   45.00
  -5  -3   2 1197.98   40.70
  -5  -3   2 1267.67   44.60
  -5  -3   2 1187.78   43.40
  -5  -3   2 1236.28   55.49
  -5  -3   2 1288.57   48.20
   4   3  -2 2111.29   67.49
   4   3  -2 2158.68   63.59
   4   3  -2 2107.09   64.09
   4   3  -2 2182.88   68.49
   4   3  -2 2291.67   70.39
  -4  -3   2 2219.38   65.09
  -4  -3   2 2181.28   61.49
  -4  -3   2 2124.89   61.59
  -4  -3   2 2134.89   71.29
  -4  -3   2 2224.98   62.19
  -4  -3   2 2212.38   59.89
  -4  -3   2 2247.08   63.49
   3   3  -2 2303.97   66.89
   3   3  -2 2374.06   63.39
   3   3  -2 2320.67   64.29
   3   3  -2 2241.18   66.79
   3   3  -2 2330.47   67.89
  -3  -3   2 2275.87   59.09
  -3  -3   2 2351.76   62.49
  -3  -3   2 2308.57   62.49
  -3  -3   2 2412.26   64.19
  -3  -3   2 2285.17   64.09
  -3  -3   2 2271.07   61.09
   2   3  -2  462.75   22.40
   2   3  -2  438.56   22.90
   2   3  -2  473.65   20.40
   2   3  -2  429.06   21.80
   2   3  -2  477.85   22.80
  -2  -3   2  482.15   23.10
  -2  -3   2  452.65   22.20
  -2  -3   2  444.46   21.60
  -2  -3   2  443.66   19.40
  -2  -3   2  431.86   18.80
  -2  -3   2  445.16   21.20
   1   3  -2   57.59    9.80
   1   3  -2   53.69    6.90
   1   3  -2   59.49    8.00
   1   3  -2   41.70    7.00
   1   3  -2   40.10    7.30
   1   3  -2   30.10    7.10
  -1  -3   2   42.10    5.70
  -1  -3   2   51.29    8.60
  -1  -3   2   30.40    7.40
  -1  -3   2   45.70    7.20
  -1  -3   2   46.50    6.60
  -1  -3   2   40.10    8.00
  -1  -3   2   36.30    6.00
   0   3  -2  284.57   16.40
   0   3  -2  296.07   13.70
   0   3  -2  272.07   14.50
   0   3  -2  280.47   13.10
   0   3  -2  286.27   16.40
   0   3  -2  285.87   16.70
   0  -3   2  296.17   15.30
   0  -3   2  293.57   17.40
   0  -3   2  298.97   16.20
   0  -3   2  257.07   16.70
   0  -3   2  267.27   14.70
  -1   3  -2  466.45   20.80
  -1   3  -2  480.25   22.90
  -1   3  -2  460.35   17.40
  -1   3  -2  439.26   21.00
  -1   3  -2  459.35   17.10
   1  -3   2  451.15   22.80
   1  -3   2  481.75   19.00
   1  -3   2  464.25   21.70
   1  -3   2  439.16   21.80
   1  -3   2  472.15   20.30
   1  -3   2  458.75   23.20
  -2   3  -2 1412.66   37.70
  -2   3  -2 1451.15   48.40
  -2   3  -2 1384.16   39.80
  -2   3  -2 1452.25   42.20
  -2   3  -2 1393.16   44.50
   2  -3   2 1446.76   48.40
   2  -3   2 1469.45   43.10
   2  -3   2 1399.66   45.20
   2  -3   2 1357.16   44.90
   2  -3   2 1415.16   46.70
   2  -3   2 1371.16   39.70
  -3   3  -2  965.20   32.70
  -3   3  -2  952.90   32.90
  -3   3  -2  991.80   38.30
  -3   3  -2  998.40   33.30
  -3   3  -2  881.51   39.60
  -3   3  -2  989.50   35.30
   3  -3   2 1023.80   31.00
   3  -3   2  950.00   38.00
   3  -3   2  964.10   36.60
   3  -3   2 1021.70   42.00
   3  -3   2 1049.09   37.80
   3  -3   2  965.70   31.20
   3  -3   2  960.30   37.80
   3  -3   2  987.30   28.70
  -4   3  -2  108.89   12.70
  -4   3  -2  107.99   13.90
  -4   3  -2   68.29   13.20
  -4   3  -2  107.29   12.80
  -4   3  -2  118.89   16.80
  -4   3  -2  131.89   19.30
   4  -3   2  111.69   15.90
   4  -3   2  122.29   11.40
   4  -3   2  109.89   14.70
   4  -3   2  137.59   20.90
   4  -3   2  107.49   15.00
   4  -3   2  117.99   13.20
   4  -3   2  107.09   16.20
   4  -3   2   84.79   11.80
  -5   3  -2   27.40    7.30
  -5   3  -2   35.60    9.50
  -5   3  -2   43.00   11.40
  -5   3  -2   25.70    7.00
  -5   3  -2   28.40   10.50
  -5   3  -2   19.80    8.90
   5  -3   2   32.40   10.10
   5  -3   2   21.20    7.40
   5  -3   2   21.90    8.20
   5  -3   2   16.40    7.30
   5  -3   2   30.50   10.70
   5  -3   2   28.20    5.90
   5  -3   2   24.20   10.60
   5  -3   2   23.40    8.10
  -6   3  -2   45.10   13.70
  -6   3  -2   47.30    9.30
  -6   3  -2   38.00   11.30
  -6   3  -2   44.00   13.50
  -6   3  -2   45.00   13.70
  -6   3  -2   66.69   15.20
   6  -3   2   48.40   13.40
   6  -3   2   58.59   12.50
   6  -3   2   37.00    9.90
   6  -3   2   28.70    9.50
   6  -3   2   78.89   18.90
   6  -3   2   32.20   10.20
   6  -3   2   36.60   10.30
  -7   3  -2   11.40   10.70
  -7   3  -2    6.50    9.90
  -7   3  -2   10.50    9.20
  -7   3  -2    5.00    7.90
   7  -3   2   15.00    8.70
   7  -3   2   24.40   10.20
   7  -3   2   18.30    9.90
   7  -3   2    2.10    7.90
   7  -3   2   13.50    8.10
   7  -3   2   26.90   11.70
   7  -3   2   28.70   13.80
  -8   3  -2   22.80   14.90
  -8   3  -2   31.60   12.20
  -8   3  -2   12.20   12.20
  -8   3  -2   12.20   10.30
   8  -3   2   26.50   11.10
   8  -3   2   46.10   16.00
   8  -3   2   27.50   14.20
   8  -3   2   15.10    9.60
  -9   3  -2   51.89   17.10
  -9   3  -2   68.69   20.60
  -9   3  -2   60.29   17.70
  -9   3  -2   52.49   18.90
   9  -3   2   64.79   19.60
   9  -3   2   61.69   17.70
   9  -3   2   65.29   17.00
   9  -3   2   60.29   20.50
 -10   3  -2   14.30   12.90
 -10   3  -2    5.30   13.50
 -10   3  -2   38.40   17.20
 -10   3  -2   13.60   15.20
  10  -3   2   26.60   17.30
  10  -3   2   21.30   13.70
  10  -3   2   28.70   18.40
 -11   3  -2  -13.70   15.70
 -11   3  -2   15.70   15.10
 -11   3  -2   14.60   13.90
 -11   3  -2    0.70   13.70
  11  -3   2   -1.00   12.50
  11  -3   2   23.50   19.40
  11  -3   2   19.40   18.40
  11   2  -2   19.00   17.20
  11   2  -2   15.30   16.20
 -11  -2   2   19.00   17.10
  10   2  -2   71.79   20.30
  10   2  -2   46.00   18.60
  10   2  -2   82.59   24.70
 -10  -2   2   22.40   18.00
 -10  -2   2   87.29   23.80
 -10  -2   2   63.49   18.50
   9   2  -2    5.70   11.10
   9   2  -2   13.00   13.90
   9   2  -2    5.60   10.90
   9   2  -2   40.10   16.60
  -9  -2   2   21.30   11.00
  -9  -2   2    0.40   12.20
  -9  -2   2   28.50   16.80
   8   2  -2   22.40   12.70
   8   2  -2   28.20   13.50
   8   2  -2    7.60   10.80
   8   2  -2   22.60   11.70
  -8  -2   2   63.49   15.70
  -8  -2   2   23.40   13.20
  -8  -2   2   12.00   10.30
   7   2  -2   79.39   16.10
   7   2  -2   74.79   18.30
   7   2  -2   95.89   19.40
   7   2  -2   76.39   18.30
  -7  -2   2  106.39   20.30
  -7  -2   2  105.89   15.40
  -7  -2   2   80.19   21.00
  -7  -2   2  115.29   19.90
  -7  -2   2  104.89   11.70
  -7  -2   2   73.09   13.30
   6   2  -2    5.40    7.50
   6   2  -2    0.10    4.50
   6   2  -2   -3.50    6.20
   6   2  -2   10.20    8.70
   6   2  -2   -4.50    4.00
  -6  -2   2    2.60    4.70
  -6  -2   2    8.60    4.00
  -6  -2   2    2.20    6.30
  -6  -2   2    7.90    5.60
  -6  -2   2    1.20    4.70
  -6  -2   2   -0.70    6.00
  -6  -2   2   -0.30    5.40
   5   2  -2   91.19   17.50
   5   2  -2   89.29   15.90
   5   2  -2   95.99   12.90
   5   2  -2   83.19   16.10
   5   2  -2  116.89   17.80
  -5  -2   2   57.89   14.10
  -5  -2   2   96.79   14.70
  -5  -2   2   94.19   13.20
  -5  -2   2   57.49   10.30
  -5  -2   2   77.79   11.30
  -5  -2   2   81.99    8.20
  -5  -2   2   75.89    9.90
   4   2  -2  118.19   16.60
   4   2  -2  106.99   16.70
   4   2  -2  117.59   16.90
   4   2  -2   86.09   12.80
   4   2  -2  111.29   13.40
  -4  -2   2  103.29   12.90
  -4  -2   2  112.29   12.00
  -4  -2   2  114.89   17.90
  -4  -2   2   95.69   14.40
  -4  -2   2   91.49    5.80
  -4  -2   2   96.29   11.80
  -4  -2   2  102.19   13.00
  -4  -2   2   94.29   11.80
   3   2  -2  350.66   21.10
   3   2  -2  393.46   22.00
   3   2  -2  381.36   20.10
   3   2  -2  352.46   21.30
   3   2  -2  397.16   19.10
  -3  -2   2  336.67   17.20
  -3  -2   2  333.57   16.80
  -3  -2   2  362.06   18.60
  -3  -2   2  399.76   18.80
  -3  -2   2  335.07   18.00
  -3  -2   2  364.46   20.00
   2   2  -2    7.90    4.20
   2   2  -2   32.00    7.10
   2   2  -2   17.40    5.80
   2   2  -2    6.90    4.50
   2   2  -2   13.10    4.50
  -2  -2   2    4.20    2.80
  -2  -2   2    6.70    3.80
  -2  -2   2   10.70    3.50
  -2  -2   2    7.20    3.80
  -2  -2   2    9.90    4.20
  -2  -2   2    9.50    2.00
  -2  -2   2   14.70    4.90
   1   2  -2  239.48   13.80
   1   2  -2  283.87   13.50
   1   2  -2  280.57   13.30
   1   2  -2  272.67   14.10
   1   2  -2  283.47   14.70
   1   2  -2  262.57   14.30
   1   2  -2  233.08   14.20
  -1  -2   2  292.17   14.30
  -1  -2   2  260.97   14.50
  -1  -2   2  262.67   14.30
  -1  -2   2  265.47   11.70
  -1  -2   2  279.87   14.20
  -1  -2   2  262.97   10.60
   0   2  -2  330.97   14.00
   0   2  -2  339.67   16.20
   0   2  -2  348.07   15.10
   0   2  -2  341.37   16.00
   0   2  -2  328.07   15.70
   0  -2   2  318.07   16.60
   0  -2   2  369.06   15.90
   0  -2   2  331.07   14.20
   0  -2   2  354.06   17.00
   0  -2   2  339.47   14.60
  -1   2  -2 1854.11   47.00
  -1   2  -2 1915.01   49.60
  -1   2  -2 1760.42   43.80
  -1   2  -2 1836.92   42.50
   1  -2   2 1761.12   48.40
   1  -2   2 1798.22   44.70
   1  -2   2 1635.94   47.40
   1  -2   2 1825.32   49.70
   1  -2   2 1796.12   47.10
  -2   2  -2 3350.86   80.99
  -2   2  -2 3223.08   74.89
  -2   2  -2 3197.08   76.19
  -2   2  -2 3173.98   71.99
  -2   2  -2 3232.38   71.79
   2  -2   2 3188.18   78.39
   2  -2   2 3207.38   73.99
   2  -2   2 3255.67   77.59
   2  -2   2 3245.78   70.79
   2  -2   2 3356.56   81.19
   2  -2   2 3183.88   77.09
  -3   2  -2 1691.23   50.69
  -3   2  -2 1683.43   43.00
  -3   2  -2 1751.12   54.79
  -3   2  -2 1662.13   43.00
  -3   2  -2 1733.83   47.80
  -3   2  -2 1733.13   50.19
   3  -2   2 1655.13   43.90
   3  -2   2 1688.33   41.10
   3  -2   2 1674.43   49.00
   3  -2   2 1664.43   50.29
   3  -2   2 1701.73   51.39
   3  -2   2 1601.94   53.19
   3  -2   2 1653.33   49.50
   3  -2   2 1733.63   44.60
  -4   2  -2 1126.09   33.10
  -4   2  -2 1128.39   40.00
  -4   2  -2 1140.39   42.10
  -4   2  -2 1211.08   46.30
  -4   2  -2 1139.89   33.10
  -4   2  -2 1141.59   43.50
   4  -2   2 1192.08   38.30
   4  -2   2 1171.08   41.60
   4  -2   2  998.40   43.50
   4  -2   2 1103.09   37.50
   4  -2   2 1156.28   40.50
   4  -2   2 1089.19   42.20
   4  -2   2 1141.99   42.70
   4  -2   2 1165.48   30.00
  -5   2  -2   53.09   13.20
  -5   2  -2   35.00    6.60
  -5   2  -2   36.30   11.20
  -5   2  -2   40.80   10.30
  -5   2  -2   35.30    6.80
  -5   2  -2   37.70   10.10
   5  -2   2   38.20    9.90
   5  -2   2   37.40    9.10
   5  -2   2   47.10   10.80
   5  -2   2   38.90    9.90
   5  -2   2   42.90   11.90
   5  -2   2   41.00   11.70
   5  -2   2   51.09   11.40
  -6   2  -2  146.49   22.00
  -6   2  -2  125.09   13.80
  -6   2  -2  105.59   17.40
  -6   2  -2  158.98   24.00
  -6   2  -2  103.19   17.30
   6  -2   2  132.99   18.80
   6  -2   2  169.68   24.00
   6  -2   2  143.69   18.00
   6  -2   2  158.48   19.60
   6  -2   2  152.08   20.00
   6  -2   2  157.28   21.60
   6  -2   2  125.39   20.70
  -7   2  -2  387.16   31.50
  -7   2  -2  392.56   32.50
  -7   2  -2  379.96   36.20
  -7   2  -2  388.66   29.10
   7  -2   2  413.26   27.10
   7  -2   2  399.36   32.20
   7  -2   2  410.16   32.50
   7  -2   2  391.26   30.20
   7  -2   2  403.56   28.40
   7  -2   2  417.76   27.80
   7  -2   2  387.66   28.50
  -8   2  -2  383.26   37.10
  -8   2  -2  364.36   38.30
  -8   2  -2  442.96   41.00
  -8   2  -2  411.26   43.50
   8  -2   2  424.16   40.50
   8  -2   2  414.66   38.80
   8  -2   2  376.86   36.10
   8  -2   2  498.45   48.70
  -9   2  -2  310.17   35.60
  -9   2  -2  278.57   36.30
  -9   2  -2  343.17   38.40
  -9   2  -2  349.47   44.80
   9  -2   2  255.17   36.70
   9  -2   2  370.76   38.90
   9  -2   2  307.57   33.90
   9  -2   2  296.97   37.10
 -10   2  -2  178.38   31.00
 -10   2  -2  174.28   28.90
 -10   2  -2  315.77   40.50
 -10   2  -2  208.98   36.00
  10  -2   2  195.48   34.50
  10  -2   2  226.88   33.80
  10  -2   2  143.49   26.50
  10  -2   2  224.68   33.10
 -11   2  -2   11.30   13.70
 -11   2  -2   13.60   13.50
 -11   2  -2   43.40   22.50
  11  -2   2   17.70   16.10
  11  -2   2   -1.00   13.40
  11  -2   2   47.70   18.30
  11   1  -2   65.39   23.00
  11   1  -2   35.80   17.90
 -11  -1   2  103.49   26.80
 -11  -1   2   68.99   21.70
  10   1  -2  240.48   35.40
  10   1  -2  202.38   34.40
  10   1  -2  310.77   43.70
 -10  -1   2  252.87   38.30
 -10  -1   2  310.97   40.80
 -10  -1   2  285.07   47.00
   9   1  -2  233.58   32.50
   9   1  -2  212.68   34.30
   9   1  -2  250.97   35.20
  -9  -1   2  304.77   36.50
  -9  -1   2  246.58   35.70
  -9  -1   2  280.37   41.40
   8   1  -2   68.29   18.60
   8   1  -2  113.79   18.90
   8   1  -2  119.29   23.50
   8   1  -2   99.19   22.40
  -8  -1   2   75.59   22.60
  -8  -1   2   77.89   21.60
  -8  -1   2   91.39   15.10
  -8  -1   2  131.89   22.70
   7   1  -2    1.50    6.70
   7   1  -2    5.10    6.90
   7   1  -2    4.20    8.10
   7   1  -2   -1.20    7.30
   7   1  -2   -3.90    6.80
   7   1  -2    3.50    9.20
  -7  -1   2    1.30    5.10
  -7  -1   2    2.70    5.60
  -7  -1   2   -1.60    6.10
  -7  -1   2    6.20    7.60
  -7  -1   2    7.00    7.90
  -7  -1   2    6.50    6.50
   6   1  -2  912.31   46.00
   6   1  -2  917.81   37.50
   6   1  -2  938.41   44.00
   6   1  -2  868.31   34.60
   6   1  -2  975.00   46.60
   6   1  -2  868.61   45.00
   6   1  -2  871.61   43.00
  -6  -1   2  889.11   34.50
  -6  -1   2  929.01   36.00
  -6  -1   2  948.31   45.10
  -6  -1   2  897.41   42.00
  -6  -1   2  878.21   35.30
  -6  -1   2  817.52   47.30
   5   1  -2 2399.26   72.79
   5   1  -2 2417.16   60.79
   5   1  -2 2386.36   76.89
   5   1  -2 2431.56   76.69
   5   1  -2 2420.06   74.09
   5   1  -2 2267.87   64.09
   5   1  -2 2555.84   77.49
  -5  -1   2 2438.66   80.89
  -5  -1   2 2360.06   58.19
  -5  -1   2 2436.36   56.49
  -5  -1   2 2435.06   65.29
  -5  -1   2 2369.76   64.89
  -5  -1   2 2447.66   62.99
  -5  -1   2 2438.26   71.59
   4   1  -2 2644.84   74.49
   4   1  -2 2834.92   78.39
   4   1  -2 2771.72   66.79
   4   1  -2 2738.83   73.59
   4   1  -2 2740.83   78.39
   4   1  -2 2744.43   77.69
   4   1  -2 2752.72   65.19
  -4  -1   2 2682.23   68.59
  -4  -1   2 2674.33   64.79
  -4  -1   2 2653.33   80.59
  -4  -1   2 2669.83   61.79
  -4  -1   2 2728.93   61.89
  -4  -1   2 2723.33   68.59
   3   1  -2 2357.06   56.29
   3   1  -2 2350.26   64.49
   3   1  -2 2330.27   61.99
   3   1  -2 2328.87   64.79
   3   1  -2 2282.37   65.49
   3   1  -2 2345.87   60.69
  -3  -1   2 2385.16   54.89
  -3  -1   2 2262.27   58.19
  -3  -1   2 2336.67   53.29
  -3  -1   2 2346.57   62.39
  -3  -1   2 2336.17   58.79
  -3  -1   2 2324.57   54.19
   2   1  -2 3639.14   81.89
   2   1  -2 3679.13   85.69
   2   1  -2 3645.44   79.69
   2   1  -2 3726.53   79.69
   2   1  -2 3725.03   86.79
   2   1  -2 3602.54   84.49
  -2  -1   2 3634.74   81.59
  -2  -1   2 3648.33   76.89
  -2  -1   2 3757.62   81.79
  -2  -1   2 3617.34   78.29
  -2  -1   2 3790.72   84.09
  -2  -1   2 3711.53   76.19
   1   1  -2 1027.70   30.40
   1   1  -2  980.50   30.00
   1   1  -2 1030.10   30.00
   1   1  -2  934.71   27.90
   1   1  -2 1004.70   30.40
   1   1  -2  952.20   27.80
  -1  -1   2  981.40   27.60
  -1  -1   2  965.10   28.60
  -1  -1   2  987.30   27.20
  -1  -1   2 1026.50   28.80
  -1  -1   2 1003.60   25.80
   0   1  -2 2402.76   55.09
   0   1  -2 2431.16   54.39
   0   1  -2 2466.45   54.59
   0  -1   2 2414.66   53.69
   0  -1   2 2277.17   52.79
   0  -1   2 2497.75   53.89
   0  -1   2 2313.87   54.29
   0  -1   2 2406.56   53.69
  -1   1  -2    7.80    2.80
  -1   1  -2    2.80    2.30
  -1   1  -2    2.80    2.20
   1  -1   2    5.10    2.90
   1  -1   2    6.40    2.90
   1  -1   2   11.80    3.90
   1  -1   2    6.20    2.30
   1  -1   2   16.40    4.00
   1  -1   2   11.00    3.10
  -2   1  -2 3482.35   76.89
  -2   1  -2 3563.34   76.99
  -2   1  -2 3469.85   80.09
  -2   1  -2 3504.75   81.69
   2  -1   2 3528.95   80.19
   2  -1   2 3520.85   76.69
   2  -1   2 3408.86   78.69
   2  -1   2 3521.05   78.99
  -3   1  -2 1421.76   46.10
  -3   1  -2 1477.15   42.80
  -3   1  -2 1480.05   43.80
  -3   1  -2 1495.95   46.70
   3  -1   2 1452.95   43.90
   3  -1   2 1527.75   42.60
   3  -1   2 1469.25   44.00
   3  -1   2 1393.46   46.10
   3  -1   2 1521.35   43.60
   3  -1   2 1459.05   39.80
   3  -1   2 1570.14   45.00
  -4   1  -2  141.89    7.90
  -4   1  -2  108.29   14.70
  -4   1  -2  137.79   17.50
  -4   1  -2  153.98   16.20
  -4   1  -2  120.19   14.50
   4  -1   2  190.88   20.30
   4  -1   2  163.88   16.00
   4  -1   2  182.88   18.90
   4  -1   2  168.98   17.10
   4  -1   2  174.68   18.80
   4  -1   2  201.48   18.30
   4  -1   2  166.48   16.00
  -5   1  -2   84.79    7.90
  -5   1  -2   58.49   13.10
  -5   1  -2   94.59   14.50
  -5   1  -2   98.99   15.10
  -5   1  -2   75.69   14.10
   5  -1   2   92.59   14.90
   5  -1   2  103.59   14.80
   5  -1   2   86.99   13.30
   5  -1   2  112.29   17.70
   5  -1   2   81.59   13.40
   5  -1   2   83.39   13.00
   5  -1   2   90.59   15.50
  -6   1  -2   48.10   12.20
  -6   1  -2   58.39   13.60
  -6   1  -2   77.49   16.10
  -6   1  -2   77.79   14.50
   6  -1   2  103.89   15.30
   6  -1   2   69.59   13.80
   6  -1   2  122.39   16.80
   6  -1   2  103.09   18.00
   6  -1   2   75.19   10.30
   6  -1   2  114.69   20.00
   6  -1   2   99.59   16.80
   6  -1   2   71.99   14.20
  -7   1  -2   -0.50    7.80
  -7   1  -2   11.20    8.60
  -7   1  -2   12.90    8.70
  -7   1  -2    9.50    8.60
   7  -1   2   22.90   10.20
   7  -1   2   12.50    8.50
   7  -1   2    6.60    7.10
   7  -1   2   24.40   10.00
   7  -1   2   14.50    8.00
   7  -1   2   15.80   10.60
  -8   1  -2   14.40   10.10
  -8   1  -2    9.40    9.30
  -8   1  -2   33.60   14.80
  -8   1  -2   41.40   14.70
   8  -1   2   58.99   17.40
   8  -1   2   58.49   15.90
   8  -1   2   36.60   13.00
   8  -1   2   52.59   15.60
  -9   1  -2   -5.80    8.30
  -9   1  -2   -4.70    8.40
  -9   1  -2   -2.00    8.90
  -9   1  -2   -4.10    8.40
   9  -1   2   -0.30   10.30
   9  -1   2    5.40   11.00
   9  -1   2    2.20    9.00
   9  -1   2    7.40    9.60
 -10   1  -2   -2.50   10.10
 -10   1  -2  -12.10   12.20
 -10   1  -2    2.30    9.30
  10  -1   2    0.90   11.60
  10  -1   2   -2.50    9.50
  10  -1   2   -2.90   10.20
 -11   1  -2   -2.80   14.30
 -11   1  -2   -1.40   12.50
 -11   1  -2   -5.10   10.20
  11  -1   2   -7.70   11.00
  11  -1   2    5.40   11.90
  11  -1   2   -5.60   12.90
  11   0  -2   25.50   17.20
  11   0  -2   88.79   26.50
 -11   0   2   70.39   33.50
 -11   0   2   51.39   20.50
 -11   0   2   22.10   14.80
  10   0  -2   68.29   21.40
  10   0  -2   80.19   23.30
 -10   0   2   69.59   25.50
 -10   0   2  105.59   26.70
 -10   0   2   89.99   19.00
 -10   0   2   84.59   22.30
   9   0  -2  115.39   25.50
   9   0  -2  101.79   22.30
   9   0  -2  131.49   26.70
   9   0  -2  133.59   26.00
   9   0  -2  101.49   24.20
  -9   0   2  185.68   34.60
  -9   0   2  124.89   21.30
  -9   0   2  139.29   27.80
  -9   0   2   69.89   19.10
   8   0  -2   -3.40    7.80
   8   0  -2    6.50    9.90
   8   0  -2   -3.70    8.20
   8   0  -2    0.20    8.50
   8   0  -2    2.00    9.70
  -8   0   2   10.60   11.70
  -8   0   2    4.70    7.30
  -8   0   2    5.30    8.00
  -8   0   2   -8.30    8.50
   7   0  -2  116.49   21.10
   7   0  -2  188.48   26.90
   7   0  -2  176.98   27.60
   7   0  -2  173.68   21.60
   7   0  -2  209.38   28.00
  -7   0   2  169.48   20.70
  -7   0   2  151.38   22.60
  -7   0   2  150.18   18.50
  -7   0   2  125.09   16.90
  -7   0   2  137.99   23.70
  -7   0   2  128.19   23.50
   6   0  -2   27.30   10.20
   6   0  -2   10.10    8.10
   6   0  -2    6.40    5.90
   6   0  -2   34.90   11.90
   6   0  -2   23.50    8.40
   6   0  -2    7.00    8.10
  -6   0   2   24.20    9.70
  -6   0   2   12.60    6.70
  -6   0   2   19.00    8.20
  -6   0   2   12.10    5.90
  -6   0   2   16.60    9.90
  -6   0   2   26.40    8.00
   5   0  -2   18.00    7.70
   5   0  -2    4.10    3.20
   5   0  -2   -4.50    4.60
   5   0  -2    7.30    5.70
   5   0  -2   21.40    8.50
   5   0  -2   10.00    6.60
   5   0  -2    0.50    5.00
   5   0  -2   -1.30    3.30
  -5   0   2    0.60    4.00
  -5   0   2   10.00    7.20
  -5   0   2   13.70    6.30
  -5   0   2    4.00    4.50
  -5   0   2   10.70    5.90
  -5   0   2    5.10    3.60
   4   0  -2  106.99   15.60
   4   0  -2   97.49   14.40
   4   0  -2   85.29   13.30
   4   0  -2  128.99   13.00
   4   0  -2  118.19   15.50
   4   0  -2  119.09   16.30
   4   0  -2  103.99    7.70
  -4   0   2   97.69   16.00
  -4   0   2  128.29   13.90
  -4   0   2  119.69   14.00
  -4   0   2  104.19   14.30
  -4   0   2  108.49    7.40
  -4   0   2  123.49   13.10
   3   0  -2   10.70    3.60
   3   0  -2    5.00    4.20
   3   0  -2   32.50    8.40
   3   0  -2    3.70    3.90
   3   0  -2   17.40    5.90
   3   0  -2    8.80    4.90
  -3   0   2    7.10    3.90
  -3   0   2    8.30    3.30
  -3   0   2   12.30    4.30
  -3   0   2   11.60    4.60
  -3   0   2    5.70    3.90
  -3   0   2   10.30    2.20
   2   0  -2   95.59   10.40
   2   0  -2  119.49   12.00
   2   0  -2   95.39   10.20
   2   0  -2  109.09   12.40
   2   0  -2  106.69   11.60
  -2   0   2   80.89    8.90
  -2   0   2  103.29   11.40
  -2   0   2   93.09    7.90
  -2   0   2  117.79   11.00
  -2   0   2  100.19    4.60
   1   0  -2  716.13   23.10
   1   0  -2  743.33   22.90
   1   0  -2  755.22   24.40
   1   0  -2  743.43   22.70
   1   0  -2  706.93   24.20
  -1   0   2  740.83   22.70
  -1   0   2  754.82   22.80
  -1   0   2  750.22   22.40
  -1   0   2  722.13   22.80
  -1   0   2  722.33   18.00
   0   0  -2 1175.58   30.90
   0   0  -2 1159.78   29.50
   0   0   2 1152.68   28.50
   0   0   2 1152.28   28.80
  -1   0  -2   23.40    4.70
  -1   0  -2   21.20    3.90
   1   0   2   25.80    4.40
   1   0   2   32.20    3.60
   1   0   2   29.70    4.90
  -2   0  -2 3997.10   89.69
  -2   0  -2 4103.99   88.29
  -2   0  -2 3915.81   86.39
   2   0   2 4012.80   86.69
   2   0   2 3915.41   87.39
   2   0   2 4084.89   86.59
   2   0   2 3996.80   86.99
   2   0   2 4024.80   83.29
   2   0   2 3907.51   75.19
  -3   0  -2  755.32   31.20
  -3   0  -2  785.42   25.60
  -3   0  -2  815.62   29.50
  -3   0  -2  787.72   29.40
   3   0   2  813.82   30.00
   3   0   2  830.62   29.30
   3   0   2  803.72   28.90
   3   0   2  809.82   28.50
   3   0   2  766.12   26.60
   3   0   2  798.92   29.40
  -4   0  -2 1074.69   38.70
  -4   0  -2 1076.39   42.50
  -4   0  -2 1087.79   39.50
  -4   0  -2 1080.39   35.80
   4   0   2 1109.09   34.60
   4   0   2 1127.99   38.20
   4   0   2 1094.19   37.30
   4   0   2 1141.19   40.30
   4   0   2 1079.59   39.20
   4   0   2 1100.49   37.40
   4   0   2 1098.79   40.80
   4   0   2 1095.79   38.90
  -5   0  -2    5.20    6.80
  -5   0  -2   31.30    8.30
  -5   0  -2   14.60    6.70
  -5   0  -2   37.00    9.90
   5   0   2   18.60    7.70
   5   0   2   41.60   10.20
   5   0   2   25.20    6.90
   5   0   2   25.10    7.50
   5   0   2   28.40    7.90
   5   0   2   44.70   10.70
   5   0   2   26.70    8.10
   5   0   2   37.40   10.00
  -6   0  -2    9.60    6.30
  -6   0  -2   18.70   10.40
  -6   0  -2   19.20    8.20
  -6   0  -2   21.10    8.40
   6   0   2   13.60    7.30
   6   0   2   16.40    6.90
   6   0   2   20.00    8.30
   6   0   2    7.30    6.60
   6   0   2   10.60    6.30
   6   0   2   15.10    7.80
   6   0   2    9.70    5.40
  -7   0  -2  267.07   28.20
  -7   0  -2  295.37   29.20
  -7   0  -2  256.57   29.50
  -7   0  -2  227.68   30.40
   7   0   2  200.08   24.80
   7   0   2  234.18   26.30
   7   0   2  253.97   26.70
   7   0   2  249.58   25.10
   7   0   2  272.37   29.60
  -8   0  -2  750.02   41.00
  -8   0  -2  762.62   45.10
  -8   0  -2  730.73   48.50
  -8   0  -2  765.32   41.60
   8   0   2  689.23   37.10
   8   0   2  774.42   43.60
   8   0   2  737.03   40.50
   8   0   2  804.62   44.80
   8   0   2  756.62   44.70
  -9   0  -2  431.36   33.80
  -9   0  -2  448.16   34.00
  -9   0  -2  467.75   51.99
  -9   0  -2  556.94   50.49
   9   0   2  492.65   37.70
   9   0   2  549.45   49.00
   9   0   2  510.25   47.90
 -10   0  -2  256.57   36.00
 -10   0  -2  256.07   41.00
 -10   0  -2  184.48   27.50
  10   0   2  303.57   39.20
  10   0   2  208.28   32.90
  10   0   2  217.58   32.10
 -11   0  -2   54.09   17.20
 -11   0  -2   34.40   17.10
 -11   0  -2   10.90   20.30
  11   0   2   44.00   18.80
  11   0   2   41.90   18.30
  11   0   2   74.49   22.50
  11  -1  -2   41.50   22.30
  11  -1  -2   38.30   21.20
  11  -1  -2   50.89   22.00
 -11   1   2   94.79   31.90
 -11   1   2   63.79   22.10
 -11   1   2   72.39   23.90
 -11   1   2   57.89   18.50
  10  -1  -2  181.68   33.50
  10  -1  -2  322.87   42.50
  10  -1  -2  200.68   31.90
 -10   1   2  217.28   35.90
 -10   1   2  157.18   30.00
 -10   1   2  243.48   32.90
 -10   1   2  220.98   40.90
   9  -1  -2  212.38   29.80
   9  -1  -2  208.08   33.90
   9  -1  -2  218.78   34.20
   9  -1  -2  212.38   32.60
  -9   1   2  167.88   26.10
  -9   1   2  174.28   30.10
  -9   1   2  183.08   34.90
  -9   1   2  168.18   28.20
   8  -1  -2   19.50   11.70
   8  -1  -2   73.49   19.90
   8  -1  -2   63.89   18.70
   8  -1  -2   65.19   15.00
   8  -1  -2   86.99   20.20
  -8   1   2   66.79   17.40
  -8   1   2   62.19   18.30
  -8   1   2   58.69   15.70
  -8   1   2  121.29   26.00
   7  -1  -2   71.69   18.20
   7  -1  -2  104.79   20.20
   7  -1  -2  144.09   20.50
   7  -1  -2   89.59   18.70
   7  -1  -2   85.99   18.40
  -7   1   2   91.99   20.70
  -7   1   2   83.19   16.60
  -7   1   2  121.59   22.30
  -7   1   2  109.99   16.10
  -7   1   2  122.99   21.80
  -7   1   2   96.29   15.60
   6  -1  -2  249.18   27.00
   6  -1  -2  251.67   29.30
   6  -1  -2  318.37   32.60
   6  -1  -2  241.18   23.20
   6  -1  -2  265.77   29.40
  -6   1   2  215.08   28.30
  -6   1   2  263.67   27.30
  -6   1   2  239.38   27.20
  -6   1   2  237.18   25.90
  -6   1   2  268.37   19.30
  -6   1   2  245.28   22.60
   5  -1  -2 1287.27   50.09
   5  -1  -2 1443.86   52.69
   5  -1  -2 1342.17   50.49
   5  -1  -2 1302.27   43.80
   5  -1  -2 1253.47   49.90
   5  -1  -2 1248.98   51.29
  -5   1   2 1408.66   55.99
  -5   1   2 1303.27   44.50
  -5   1   2 1321.07   44.00
  -5   1   2 1390.16   50.99
  -5   1   2 1268.07   49.30
   4  -1  -2 3287.17   88.89
   4  -1  -2 3262.17   86.59
   4  -1  -2 3076.29   84.99
   4  -1  -2 3263.37   85.49
   4  -1  -2 3023.10   84.69
   4  -1  -2 3152.08   76.49
   4  -1  -2 3226.18   84.89
  -4   1   2 3129.39   84.19
  -4   1   2 3476.75   86.89
  -4   1   2 3248.07   89.49
  -4   1   2 3105.79   78.59
  -4   1   2 3185.78   78.79
   3  -1  -2 1928.01   56.89
   3  -1  -2 2039.40   58.59
   3  -1  -2 2046.60   58.59
   3  -1  -2 2037.60   58.59
   3  -1  -2 1991.90   56.09
   3  -1  -2 2167.48   59.19
   3  -1  -2 2135.19   51.29
  -3   1   2 2047.00   54.19
  -3   1   2 2043.60   53.89
  -3   1   2 2034.70   57.19
  -3   1   2 1950.40   57.69
   2  -1  -2    5.40    3.30
   2  -1  -2    7.90    4.10
   2  -1  -2    1.70    2.40
   2  -1  -2    3.90    3.20
   2  -1  -2    1.30    2.60
   2  -1  -2    5.70    3.90
  -2   1   2    3.20    2.80
  -2   1   2    8.70    3.90
  -2   1   2    3.60    2.80
  -2   1   2    6.40    3.40
   1  -1  -2  222.78   12.00
   1  -1  -2  229.38   10.50
   1  -1  -2  236.18   11.10
   1  -1  -2  262.47   12.80
   1  -1  -2  239.58   12.30
  -1   1   2  208.98   11.20
  -1   1   2  238.98   12.00
  -1   1   2  208.08   12.20
  -1   1   2  222.88   11.60
  -1   1   2  230.38    8.00
   0  -1  -2 1658.13   40.50
   0   1   2 1679.73   40.00
   0   1   2 1677.03   38.80
   0   1   2 1750.42   42.90
  -1  -1  -2  333.47   15.60
  -1  -1  -2  309.97   14.00
  -1  -1  -2  362.46   14.90
  -1  -1  -2  312.47   13.00
   1   1   2  324.07   13.10
   1   1   2  325.67   14.40
   1   1   2  340.57   14.40
   1   1   2  323.87   13.30
   1   1   2  339.97   12.10
  -2  -1  -2 4771.62  103.79
  -2  -1  -2 4826.12  105.59
  -2  -1  -2 4962.90  102.59
  -2  -1  -2 4899.71  102.39
   2   1   2 4763.02  104.19
   2   1   2 4797.92  101.39
   2   1   2 4962.50  102.59
   2   1   2 4789.42  103.39
   2   1   2 4854.11   92.59
   2   1   2 4842.62  104.49
   2   1   2 4834.12  102.49
   2   1   2 4750.02   98.89
  -3  -1  -2 2295.07   65.09
  -3  -1  -2 2477.85   60.69
  -3  -1  -2 2370.36   62.09
   3   1   2 2462.65   64.39
   3   1   2 2410.06   61.89
   3   1   2 2372.56   61.99
   3   1   2 2512.95   60.59
   3   1   2 2389.46   55.39
   3   1   2 2498.25   61.69
  -4  -1  -2 1964.60   53.99
  -4  -1  -2 1857.51   49.20
  -4  -1  -2 1917.01   61.09
  -4  -1  -2 1920.91   56.99
   4   1   2 1936.31   58.39
   4   1   2 1914.31   56.09
   4   1   2 1944.31   56.59
   4   1   2 1893.11   52.39
   4   1   2 1898.11   55.49
   4   1   2 1917.61   46.70
   4   1   2 1889.11   54.89
  -5  -1  -2 1156.98   40.30
  -5  -1  -2 1079.99   37.50
  -5  -1  -2 1126.69   48.20
  -5  -1  -2 1074.29   43.50
   5   1   2 1152.78   41.00
   5   1   2 1086.09   41.40
   5   1   2 1066.69   37.50
   5   1   2 1039.90   41.50
   5   1   2 1159.28   43.40
   5   1   2 1166.28   41.50
   5   1   2 1102.99   31.50
   5   1   2 1129.29   45.10
  -6  -1  -2    3.40    4.30
  -6  -1  -2    4.10    4.70
  -6  -1  -2    0.20    5.40
  -6  -1  -2    5.00    6.80
   6   1   2    9.10    6.00
   6   1   2   -2.20    3.80
   6   1   2    5.20    5.90
   6   1   2    3.50    6.00
   6   1   2    8.00    7.30
   6   1   2    6.80    5.40
  -7  -1  -2   16.00    7.70
  -7  -1  -2   11.80    9.60
  -7  -1  -2   11.40    8.40
  -7  -1  -2   11.80    8.40
   7   1   2    3.60    5.50
   7   1   2    9.70    7.80
   7   1   2   10.20    8.20
   7   1   2   26.60   10.20
   7   1   2    9.90    6.80
   7   1   2   21.80   10.60
  -8  -1  -2   98.99   17.80
  -8  -1  -2  102.49   16.90
  -8  -1  -2   99.89   23.70
  -8  -1  -2  152.38   25.50
   8   1   2  132.39   22.70
   8   1   2  148.79   21.40
   8   1   2   99.79   20.90
   8   1   2   74.99   17.30
   8   1   2   91.79   18.90
  -9  -1  -2   68.59   19.90
  -9  -1  -2  100.49   25.40
  -9  -1  -2   89.09   17.50
   9   1   2  141.89   26.00
   9   1   2  128.59   24.30
   9   1   2  116.89   24.10
 -10  -1  -2    3.70    9.30
 -10  -1  -2   -0.10   11.00
 -10  -1  -2    6.10   14.70
  10   1   2   15.00   12.70
  10   1   2  -16.60    8.30
  10   1   2    0.70   11.50
 -11  -1  -2    1.20   17.00
 -11  -1  -2    7.40   12.20
  11   1   2   18.40   14.20
  11   1   2  -10.00   10.50
  11   1   2   12.70   15.70
  11  -2  -2  165.98   35.50
  11  -2  -2   95.99   25.60
  11  -2  -2  104.69   28.00
 -11   2   2  133.09   27.00
 -11   2   2   65.69   22.50
 -11   2   2  139.29   32.70
 -11   2   2  107.69   27.60
  10  -2  -2  132.99   28.60
  10  -2  -2   99.29   26.30
  10  -2  -2   90.89   24.30
 -10   2   2  106.49   26.10
 -10   2   2  120.99   25.70
 -10   2   2  111.29   24.30
 -10   2   2   82.89   27.50
   9  -2  -2   38.00   16.00
   9  -2  -2   69.29   18.50
   9  -2  -2   40.30   18.00
   9  -2  -2   54.39   18.60
  -9   2   2   69.79   19.70
  -9   2   2   38.50   16.00
  -9   2   2   82.49   25.20
  -9   2   2  103.79   24.30
   8  -2  -2    5.80   10.40
   8  -2  -2    5.70    8.60
   8  -2  -2   27.70   13.40
   8  -2  -2   27.70   14.30
  -8   2   2   11.90   10.40
  -8   2   2   -0.70   10.20
  -8   2   2   14.90   10.00
  -8   2   2   13.50   13.00
   7  -2  -2  163.78   22.70
   7  -2  -2  121.99   20.70
   7  -2  -2  173.88   25.60
   7  -2  -2  150.68   24.50
   7  -2  -2  140.49   24.40
  -7   2   2  115.29   20.10
  -7   2   2  149.59   19.70
  -7   2   2  128.89   22.30
  -7   2   2  140.99   19.40
  -7   2   2  133.29   25.40
  -7   2   2  190.08   26.60
   6  -2  -2   34.80   11.40
   6  -2  -2   92.49   19.50
   6  -2  -2   69.09   16.20
   6  -2  -2   82.39   15.80
   6  -2  -2   61.99   13.90
   6  -2  -2   78.69   14.60
  -6   2   2   90.09   17.50
  -6   2   2   72.39   16.40
  -6   2   2   78.79   18.50
  -6   2   2   82.39   14.30
  -6   2   2   75.99   13.20
  -6   2   2   69.09   15.70
   5  -2  -2  505.05   25.90
   5  -2  -2  450.95   27.60
   5  -2  -2  433.06   29.20
   5  -2  -2  434.96   27.10
   5  -2  -2  512.65   30.60
   5  -2  -2  487.95   30.50
   5  -2  -2  453.25   14.90
  -5   2   2  436.96   29.40
  -5   2   2  473.25   25.90
  -5   2   2  474.65   29.50
  -5   2   2  448.96   30.10
  -5   2   2  444.56   25.20
   4  -2  -2    2.70    4.30
   4  -2  -2    1.10    4.00
   4  -2  -2    6.80    4.40
   4  -2  -2    6.00    5.50
   4  -2  -2   -1.80    4.30
   4  -2  -2   -2.20    3.20
   4  -2  -2    2.80    2.00
  -4   2   2    4.50    5.40
  -4   2   2   -2.30    3.70
  -4   2   2    0.80    4.70
  -4   2   2    8.30    3.80
  -4   2   2    2.10    4.30
  -4   2   2    1.40    4.10
   3  -2  -2    0.90    3.50
   3  -2  -2   12.00    5.10
   3  -2  -2   12.40    5.60
   3  -2  -2    6.00    4.20
   3  -2  -2   10.80    5.90
   3  -2  -2    9.40    2.60
   3  -2  -2    5.20    3.90
  -3   2   2    2.30    3.70
  -3   2   2    7.00    4.80
  -3   2   2    9.70    3.30
  -3   2   2    6.40    4.50
  -3   2   2    2.90    3.70
   2  -2  -2   33.60    4.40
   2  -2  -2   28.60    5.90
   2  -2  -2   28.10    5.60
   2  -2  -2   36.70    7.90
   2  -2  -2   25.50    7.20
   2  -2  -2   29.30    6.30
  -2   2   2   30.60    7.50
  -2   2   2   35.30    5.80
  -2   2   2   23.10    6.10
  -2   2   2   38.20    8.00
  -2   2   2   24.30    6.50
   1  -2  -2   53.59    8.20
   1  -2  -2   57.39    9.00
   1  -2  -2   64.09    5.00
   1  -2  -2   70.49    7.90
   1  -2  -2   85.19    8.90
   1  -2  -2   84.79    8.10
  -1   2   2   68.49    8.80
  -1   2   2   76.59   10.10
  -1   2   2   72.39    8.20
  -1   2   2   69.79    9.40
  -1   2   2   78.59   10.00
   0  -2  -2 1345.57   37.00
   0  -2  -2 1384.06   34.70
   0  -2  -2 1369.46   34.30
   0   2   2 1335.77   36.10
   0   2   2 1331.67   37.60
   0   2   2 1381.36   36.70
   0   2   2 1415.76   38.20
   0   2   2 1351.16   38.70
   0   2   2 1333.87   35.10
  -1  -2  -2   20.90    5.10
  -1  -2  -2   31.60    5.00
  -1  -2  -2   16.00    4.00
  -1  -2  -2   14.50    4.20
   1   2   2    9.50    3.70
   1   2   2   19.80    4.80
   1   2   2   14.90    4.10
   1   2   2   16.40    4.40
   1   2   2   21.70    5.30
   1   2   2   22.00    4.60
   1   2   2   19.00    4.80
  -2  -2  -2 2416.26   63.29
  -2  -2  -2 2439.96   58.29
  -2  -2  -2 2390.36   61.39
  -2  -2  -2 2478.55   58.79
  -2  -2  -2 2491.75   61.89
   2   2   2 2504.45   54.59
   2   2   2 2483.65   60.69
   2   2   2 2512.95   61.39
   2   2   2 2404.96   59.49
   2   2   2 2462.05   62.89
   2   2   2 2549.24   62.59
   2   2   2 2484.25   62.59
  -3  -2  -2  954.00   30.50
  -3  -2  -2  955.80   36.30
  -3  -2  -2  956.90   33.50
  -3  -2  -2 1052.59   37.60
   3   2   2 1095.59   35.20
   3   2   2  944.11   35.30
   3   2   2  979.30   36.30
   3   2   2  988.40   31.30
   3   2   2  979.40   35.00
   3   2   2  998.50   31.30
   3   2   2 1008.20   34.80
  -4  -2  -2 1419.56   49.90
  -4  -2  -2 1370.06   45.90
  -4  -2  -2 1318.67   35.80
  -4  -2  -2 1341.47   31.80
  -4  -2  -2 1365.46   40.50
  -4  -2  -2 1359.66   49.40
   4   2   2 1311.77   45.10
   4   2   2 1302.47   47.50
   4   2   2 1355.56   45.20
   4   2   2 1325.87   45.50
   4   2   2 1402.06   44.60
   4   2   2 1368.46   39.70
   4   2   2 1339.97   46.40
  -5  -2  -2  116.89   18.70
  -5  -2  -2   96.39   12.50
  -5  -2  -2  133.29   14.00
  -5  -2  -2   81.89   14.30
  -5  -2  -2   81.59    6.00
   5   2   2   84.19   14.90
   5   2   2  103.29   15.70
   5   2   2   95.39   11.40
   5   2   2   67.69   12.20
   5   2   2  126.59   18.20
   5   2   2  108.09   16.00
   5   2   2   98.29   14.20
  -6  -2  -2    0.30    5.50
  -6  -2  -2   14.10    5.90
  -6  -2  -2    7.10    7.20
  -6  -2  -2    1.70    4.70
   6   2   2   -0.30    5.00
   6   2   2    1.80    5.40
   6   2   2    3.10    5.60
   6   2   2   -1.60    4.10
   6   2   2    5.30    5.60
   6   2   2    0.60    5.50
  -7  -2  -2   62.29   11.70
  -7  -2  -2   92.19   15.10
  -7  -2  -2   45.50   15.50
  -7  -2  -2  105.39   19.70
   7   2   2   45.70   13.80
   7   2   2   60.79   14.20
   7   2   2   76.99   16.30
   7   2   2   54.79   12.00
   7   2   2   67.29   14.10
   7   2   2   53.89   13.70
  -8  -2  -2  348.77   24.10
  -8  -2  -2  474.25   35.70
  -8  -2  -2  412.06   46.90
   8   2   2  384.76   37.40
   8   2   2  372.76   35.70
   8   2   2  374.16   38.30
   8   2   2  402.66   30.40
  -9  -2  -2  392.46   41.70
  -9  -2  -2  412.36   48.40
  -9  -2  -2  432.16   28.40
   9   2   2  371.26   39.60
   9   2   2  438.56   42.20
   9   2   2  371.86   41.00
 -10  -2  -2  343.07   47.00
 -10  -2  -2  358.56   43.40
  10   2   2  273.07   35.70
  10   2   2  305.47   39.70
  10   2   2  361.46   46.70
 -11  -2  -2   63.49   21.00
 -11  -2  -2   88.59   30.90
  11   2   2   87.99   24.10
  11   2   2   86.19   26.50
  10  -3  -2   48.30   18.30
  10  -3  -2   45.70   21.10
  10  -3  -2   83.59   23.70
 -10   3   2   52.79   18.30
 -10   3   2  112.79   29.30
 -10   3   2   32.20   15.70
 -10   3   2   88.69   23.20
   9  -3  -2  252.37   32.90
   9  -3  -2  247.28   38.10
   9  -3  -2  274.47   36.80
   9  -3  -2  169.08   28.10
  -9   3   2  225.48   37.70
  -9   3   2  206.78   31.20
  -9   3   2  245.58   34.50
  -9   3   2  181.78   31.30
   8  -3  -2  103.69   22.20
   8  -3  -2   87.59   18.40
   8  -3  -2   46.90   15.80
   8  -3  -2   71.19   20.60
  -8   3   2   75.69   21.50
  -8   3   2   59.59   18.60
  -8   3   2   38.70   14.70
  -8   3   2   58.79   16.90
   7  -3  -2   38.90   13.20
   7  -3  -2   50.99   13.20
   7  -3  -2   65.29   18.40
   7  -3  -2   41.90   13.30
  -7   3   2   42.20   12.30
  -7   3   2   57.49   13.10
  -7   3   2   60.49   16.60
  -7   3   2   52.89   15.60
  -7   3   2   17.20   10.30
  -7   3   2   48.30   16.50
   6  -3  -2   53.19   13.90
   6  -3  -2   59.09   13.50
   6  -3  -2   47.40   13.70
   6  -3  -2   62.19   14.00
   6  -3  -2   34.10   11.70
   6  -3  -2   68.79   17.20
  -6   3   2   66.49   14.50
  -6   3   2   29.30   10.50
  -6   3   2   17.60    9.40
  -6   3   2   63.49   14.30
  -6   3   2   58.19   12.90
  -6   3   2   42.90   13.20
   5  -3  -2  531.75   33.70
   5  -3  -2  500.75   28.70
   5  -3  -2  570.44   34.80
   5  -3  -2  502.45   31.30
   5  -3  -2  500.35   25.90
   5  -3  -2  508.85   28.80
   5  -3  -2  512.55   29.20
  -5   3   2  483.55   28.00
  -5   3   2  541.85   34.70
  -5   3   2  547.55   33.10
  -5   3   2  514.95   29.00
  -5   3   2  522.15   28.70
  -5   3   2  448.56   30.90
   4  -3  -2 2305.17   65.19
   4  -3  -2 2262.87   65.29
   4  -3  -2 2285.47   53.29
   4  -3  -2 2220.98   53.79
   4  -3  -2 2253.37   70.29
   4  -3  -2 2233.88   73.99
   4  -3  -2 2229.38   72.79
   4  -3  -2 2229.28   65.09
  -4   3   2 2336.87   67.39
  -4   3   2 2274.97   54.39
  -4   3   2 2182.18   73.39
  -4   3   2 2311.97   67.79
  -4   3   2 2324.27   69.69
  -4   3   2 2383.56   73.59
   3  -3  -2 3073.49   68.09
   3  -3  -2 3181.68   69.29
   3  -3  -2 3128.49   85.59
   3  -3  -2 3031.40   73.99
   3  -3  -2 3063.09   77.69
   3  -3  -2 3078.19   76.09
   3  -3  -2 2901.21   85.59
  -3   3   2 2702.23   83.69
  -3   3   2 3130.39   80.79
  -3   3   2 3055.89   80.49
  -3   3   2 3052.29   70.09
  -3   3   2 3149.88   84.39
   2  -3  -2 2046.70   52.39
   2  -3  -2 2020.20   48.80
   2  -3  -2 1947.71   58.49
   2  -3  -2 1964.70   49.00
   2  -3  -2 1967.20   53.69
   2  -3  -2 2133.69   62.59
   2  -3  -2 1957.90   47.90
  -2   3   2 1963.30   50.59
  -2   3   2 1952.00   57.19
  -2   3   2 1948.41   58.09
  -2   3   2 2031.90   58.09
  -2   3   2 2010.40   61.09
   1  -3  -2 1326.47   37.20
   1  -3  -2 1190.58   41.50
   1  -3  -2 1196.68   27.70
   1  -3  -2 1226.48   39.80
   1  -3  -2 1176.08   34.70
   1  -3  -2 1255.97   33.50
   1  -3  -2 1296.67   35.10
  -1   3   2 1236.88   40.00
  -1   3   2 1228.68   33.60
  -1   3   2 1195.38   36.30
  -1   3   2 1260.57   40.40
  -1   3   2 1265.47   39.30
  -1   3   2 1143.49   40.60
   0  -3  -2  299.27    7.70
   0  -3  -2  297.57   12.40
   0  -3  -2  280.17   14.70
   0  -3  -2  317.67   17.00
   0  -3  -2  265.17   16.20
   0   3   2  285.47   15.60
   0   3   2  310.97   16.90
   0   3   2  295.97   15.20
   0   3   2  320.77   17.30
   0   3   2  312.77   14.90
  -1  -3  -2 1123.49   31.70
  -1  -3  -2 1181.98   35.70
  -1  -3  -2 1090.19   34.70
  -1  -3  -2 1133.79   29.80
  -1  -3  -2 1092.39   36.20
   1   3   2 1130.29   34.70
   1   3   2 1175.88   35.50
   1   3   2 1101.19   35.80
   1   3   2 1157.18   36.20
  -2  -3  -2 2093.99   51.79
  -2  -3  -2 2061.89   57.39
  -2  -3  -2 2084.99   59.29
  -2  -3  -2 2028.20   52.29
  -2  -3  -2 2072.69   54.49
   2   3   2 2012.60   51.19
   2   3   2 2105.69   57.49
   2   3   2 2089.99   56.19
   2   3   2 2108.49   56.09
   2   3   2 2043.20   51.49
   2   3   2 2025.80   58.29
   2   3   2 2096.39   56.59
  -3  -3  -2 3848.81   94.19
  -3  -3  -2 3832.82   84.99
  -3  -3  -2 3785.22   89.59
  -3  -3  -2 3868.21   96.59
   3   3   2 3791.82   90.19
   3   3   2 3776.32   93.49
   3   3   2 3929.51   95.89
   3   3   2 3774.72   92.39
   3   3   2 3828.22   83.29
   3   3   2 3817.22   84.99
   3   3   2 3824.92   94.59
  -4  -3  -2 1464.85   49.00
  -4  -3  -2 1560.24   54.79
  -4  -3  -2 1555.24   53.69
  -4  -3  -2 1473.15   41.80
  -4  -3  -2 1544.85   39.40
   4   3   2 1614.64   51.39
   4   3   2 1386.06   45.20
   4   3   2 1519.25   52.39
   4   3   2 1532.45   53.29
   4   3   2 1528.25   51.19
   4   3   2 1525.65   46.70
  -5  -3  -2  628.34   21.10
  -5  -3  -2  570.44   33.60
  -5  -3  -2  625.94   21.60
  -5  -3  -2  602.04   24.30
  -5  -3  -2  608.14   31.60
  -5  -3  -2  610.24   34.60
  -5  -3  -2  603.74   23.80
   5   3   2  615.74   34.10
   5   3   2  576.64   29.20
   5   3   2  593.74   26.40
   5   3   2  585.24   30.30
   5   3   2  609.34   32.40
   5   3   2  594.74   31.50
  -6  -3  -2    6.50    7.00
  -6  -3  -2   -0.60    3.30
  -6  -3  -2   -1.30    4.20
  -6  -3  -2    1.20    5.50
  -6  -3  -2   -4.20    5.30
   6   3   2   -1.80    5.00
   6   3   2   -1.00    4.40
   6   3   2   -2.20    4.50
   6   3   2   -1.90    5.40
  -7  -3  -2   24.90   11.00
  -7  -3  -2   43.00   15.30
  -7  -3  -2   40.00    8.80
   7   3   2   48.70   14.00
   7   3   2   30.30   10.40
   7   3   2   12.00    9.00
   7   3   2   18.30    9.90
  -8  -3  -2  125.39   26.80
  -8  -3  -2   92.69   20.50
  -8  -3  -2   81.19   12.60
   8   3   2   76.09   15.70
   8   3   2   92.99   19.30
   8   3   2   95.29   19.40
   8   3   2  104.29   22.60
  -9  -3  -2  201.88   31.20
  -9  -3  -2  150.68   30.00
   9   3   2  135.09   26.00
   9   3   2  179.68   29.40
 -10  -3  -2   32.30   15.40
 -10  -3  -2    8.00   14.20
  10   3   2   46.80   19.50
  10   3   2   40.00   15.70
 -11  -3  -2   31.90   18.90
 -11  -3  -2   21.30   15.60
 -11  -3  -2   11.70   19.70
  11   3   2   -2.40   12.80
  11   3   2   15.80   14.40
  10  -4  -2  104.19   28.00
  10  -4  -2  128.99   27.30
 -10   4   2  120.59   27.50
 -10   4   2  164.98   33.30
 -10   4   2  145.49   29.20
 -10   4   2  119.89   29.20
   9  -4  -2   32.80   15.10
   9  -4  -2   85.59   31.70
   9  -4  -2   73.49   22.20
   9  -4  -2  103.49   24.40
  -9   4   2   75.79   22.30
  -9   4   2   44.40   17.20
  -9   4   2   98.89   23.20
  -9   4   2   71.49   24.60
   8  -4  -2   46.70   15.40
   8  -4  -2   25.50   12.80
   8  -4  -2   42.70   16.30
   8  -4  -2   26.10   13.50
  -8   4   2   21.20   12.60
  -8   4   2   19.60   13.10
  -8   4   2   21.00   14.30
  -8   4   2   23.00   15.30
   7  -4  -2   42.40   16.00
   7  -4  -2   32.30   13.00
   7  -4  -2   50.09   13.90
   7  -4  -2   70.09   17.90
   7  -4  -2   42.40   15.20
  -7   4   2   84.69   19.30
  -7   4   2   48.10   16.10
  -7   4   2   53.39   14.20
  -7   4   2   62.19   15.90
  -7   4   2   69.29   16.30
  -7   4   2   15.20   10.00
   6  -4  -2   -0.60    6.70
   6  -4  -2    3.70    8.50
   6  -4  -2    5.80    7.70
   6  -4  -2    1.60    5.60
   6  -4  -2    0.90    6.70
  -6   4   2    6.60    8.90
  -6   4   2    7.80    7.80
  -6   4   2   13.10    8.90
  -6   4   2    7.20    7.60
  -6   4   2   10.20    8.10
  -6   4   2    5.90    6.60
   5  -4  -2  124.59   18.50
   5  -4  -2  170.98   23.00
   5  -4  -2  163.28   19.40
   5  -4  -2  129.39   20.50
   5  -4  -2  151.48   23.50
  -5   4   2  159.48   21.00
  -5   4   2  166.38   25.20
  -5   4   2  149.59   20.50
  -5   4   2  142.89   21.90
  -5   4   2  181.28   22.90
  -5   4   2  198.08   22.70
   4  -4  -2  180.48   16.10
   4  -4  -2  196.18   21.20
   4  -4  -2  152.08   12.00
   4  -4  -2  155.78   22.20
   4  -4  -2  173.38   23.20
   4  -4  -2  179.78   18.10
  -4   4   2  196.68   16.50
  -4   4   2  202.78   25.20
  -4   4   2  205.98   23.20
  -4   4   2  177.18   24.50
  -4   4   2  177.58   20.60
  -4   4   2  164.58   19.90
   3  -4  -2  608.94   24.70
   3  -4  -2  613.24   34.60
   3  -4  -2  616.94   25.30
   3  -4  -2  601.24   29.30
   3  -4  -2  670.83   27.20
   3  -4  -2  610.44   33.60
  -3   4   2  655.73   31.60
  -3   4   2  656.03   20.70
  -3   4   2  653.03   35.50
  -3   4   2  717.83   35.10
  -3   4   2  670.43   28.60
  -3   4   2  606.04   31.20
  -3   4   2  591.14   25.00
   2  -4  -2  547.55   25.50
   2  -4  -2  499.05   27.50
   2  -4  -2  561.74   23.40
   2  -4  -2  508.55   22.80
   2  -4  -2  555.74   22.30
   2  -4  -2  580.84   31.30
  -2   4   2  544.85   20.70
  -2   4   2  515.55   23.50
  -2   4   2  570.74   28.30
  -2   4   2  565.04   28.50
  -2   4   2  539.35   28.00
  -2   4   2  515.45   29.40
   1  -4  -2    6.50    4.30
   1  -4  -2   -4.40    3.20
   1  -4  -2    4.60    4.20
   1  -4  -2    5.90    4.20
   1  -4  -2    0.50    2.80
  -1   4   2    0.30    2.80
  -1   4   2    1.60    3.80
  -1   4   2    4.10    3.80
  -1   4   2    0.40    3.90
  -1   4   2    6.20    3.80
  -1   4   2    4.40    4.90
   0  -4  -2   17.00    6.10
   0  -4  -2   27.50    6.40
   0  -4  -2   33.40    5.10
   0  -4  -2   24.80    6.70
   0  -4  -2   25.60    7.80
   0   4   2   32.40    8.40
   0   4   2   25.10    7.30
   0   4   2   13.10    4.80
   0   4   2   27.60    6.60
   0   4   2   19.10    6.20
   0   4   2   35.50    8.80
  -1  -4  -2  213.18   11.40
  -1  -4  -2  208.28   14.60
  -1  -4  -2  185.68   14.70
  -1  -4  -2  178.68   13.90
  -1  -4  -2  210.88   10.20
   1   4   2  197.28   14.60
   1   4   2  206.08   18.80
   1   4   2  250.87   16.10
   1   4   2  211.08   19.00
   1   4   2  211.08   11.90
   1   4   2  196.28   16.30
  -2  -4  -2  209.08   19.70
  -2  -4  -2  175.88   12.70
  -2  -4  -2  195.28   12.00
  -2  -4  -2  201.68   13.40
  -2  -4  -2  174.08   17.70
   2   4   2  201.88   15.10
   2   4   2  194.38   18.90
   2   4   2  207.48   20.40
   2   4   2  197.98   13.70
   2   4   2  168.28   10.10
   2   4   2  228.28   14.60
   2   4   2  181.28   10.90
  -3  -4  -2   90.89   12.30
  -3  -4  -2   79.79   13.50
  -3  -4  -2   69.59   13.50
  -3  -4  -2  103.89   14.20
   3   4   2   71.69   12.70
   3   4   2   42.80    9.20
   3   4   2   67.29   10.00
   3   4   2   92.89   11.20
   3   4   2   73.29   12.00
   3   4   2   80.19   12.60
  -4  -4  -2  268.77   23.70
  -4  -4  -2  213.88   12.80
  -4  -4  -2  207.58   12.30
  -4  -4  -2  212.68   22.30
  -4  -4  -2  253.17   25.60
  -4  -4  -2  229.48   25.10
   4   4   2  231.18   23.40
   4   4   2  204.58   22.90
   4   4   2  205.88   15.20
   4   4   2  205.78   19.90
   4   4   2  260.57   19.60
  -5  -4  -2  205.78   24.50
  -5  -4  -2  296.77   21.90
  -5  -4  -2  282.87   29.00
  -5  -4  -2  249.97   15.10
  -5  -4  -2  259.07   14.30
  -5  -4  -2  237.18   25.80
   5   4   2  371.76   32.60
   5   4   2  265.07   25.40
   5   4   2  257.27   19.10
   5   4   2  294.07   29.90
  -6  -4  -2   -3.40    6.90
  -6  -4  -2   -1.90    5.90
  -6  -4  -2    2.80    3.70
  -6  -4  -2   -0.80    5.80
   6   4   2   -4.70    4.90
   6   4   2    1.80    5.80
   6   4   2   -0.80    6.20
   6   4   2   -0.40    5.10
  -7  -4  -2    1.10    8.20
  -7  -4  -2    7.50    8.60
  -7  -4  -2    5.30    8.70
   7   4   2   -1.10    6.60
   7   4   2    8.40    8.90
   7   4   2    6.70    8.90
   7   4   2    1.20    8.20
  -8  -4  -2  216.68   32.90
  -8  -4  -2  181.08   29.20
  -8  -4  -2  265.97   37.40
   8   4   2  212.78   27.20
   8   4   2  221.48   32.40
   8   4   2  203.68   29.30
  -9  -4  -2  270.47   39.80
  -9  -4  -2  305.47   43.00
  -9  -4  -2  356.26   42.10
   9   4   2  250.77   36.10
   9   4   2  339.17   40.10
 -10  -4  -2   72.99   25.60
 -10  -4  -2   94.19   25.80
 -10  -4  -2  130.49   26.60
  10   4   2   76.39   22.00
  10   4   2  111.09   26.80
 -11  -4  -2   44.30   35.40
 -11  -4  -2   66.69   23.70
 -11  -4  -2   41.50   20.60
  11   4   2   23.00   19.30
  11   4   2   58.59   22.00
  10  -5  -2   10.40   13.50
  10  -5  -2   37.20   17.80
 -10   5   2   14.60   16.20
 -10   5   2   -1.10   12.50
 -10   5   2    6.70   15.00
   9  -5  -2   35.70   16.40
   9  -5  -2   89.99   23.80
   9  -5  -2   79.09   23.10
  -9   5   2   72.59   22.80
  -9   5   2  139.39   31.00
  -9   5   2  105.59   26.50
  -9   5   2   84.79   22.60
   8  -5  -2   22.20   14.20
   8  -5  -2   29.70   15.30
   8  -5  -2   50.79   18.80
  -8   5   2   38.80   14.80
  -8   5   2   29.00   16.10
  -8   5   2   29.00   16.40
  -8   5   2   11.00   12.10
   7  -5  -2   46.50   15.80
   7  -5  -2   41.30   15.10
   7  -5  -2   35.30   15.90
   7  -5  -2   70.69   20.40
  -7   5   2   58.09   17.10
  -7   5   2   67.79   17.40
  -7   5   2   46.80   13.60
  -7   5   2   43.20   15.60
  -7   5   2   57.19   18.20
  -7   5   2   65.59   16.50
   6  -5  -2   16.20    9.30
   6  -5  -2   23.20   12.00
   6  -5  -2   25.50   14.20
   6  -5  -2   32.10   12.80
   6  -5  -2   27.40   13.90
  -6   5   2   27.10   11.00
  -6   5   2   27.80   11.40
  -6   5   2   37.10   11.80
  -6   5   2   43.60   16.20
  -6   5   2   22.20   10.40
  -6   5   2   47.90   16.00
   5  -5  -2  499.05   37.40
   5  -5  -2  548.55   37.60
   5  -5  -2  556.54   29.60
   5  -5  -2  572.24   33.90
   5  -5  -2  567.84   35.10
  -5   5   2  538.65   32.30
  -5   5   2  569.54   33.70
  -5   5   2  553.54   37.50
  -5   5   2  501.25   28.90
  -5   5   2  541.25   33.10
  -5   5   2  552.94   39.60
   4  -5  -2  710.43   40.50
   4  -5  -2  726.63   31.00
   4  -5  -2  718.43   36.50
   4  -5  -2  684.03   41.40
   4  -5  -2  722.83   31.20
   4  -5  -2  718.83   30.50
  -4   5   2  767.22   38.30
  -4   5   2  763.72   43.70
  -4   5   2  702.93   33.50
  -4   5   2  730.73   37.90
  -4   5   2  732.43   40.30
  -4   5   2  665.73   30.00
   3  -5  -2 1572.24   62.39
   3  -5  -2 1475.45   57.79
   3  -5  -2 1513.15   53.99
   3  -5  -2 1571.54   46.00
   3  -5  -2 1521.35   48.90
   3  -5  -2 1595.74   49.00
  -3   5   2 1540.95   56.89
  -3   5   2 1397.86   59.19
  -3   5   2 1585.74   56.89
  -3   5   2 1509.95   48.00
  -3   5   2 1620.44   58.89
  -3   5   2 1474.25   47.10
  -3   5   2 1557.94   42.30
   2  -5  -2 1977.30   65.79
   2  -5  -2 1937.71   57.79
   2  -5  -2 2068.59   61.99
   2  -5  -2 2068.29   70.09
   2  -5  -2 2051.79   59.39
   2  -5  -2 2037.70   52.59
  -2   5   2 2029.10   64.99
  -2   5   2 2019.20   65.39
  -2   5   2 2081.19   69.79
  -2   5   2 1915.31   58.39
  -2   5   2 1986.30   65.09
  -2   5   2 1871.31   52.89
   1  -5  -2  908.61   38.30
   1  -5  -2  872.81   39.90
   1  -5  -2  815.32   33.90
   1  -5  -2  803.22   34.50
   1  -5  -2  881.81   35.60
  -1   5   2  856.51   38.90
  -1   5   2  907.11   36.00
  -1   5   2  857.71   35.50
  -1   5   2  853.51   37.40
  -1   5   2  891.91   32.70
  -1   5   2  800.72   36.70
   0  -5  -2   41.00    9.20
   0  -5  -2   46.30   10.70
   0  -5  -2   26.80    7.70
   0  -5  -2   49.40   10.90
   0  -5  -2   32.50    4.70
   0   5   2   56.69   11.90
   0   5   2   45.10   10.50
   0   5   2   34.80    7.80
   0   5   2   33.60    9.30
   0   5   2   30.10    6.70
   0   5   2   39.20    9.50
   0   5   2   49.20    9.70
  -1  -5  -2  405.56   16.30
  -1  -5  -2  390.46   22.60
  -1  -5  -2  408.36   15.30
  -1  -5  -2  407.96   24.20
  -1  -5  -2  434.86   24.00
   1   5   2  433.46   19.90
   1   5   2  448.96   23.70
   1   5   2  424.96   24.00
   1   5   2  405.76   18.00
   1   5   2  407.26   23.40
   1   5   2  348.87   22.80
   1   5   2  475.65   24.90
  -2  -5  -2 1564.94   42.10
  -2  -5  -2 1616.04   48.30
  -2  -5  -2 1518.75   51.99
  -2  -5  -2 1571.54   53.59
  -2  -5  -2 1583.24   45.10
   2   5   2 1548.35   52.89
   2   5   2 1539.85   51.39
   2   5   2 1570.84   53.29
   2   5   2 1531.85   42.70
   2   5   2 1588.74   50.49
   2   5   2 1548.15   50.09
   2   5   2 1580.84   43.20
  -3  -5  -2 3082.89   74.39
  -3  -5  -2 3062.49   80.59
  -3  -5  -2 3067.49   76.39
  -3  -5  -2 3150.38   89.49
  -3  -5  -2 3002.40   86.69
  -3  -5  -2 3149.28   85.79
   3   5   2 3084.69   79.69
   3   5   2 2977.60   83.79
   3   5   2 3237.88   85.79
   3   5   2 3083.09   74.99
   3   5   2 3088.39   84.79
   3   5   2 3186.28   87.69
  -4  -5  -2 1222.78   51.69
  -4  -5  -2 1074.49   33.70
  -4  -5  -2 1129.39   48.30
  -4  -5  -2 1146.79   45.70
  -4  -5  -2 1164.58   42.20
  -4  -5  -2 1210.78   35.90
   4   5   2 1079.09   39.10
   4   5   2 1117.99   45.90
   4   5   2 1133.39   47.20
   4   5   2 1181.68   47.80
  -5  -5  -2  584.44   20.80
  -5  -5  -2  594.94   35.50
  -5  -5  -2  585.94   36.70
  -5  -5  -2  496.65   32.30
  -5  -5  -2  576.74   31.10
   5   5   2  595.04   30.00
   5   5   2  605.84   34.30
   5   5   2  574.84   34.00
   5   5   2  583.94   35.70
  -6  -5  -2    2.10    6.60
  -6  -5  -2    4.10    8.30
  -6  -5  -2    0.70    7.50
  -6  -5  -2   12.70   10.20
   6   5   2   20.60    8.90
   6   5   2   -0.30    5.80
   6   5   2   -5.50    5.50
   6   5   2    8.20    7.20
  -7  -5  -2   35.20   13.90
  -7  -5  -2   54.69   16.30
  -7  -5  -2   46.90   15.90
  -7  -5  -2   69.29   16.70
   7   5   2   68.59   19.20
   7   5   2   85.99   18.00
   7   5   2   76.19   17.60
   7   5   2   79.79   16.70
  -8  -5  -2  118.89   25.80
  -8  -5  -2   95.09   20.50
  -8  -5  -2   95.09   23.40
  -8  -5  -2   82.29   20.90
   8   5   2   95.19   21.30
   8   5   2   92.29   21.00
   8   5   2  118.69   22.60
   8   5   2  124.99   26.40
  -9  -5  -2  239.28   36.20
  -9  -5  -2  260.67   34.90
  -9  -5  -2  214.58   35.30
  -9  -5  -2  227.68   36.80
   9   5   2  179.98   27.60
   9   5   2  214.68   31.60
   9   5   2  179.88   32.60
 -10  -5  -2   84.69   28.10
 -10  -5  -2   49.30   18.60
 -10  -5  -2   34.00   18.20
 -10  -5  -2   69.39   23.80
  10   5   2   45.10   18.70
  10   5   2   87.59   23.00
   9  -6  -2  269.37   37.50
   9  -6  -2  155.98   30.30
   9  -6  -2  173.08   32.80
  -9   6   2  169.88   34.00
  -9   6   2  170.18   33.30
   8  -6  -2  134.09   25.30
   8  -6  -2  148.79   30.10
   8  -6  -2  254.27   36.00
   8  -6  -2  146.49   31.10
  -8   6   2  172.08   30.20
  -8   6   2  126.29   27.00
   7  -6  -2    3.70   10.90
   7  -6  -2   19.60   12.40
   7  -6  -2   13.50   13.10
   7  -6  -2   33.70   15.00
  -7   6   2   24.60   11.80
  -7   6   2   11.70   10.10
  -7   6   2   58.09   15.90
  -7   6   2   43.50   17.10
   6  -6  -2    7.50   10.50
   6  -6  -2    0.80    9.90
   6  -6  -2   -2.10    7.80
   6  -6  -2   10.90   10.40
  -6   6   2    3.10    8.80
  -6   6   2   -5.00    8.20
  -6   6   2    1.70    7.80
  -6   6   2    5.70    9.30
   5  -6  -2  197.98   25.00
   5  -6  -2  190.98   24.60
   5  -6  -2  226.88   30.60
   5  -6  -2  191.08   27.10
  -5   6   2  195.38   25.70
  -5   6   2  204.38   27.50
  -5   6   2  253.97   35.60
  -5   6   2  250.67   29.20
   4  -6  -2  148.99   18.40
   4  -6  -2  148.59   22.30
   4  -6  -2  124.99   17.80
   4  -6  -2  158.58   25.50
   4  -6  -2  138.59   24.60
  -4   6   2  132.49   19.70
  -4   6   2  134.69   23.20
  -4   6   2  160.98   23.10
  -4   6   2  103.79   21.60
  -4   6   2  180.98   24.80
   3  -6  -2  406.06   30.00
   3  -6  -2  483.85   26.90
   3  -6  -2  451.55   33.60
   3  -6  -2  509.75   31.80
   3  -6  -2  506.65   30.60
   3  -6  -2  526.95   28.30
  -3   6   2  546.25   33.90
  -3   6   2  405.56   29.10
  -3   6   2  428.46   29.60
  -3   6   2  443.06   22.30
  -3   6   2  421.16   21.60
  -3   6   2  430.06   32.80
   2  -6  -2  415.36   30.30
   2  -6  -2  395.06   24.60
   2  -6  -2  375.66   18.70
   2  -6  -2  436.56   26.00
   2  -6  -2  390.76   28.40
   2  -6  -2  415.46   26.50
  -2   6   2  456.55   31.50
  -2   6   2  408.66   24.80
  -2   6   2  382.46   17.20
  -2   6   2  380.86   21.00
  -2   6   2  443.86   28.40
  -2   6   2  392.16   27.50
  -2   6   2  401.46   28.20
   1  -6  -2   11.90    7.30
   1  -6  -2   40.40   11.10
   1  -6  -2   17.90    7.60
   1  -6  -2   27.80    9.50
   1  -6  -2   24.70    9.60
  -1   6   2   12.40    7.60
  -1   6   2    8.70    6.20
  -1   6   2   36.70   10.90
  -1   6   2   15.40    8.00
  -1   6   2   17.50    6.80
  -1   6   2   30.80    9.30
   0  -6  -2   95.49   16.40
   0  -6  -2   96.89   14.40
   0  -6  -2   94.09    5.70
   0  -6  -2  128.89   19.30
   0  -6  -2   99.39   16.30
   0  -6  -2   98.79   16.10
   0   6   2   82.09   14.20
   0   6   2   89.49   12.60
   0   6   2   87.89   14.60
   0   6   2   85.69   13.10
   0   6   2   83.69   15.00
   0   6   2   77.39   14.50
   0   6   2   66.69   13.00
  -1  -6  -2    1.50    5.70
  -1  -6  -2    0.10    2.60
  -1  -6  -2    0.60    5.50
  -1  -6  -2    1.40    4.90
  -1  -6  -2    7.60    6.00
   1   6   2   -1.40    3.80
   1   6   2   -0.40    4.60
   1   6   2    2.30    5.60
   1   6   2   -4.30    2.90
   1   6   2   -2.40    4.40
   1   6   2    1.30    3.70
   1   6   2    4.00    5.50
  -2  -6  -2   -0.50    4.90
  -2  -6  -2    3.40    5.70
  -2  -6  -2    4.90    4.20
  -2  -6  -2    2.50    3.50
  -2  -6  -2    5.10    6.00
  -2  -6  -2   24.30    8.20
   2   6   2    0.40    5.50
   2   6   2    0.30    3.60
   2   6   2    8.30    7.10
   2   6   2    3.70    5.40
   2   6   2    5.60    4.60
   2   6   2    2.30    5.00
  -3  -6  -2   22.10    9.30
  -3  -6  -2   34.60    8.10
  -3  -6  -2   29.80    9.70
  -3  -6  -2   33.80    9.00
  -3  -6  -2   37.20    8.70
   3   6   2   44.50   12.20
   3   6   2   44.90   10.80
   3   6   2   42.80    9.00
   3   6   2   22.10    8.00
  -4  -6  -2   26.80   10.30
  -4  -6  -2   38.10    7.90
  -4  -6  -2   36.30    9.60
  -4  -6  -2   41.90   13.20
  -4  -6  -2   50.59   12.90
  -4  -6  -2   45.80   11.70
   4   6   2   44.00   12.30
   4   6   2   25.70   10.20
   4   6   2   37.00    8.90
   4   6   2   31.10    9.40
  -5  -6  -2    5.80    7.70
  -5  -6  -2    3.20    6.50
  -5  -6  -2   -1.30    6.70
  -5  -6  -2    3.20    5.90
   5   6   2   -2.00    5.80
   5   6   2    4.80    6.60
   5   6   2    6.30    6.60
   5   6   2   -4.00    6.70
  -6  -6  -2    1.50    7.10
  -6  -6  -2    6.00    8.50
  -6  -6  -2   -6.90    6.30
  -6  -6  -2    6.80    7.50
   6   6   2   -0.70    7.50
   6   6   2    4.70    8.30
   6   6   2   13.50    7.90
   6   6   2   -0.10    7.70
  -7  -6  -2   11.80   10.20
  -7  -6  -2    4.60    8.30
  -7  -6  -2    7.20   10.70
  -7  -6  -2   17.70   12.60
   7   6   2    8.30   10.00
   7   6   2   -6.50    9.00
   7   6   2   -4.00    9.10
  -8  -6  -2   31.80   13.40
  -8  -6  -2   26.20   13.80
  -8  -6  -2   29.60   15.00
  -8  -6  -2   20.20   13.40
   8   6   2   11.40   11.80
   8   6   2   37.00   13.90
   8   6   2   24.40   15.30
  -9  -6  -2   17.90   13.20
  -9  -6  -2   42.70   16.20
  -9  -6  -2   63.89   21.90
  -9  -6  -2   -0.10   14.30
   9   6   2   41.00   15.60
   9   6   2   27.60   17.70
   9   6   2   36.70   16.30
 -10  -6  -2    4.40   15.30
 -10  -6  -2   34.50   17.20
 -10  -6  -2   54.79   21.70
 -10  -6  -2   33.00   19.20
  10   6   2   77.29   24.50
  10   6   2   22.70   18.80
   9  -7  -2  -12.70   14.00
   9  -7  -2   16.80   16.70
   9  -7  -2   -0.70   16.60
  -9   7   2   -6.70   13.10
  -9   7   2    2.90   14.30
   8  -7  -2   10.30   14.30
   8  -7  -2   14.30   12.40
   8  -7  -2    8.30   13.70
   8  -7  -2    0.40   14.00
  -8   7   2   -7.70    9.50
  -8   7   2    7.20   13.40
   7  -7  -2    4.90   12.20
   7  -7  -2   45.60   18.40
   7  -7  -2   11.00   14.30
   7  -7  -2   55.89   18.40
  -7   7   2   15.20   13.70
  -7   7   2   31.60   14.10
  -7   7   2   43.20   16.70
  -7   7   2   16.40   12.40
   6  -7  -2    8.40    9.90
   6  -7  -2    0.70   11.30
   6  -7  -2    9.60   11.00
   6  -7  -2   11.20   10.70
  -6   7   2   -4.30    9.10
  -6   7   2   -1.30    9.10
  -6   7   2   -5.00    8.00
  -6   7   2    1.80   11.00
   5  -7  -2  165.68   28.50
   5  -7  -2  194.18   26.10
   5  -7  -2  175.08   27.60
  -5   7   2  171.48   30.60
  -5   7   2  170.68   25.50
  -5   7   2  170.28   24.60
  -5   7   2  255.87   34.90
   4  -7  -2  232.88   28.90
   4  -7  -2  198.68   30.60
   4  -7  -2  230.58   25.40
   4  -7  -2  246.88   25.50
   4  -7  -2  157.08   24.40
  -4   7   2  240.78   31.20
  -4   7   2  228.68   29.00
  -4   7   2  176.58   25.20
  -4   7   2  214.08   31.20
   3  -7  -2  871.51   50.49
   3  -7  -2  944.51   43.40
   3  -7  -2  997.30   50.19
   3  -7  -2  976.00   46.70
   3  -7  -2  906.61   41.90
  -3   7   2  893.11   47.20
  -3   7   2 1005.30   48.90
  -3   7   2  936.61   37.30
  -3   7   2  983.00   53.19
  -3   7   2  879.51   46.60
   2  -7  -2  597.64   33.30
   2  -7  -2  570.44   33.50
   2  -7  -2  610.24   35.40
   2  -7  -2  592.54   37.30
   2  -7  -2  586.34   38.50
  -2   7   2  523.85   33.40
  -2   7   2  580.84   29.10
  -2   7   2  613.44   37.10
  -2   7   2  626.74   39.80
  -2   7   2  654.03   38.60
   1  -7  -2  520.75   32.90
   1  -7  -2  560.44   33.20
   1  -7  -2  516.05   33.10
   1  -7  -2  597.54   33.40
   1  -7  -2  587.34   36.70
  -1   7   2  585.54   34.90
  -1   7   2  536.75   29.00
  -1   7   2  559.04   32.50
  -1   7   2  601.84   37.30
  -1   7   2  558.34   34.70
   0  -7  -2   15.20    9.10
   0  -7  -2   32.10   11.00
   0  -7  -2   18.10    9.10
   0  -7  -2   20.20    9.50
   0  -7  -2   21.00    9.20
   0   7   2   13.70    6.80
   0   7   2   22.10   10.10
   0   7   2   26.10   11.30
   0   7   2   25.80    9.00
   0   7   2   13.90    6.60
   0   7   2   30.30   10.70
  -1  -7  -2  334.27   27.00
  -1  -7  -2  367.66   27.30
  -1  -7  -2  322.47   24.10
  -1  -7  -2  296.27   29.90
  -1  -7  -2  338.87   31.50
   1   7   2  355.56   25.60
   1   7   2  330.07   21.80
   1   7   2  373.26   33.50
   1   7   2  341.97   25.80
   1   7   2  338.57   20.30
  -2  -7  -2  381.86   28.70
  -2  -7  -2  369.66   24.00
  -2  -7  -2  375.96   27.50
  -2  -7  -2  378.16   27.40
   2   7   2  371.76   25.90
   2   7   2  362.16   21.00
   2   7   2  421.76   27.80
   2   7   2  382.76   28.20
   2   7   2  347.37   21.30
  -3  -7  -2 1482.95   58.99
  -3  -7  -2 1511.55   59.69
  -3  -7  -2 1589.64   63.09
  -3  -7  -2 1509.55   49.10
   3   7   2 1507.55   57.29
   3   7   2 1489.95   60.79
   3   7   2 1543.15   56.39
   3   7   2 1426.86   49.20
  -4  -7  -2  887.81   45.40
  -4  -7  -2  833.82   30.30
  -4  -7  -2  837.52   44.30
  -4  -7  -2  878.31   46.80
  -4  -7  -2  812.62   37.90
   4   7   2  727.23   42.80
   4   7   2  859.71   43.40
   4   7   2  898.11   43.70
  -5  -7  -2  318.37   32.20
  -5  -7  -2  429.86   40.80
  -5  -7  -2  340.77   24.70
  -5  -7  -2  334.87   36.70
  -5  -7  -2  375.36   39.70
   5   7   2  338.97   35.10
   5   7   2  380.06   36.70
   5   7   2  314.97   32.50
  -6  -7  -2    9.10    8.00
  -6  -7  -2    1.30   11.20
  -6  -7  -2   12.00   10.60
  -6  -7  -2    4.30    9.90
  -6  -7  -2   -5.50    8.80
   6   7   2    6.90    8.80
   6   7   2    3.10    8.00
   6   7   2   11.50   11.00
  -7  -7  -2    7.40   11.50
  -7  -7  -2   43.60   13.80
  -7  -7  -2   27.40   14.70
  -7  -7  -2   24.20   14.90
  -7  -7  -2   42.90   17.00
   7   7   2   23.30   13.60
   7   7   2   27.50   13.80
   7   7   2   25.20   13.50
  -8  -7  -2   97.99   21.90
  -8  -7  -2   82.29   22.80
  -8  -7  -2  114.79   26.40
  -8  -7  -2   49.80   16.70
   8   7   2   59.09   18.00
   8   7   2   82.69   19.40
   8   7   2   87.89   23.10
  -9  -7  -2  113.29   28.30
  -9  -7  -2  201.08   35.80
  -9  -7  -2  148.59   29.90
  -9  -7  -2  177.48   30.40
   9   7   2  160.78   29.60
   9   7   2  215.08   36.90
   9   7   2  120.79   26.80
   8  -8  -2  181.18   34.00
   8  -8  -2  185.98   32.10
   8  -8  -2  187.58   36.40
   8  -8  -2  120.59   25.70
  -8   8   2  181.68   36.00
  -8   8   2  205.88   37.00
   7  -8  -2   77.19   22.00
   7  -8  -2   97.79   24.90
   7  -8  -2   48.40   20.60
   7  -8  -2   71.59   19.60
  -7   8   2  109.79   27.40
  -7   8   2   80.89   21.70
  -7   8   2   78.69   22.80
  -7   8   2   72.09   21.00
   6  -8  -2   -3.70   10.50
   6  -8  -2    3.30   12.70
   6  -8  -2   -1.60   10.60
   6  -8  -2    4.40   12.50
  -6   8   2   21.50   15.60
  -6   8   2   21.60   14.20
  -6   8   2   -3.50    8.40
  -6   8   2   21.30   13.00
   5  -8  -2  123.69   24.40
   5  -8  -2  119.09   24.20
   5  -8  -2   64.79   19.80
  -5   8   2   70.79   22.90
  -5   8   2  102.19   21.90
  -5   8   2   85.89   21.10
  -5   8   2   61.89   16.80
   4  -8  -2  318.67   31.20
   4  -8  -2  201.78   29.30
   4  -8  -2  193.38   26.90
   4  -8  -2  185.78   25.60
   4  -8  -2  254.17   36.50
  -4   8   2  238.08   31.90
  -4   8   2  235.58   36.50
  -4   8   2  160.58   25.30
  -4   8   2  240.48   32.00
   3  -8  -2  266.67   34.00
   3  -8  -2  271.07   28.90
   3  -8  -2  274.07   34.20
   3  -8  -2  258.07   29.40
   3  -8  -2  197.08   26.80
  -3   8   2  273.87   31.70
  -3   8   2  259.77   31.60
  -3   8   2  297.97   38.10
  -3   8   2  311.47   36.70
   2  -8  -2  332.77   31.80
   2  -8  -2  324.07   32.80
   2  -8  -2  266.97   33.40
   2  -8  -2  241.38   31.00
   2  -8  -2  264.47   30.00
  -2   8   2  351.36   36.00
  -2   8   2  285.67   31.90
  -2   8   2  342.87   24.10
  -2   8   2  329.27   37.40
  -2   8   2  308.37   34.50
   1  -8  -2   -0.10    8.00
   1  -8  -2   13.10    8.70
   1  -8  -2   15.80    9.20
   1  -8  -2   12.70    9.80
   1  -8  -2   15.80    9.30
  -1   8   2   17.60   10.10
  -1   8   2   11.90    7.90
  -1   8   2   23.20    9.50
  -1   8   2    7.40    8.00
  -1   8   2    7.40    9.10
  -1   8   2   33.30   12.30
   0  -8  -2   35.90   12.40
   0  -8  -2   42.90   13.40
   0  -8  -2   50.49   13.40
   0  -8  -2   31.60   11.90
   0  -8  -2   28.30   11.90
   0   8   2   23.80    9.50
   0   8   2   38.30   13.50
   0   8   2   24.30    9.00
   0   8   2   18.30   10.60
   0   8   2   49.50   13.50
  -1  -8  -2   73.29   15.80
  -1  -8  -2  109.69   19.30
  -1  -8  -2  114.19   19.90
  -1  -8  -2   51.39   14.70
  -1  -8  -2   98.49   17.30
   1   8   2   95.49   15.60
   1   8   2   95.09   17.80
   1   8   2   90.29   18.00
   1   8   2  109.19   19.70
   1   8   2   76.09   15.00
  -2  -8  -2   65.39   17.50
  -2  -8  -2   53.29   15.80
  -2  -8  -2   68.39   17.10
  -2  -8  -2   67.39   14.00
  -2  -8  -2   59.59   14.60
   2   8   2   78.39   14.20
   2   8   2   63.29   15.00
   2   8   2   61.49   15.80
   2   8   2   64.99   14.50
  -3  -8  -2   71.39   17.10
  -3  -8  -2   45.60   13.70
  -3  -8  -2   33.00   10.00
  -3  -8  -2   25.20   11.20
   3   8   2   51.69   15.00
   3   8   2   50.59   14.00
  -4  -8  -2  147.19   24.00
  -4  -8  -2  229.38   31.20
  -4  -8  -2  200.68   28.30
   4   8   2  215.78   28.50
   4   8   2  196.28   28.00
  -5  -8  -2    9.20    9.60
  -5  -8  -2   14.20   11.30
  -5  -8  -2   37.00   15.40
   5   8   2    5.80   10.10
   5   8   2   15.00   10.30
   5   8   2   29.90   12.70
  -6  -8  -2   16.10   12.10
  -6  -8  -2   -0.20    9.80
  -6  -8  -2    1.10    9.70
  -6  -8  -2    4.80   10.70
   6   8   2   10.40   10.90
   6   8   2   -0.50    9.20
   6   8   2   12.30    9.60
  -7  -8  -2   -0.20   10.30
  -7  -8  -2    3.60   10.60
  -7  -8  -2   -1.80   10.10
  -7  -8  -2   -6.20    9.50
   7   8   2    2.10   10.80
   7   8   2   -8.20   10.80
   7   8   2   -2.00    7.80
  -8  -8  -2   -5.70   12.00
  -8  -8  -2   -1.50   10.40
  -8  -8  -2    6.10   11.00
  -8  -8  -2    2.00   12.50
   8   8   2    4.60   10.80
   8   8   2  -13.70    9.50
   8   8   2   -6.90   12.80
  -9  -8  -2   18.80   14.80
  -9  -8  -2   -0.90   13.90
  -9  -8  -2   13.20   16.20
  -9  -8  -2   12.00   15.60
   9   8   2   -0.60   12.90
   9   8   2    0.10   14.30
   9   8   2    1.20   11.90
   7  -9  -2   13.30   15.70
   7  -9  -2    6.50   13.50
   7  -9  -2   13.70   16.60
   7  -9  -2   15.90   14.30
  -7   9   2    9.80   12.30
  -7   9   2   -9.40   10.70
  -7   9   2   -9.10   14.10
  -7   9   2   -1.60   13.40
   6  -9  -2   -0.50   13.20
   6  -9  -2   16.40   14.90
   6  -9  -2   -3.90   12.30
   6  -9  -2    8.60   12.80
  -6   9   2   15.90   10.90
  -6   9   2   14.00   15.40
  -6   9   2   -1.60   10.70
  -6   9   2    7.20   12.50
   5  -9  -2   16.30   13.90
   5  -9  -2   11.70   13.90
   5  -9  -2   14.90   14.00
  -5   9   2   33.80   14.60
  -5   9   2   29.70   15.80
  -5   9   2   32.20   19.20
  -5   9   2    8.80   12.40
   4  -9  -2   20.40   13.60
   4  -9  -2   -0.20   11.30
   4  -9  -2   26.60   16.20
   4  -9  -2   40.70   17.60
  -4   9   2   17.70   13.30
  -4   9   2   29.00   14.00
  -4   9   2   -2.80    9.10
  -4   9   2    9.90   15.70
   3  -9  -2   64.49   18.10
   3  -9  -2   48.30   16.70
   3  -9  -2   54.39   15.60
   3  -9  -2   63.29   18.40
   3  -9  -2   84.29   18.30
  -3   9   2   71.39   19.10
  -3   9   2   49.50   15.60
  -3   9   2   46.80   15.40
  -3   9   2  130.79   27.80
   2  -9  -2   54.89   17.00
   2  -9  -2   32.10   13.60
   2  -9  -2   42.30   14.50
   2  -9  -2   59.49   19.40
   2  -9  -2   47.20   16.10
  -2   9   2   57.99   15.80
  -2   9   2   43.40   12.80
  -2   9   2   55.89   19.50
  -2   9   2   56.89   17.30
  -2   9   2   55.09   17.20
   1  -9  -2  113.09   22.50
   1  -9  -2   95.39   19.70
   1  -9  -2   96.59   19.80
   1  -9  -2  117.59   22.00
   1  -9  -2  132.39   24.50
  -1   9   2   90.69   21.90
  -1   9   2  104.09   19.10
  -1   9   2  112.69   21.40
  -1   9   2   96.39   18.30
  -1   9   2  135.19   22.20
   0  -9  -2   76.39   18.20
   0  -9  -2   62.29   16.90
   0  -9  -2   77.59   18.80
   0  -9  -2   28.60   14.00
   0  -9  -2   38.50   12.00
   0   9   2   62.99   15.60
   0   9   2   77.29   16.30
   0   9   2   53.89   16.20
   0   9   2   24.70   11.30
  -1  -9  -2   67.59   16.40
  -1  -9  -2   62.99   16.90
  -1  -9  -2   73.79   18.00
  -1  -9  -2   82.59   17.40
  -1  -9  -2  117.09   22.00
   1   9   2  111.59   19.90
   1   9   2   84.39   16.40
   1   9   2   64.29   16.20
   1   9   2  101.19   21.50
  -2  -9  -2  139.19   25.50
  -2  -9  -2  131.09   25.60
  -2  -9  -2  159.48   25.40
  -2  -9  -2  103.19   17.90
  -2  -9  -2  146.69   24.10
   2   9   2  121.49   22.00
   2   9   2  160.48   24.90
  -3  -9  -2  437.96   42.70
  -3  -9  -2  503.95   40.50
  -3  -9  -2  459.05   27.40
  -3  -9  -2  465.35   44.70
  -3  -9  -2  433.06   43.20
   3   9   2  467.65   43.50
   3   9   2  449.56   33.70
  -4  -9  -2  405.86   40.70
  -4  -9  -2  347.27   40.30
  -4  -9  -2  469.25   36.90
  -4  -9  -2  337.87   38.80
   4   9   2  453.35   43.40
  -5  -9  -2  359.56   39.80
  -5  -9  -2  322.77   40.40
  -5  -9  -2  339.67   40.10
   5   9   2  413.76   44.90
   5   9   2  371.96   38.10
  -6  -9  -2   88.89   21.60
  -6  -9  -2   93.29   23.00
  -6  -9  -2   93.09   22.80
   6   9   2   62.29   18.00
   6   9   2   35.90   16.60
   6   9   2   43.70   17.90
  -7  -9  -2   10.00   12.20
  -7  -9  -2    3.30   12.10
  -7  -9  -2   19.20   14.10
  -7  -9  -2   22.40   15.10
   7   9   2   -4.20   10.90
   7   9   2   28.50   14.80
   7   9   2   -1.40   12.40
  -8  -9  -2   11.80   16.80
  -8  -9  -2   22.40   16.90
  -8  -9  -2    2.60   15.90
  -8  -9  -2   35.10   17.90
   8   9   2    6.50   11.10
   8   9   2   16.80   15.90
   8   9   2   18.90   13.40
   6 -10  -2    4.70   15.40
   6 -10  -2   -3.30   13.30
   6 -10  -2   -2.50   15.30
   6 -10  -2   -1.60   15.30
  -6  10   2    3.70   14.10
  -6  10   2    1.80   14.20
  -6  10   2   12.30   13.50
  -6  10   2    7.50   15.90
   5 -10  -2   67.79   21.90
   5 -10  -2   41.00   18.30
   5 -10  -2   56.49   21.90
  -5  10   2   22.10   16.00
  -5  10   2   46.70   21.60
  -5  10   2   36.20   17.50
  -5  10   2   36.70   17.60
   4 -10  -2  186.28   32.40
   4 -10  -2  230.38   36.80
   4 -10  -2  175.68   31.10
  -4  10   2  244.68   36.20
  -4  10   2  206.38   36.90
  -4  10   2  170.98   29.80
  -4  10   2  179.38   30.40
   3 -10  -2  267.27   34.80
   3 -10  -2  175.28   31.00
   3 -10  -2  248.58   32.80
   3 -10  -2  161.18   30.60
   3 -10  -2  190.38   29.90
  -3  10   2  250.67   35.00
  -3  10   2  178.08   31.70
  -3  10   2  185.58   30.00
   2 -10  -2  404.56   44.40
   2 -10  -2  436.26   44.80
   2 -10  -2  445.76   45.20
   2 -10  -2  399.76   44.10
   2 -10  -2  358.26   37.90
  -2  10   2  361.76   40.70
  -2  10   2  407.76   37.00
  -2  10   2  394.16   43.90
  -2  10   2  403.76   42.70
   1 -10  -2  179.88   28.60
   1 -10  -2  117.49   25.10
   1 -10  -2  101.09   23.00
   1 -10  -2  102.59   22.20
   1 -10  -2  175.28   28.40
  -1  10   2  119.69   24.50
  -1  10   2  116.49   22.00
  -1  10   2  150.68   23.30
  -1  10   2  113.99   23.70
   0 -10  -2   20.40   12.10
   0 -10  -2   27.20   14.30
   0 -10  -2   -6.00    9.90
   0 -10  -2    3.60   10.10
   0 -10  -2   18.20   12.70
   0  10   2    7.10    9.50
   0  10   2   14.00   11.90
   0  10   2   12.30   10.80
   0  10   2    7.90   10.00
  -1 -10  -2    9.40   10.60
  -1 -10  -2    9.50   11.10
  -1 -10  -2   16.30   12.90
  -1 -10  -2    0.40   10.60
  -1 -10  -2    6.10    9.60
   1  10   2   18.60   11.10
   1  10   2   20.90   12.10
   1  10   2   16.80   11.30
   1  10   2   22.20   13.70
  -2 -10  -2   23.30   15.20
  -2 -10  -2   25.90   12.80
  -2 -10  -2   27.50   11.40
  -2 -10  -2    9.10   11.80
  -2 -10  -2   19.40   13.10
   2  10   2    4.80    9.70
   2  10   2   38.60   15.50
  -3 -10  -2    6.40   12.20
  -3 -10  -2   14.80   13.60
  -3 -10  -2   12.00   14.00
  -3 -10  -2   16.70   14.20
   3  10   2   10.70   10.10
   3  10   2   16.90   11.50
  -4 -10  -2   38.90   17.00
  -4 -10  -2  110.99   26.50
  -4 -10  -2   65.99   21.50
  -4 -10  -2   70.39   20.60
   4  10   2   94.69   22.70
  -5 -10  -2    5.40   12.00
  -5 -10  -2    6.20   12.90
  -5 -10  -2    0.20   11.40
  -5 -10  -2    7.80   13.80
   5  10   2   12.70   12.70
  -6 -10  -2    8.70   13.90
  -6 -10  -2    8.10   13.00
  -6 -10  -2   -1.70   15.10
  -6 -10  -2   -2.90   12.70
   6  10   2    8.50   12.40
   6  10   2   10.40   12.80
  -7 -10  -2   10.80   16.50
  -7 -10  -2   18.10   15.40
  -7 -10  -2   -2.20   13.10
  -7 -10  -2    7.40   14.00
   7  10   2   11.40   13.30
   7  10   2    4.30   14.60
   5 -11  -2   -7.10   13.40
   5 -11  -2    7.10   16.60
   5 -11  -2   -0.70   14.20
  -5  11   2    4.20   14.30
  -5  11   2   15.00   17.40
  -5  11   2    7.60   19.40
  -5  11   2   13.70   15.60
   4 -11  -2    6.60   13.50
   4 -11  -2   -9.50   12.80
   4 -11  -2   11.70   17.20
  -4  11   2   11.80   13.70
  -4  11   2   -2.20   13.20
  -4  11   2    5.50   12.60
   3 -11  -2   13.90   14.00
   3 -11  -2    6.80   14.10
   3 -11  -2   59.59   21.30
   3 -11  -2   36.90   17.20
   3 -11  -2   19.40   14.70
  -3  11   2   37.10   17.20
  -3  11   2   20.20   13.90
  -3  11   2    5.10   11.50
   2 -11  -2   80.69   22.40
   2 -11  -2   63.89   20.40
   2 -11  -2   63.49   20.60
   2 -11  -2   47.20   18.70
   2 -11  -2   72.29   20.80
  -2  11   2   48.80   17.30
  -2  11   2   37.00   17.40
  -2  11   2   98.99   25.10
   1 -11  -2   37.50   16.80
   1 -11  -2   14.10   14.60
   1 -11  -2   50.99   17.70
   1 -11  -2   61.29   19.60
   1 -11  -2   69.39   20.40
  -1  11   2   58.59   18.60
  -1  11   2   35.90   17.20
  -1  11   2   43.70   17.70
  -1  11   2   41.90   15.70
   0 -11  -2   88.29   20.90
   0 -11  -2   43.80   15.60
   0 -11  -2   99.59   23.40
   0 -11  -2   87.09   22.20
   0 -11  -2  120.49   25.70
   0  11   2   91.39   22.30
   0  11   2   84.49   20.70
   0  11   2  115.39   21.30
   0  11   2  105.59   24.50
  -1 -11  -2    3.50   12.00
  -1 -11  -2   -6.20    8.60
  -1 -11  -2   -0.40   11.40
  -1 -11  -2   -5.80    9.60
  -1 -11  -2    0.90   11.20
   1  11   2    1.20    8.80
   1  11   2    0.80   12.70
  -2 -11  -2   13.80   10.70
  -2 -11  -2   45.70   19.10
  -2 -11  -2   49.90   18.80
  -2 -11  -2   47.90   19.30
  -2 -11  -2   21.60   14.80
   2  11   2   22.60   13.60
   2  11   2   23.20   13.60
  -3 -11  -2  124.59   29.70
  -3 -11  -2  106.39   26.50
  -3 -11  -2  115.39   24.00
  -3 -11  -2   94.59   23.50
   3  11   2   99.79   22.80
  -4 -11  -2  173.08   32.90
  -4 -11  -2  131.99   27.70
  -4 -11  -2  199.78   36.30
  -4 -11  -2  193.18   32.20
   4  11   2  163.78   30.30
  -5 -11  -2   73.89   23.30
  -5 -11  -2   71.49   23.20
  -5 -11  -2   76.29   23.00
  -5 -11  -2   49.10   19.20
   5  11   2   84.19   24.20
  -6 -11  -2   33.60   19.70
  -6 -11  -2   82.29   24.70
  -6 -11  -2   84.39   26.80
  -6 -11  -2   45.20   19.80
   6  11   2   47.70   22.20
   3 -12  -2   85.29   24.80
   3 -12  -2   58.39   22.70
   3 -12  -2   39.30   22.90
   3 -12  -2   61.39   23.50
   3 -12  -2   32.40   18.30
  -3  12   2   51.29   20.10
  -3  12   2   41.60   20.20
  -3  12   2   84.59   26.50
   2 -12  -2  112.09   28.30
   2 -12  -2  130.59   28.70
   2 -12  -2  126.49   28.20
   2 -12  -2  116.29   27.10
   2 -12  -2   80.79   24.00
  -2  12   2   62.69   20.70
  -2  12   2  112.89   27.60
  -2  12   2  119.59   26.60
   1 -12  -2   77.49   23.60
   1 -12  -2   64.39   21.50
   1 -12  -2  108.69   26.10
   1 -12  -2   95.79   24.70
   1 -12  -2   70.29   24.70
  -1  12   2   98.49   26.50
  -1  12   2  102.89   25.40
  -1  12   2   24.90   13.40
  -1  12   2   61.59   20.10
   0 -12  -2   17.20   16.20
   0 -12  -2   22.10   17.80
   0 -12  -2   39.60   16.90
   0 -12  -2   16.00   16.50
   0 -12  -2    9.80   14.40
   0  12   2   27.20   16.30
   0  12   2   25.90   18.20
  -1 -12  -2   -5.50   14.50
  -1 -12  -2    2.60   14.50
  -1 -12  -2   10.60   10.90
  -1 -12  -2    9.70   14.90
  -1 -12  -2    6.50   15.10
   1  12   2    1.40   10.30
   1  12   2   -2.10   12.00
  -2 -12  -2   57.99   21.50
  -2 -12  -2   18.00   14.10
  -2 -12  -2   58.29   22.80
  -2 -12  -2   55.79   21.10
   2  12   2   57.09   18.60
   2  12   2   16.60   15.90
  -3 -12  -2   54.49   22.40
  -3 -12  -2   39.70   17.50
  -3 -12  -2   77.69   23.00
  -3 -12  -2   27.10   16.30
   3  12   2   26.10   16.20
  -4 -12  -2   44.40   19.30
  -4 -12  -2   33.70   22.10
  -4 -12  -2   41.00   32.20
  -4 -12  -2   56.49   20.60
   4  12   2   62.59   20.80
  -3 -12   3   77.89   24.80
   2  12  -3   22.50   17.50
   2  12  -3   41.10   19.90
  -2 -12   3   22.00   17.20
  -2 -12   3   66.99   27.20
  -2 -12   3   38.70   19.70
  -2 -12   3   23.00   16.20
   1  12  -3    6.00   14.40
   1  12  -3   -5.50    9.80
  -1 -12   3   13.70   14.40
  -1 -12   3   18.20   15.70
  -1 -12   3    3.90   16.70
  -1 -12   3   -1.50   12.30
   0  12  -3    3.70   12.70
   0  12  -3    4.40   13.00
   0  12  -3    9.90   14.90
   0 -12   3   13.20   16.80
   0 -12   3   -1.30   10.50
   0 -12   3    9.80   15.20
   0 -12   3    2.50   14.00
   0 -12   3   -1.30   15.20
  -1  12  -3  113.49   27.40
  -1  12  -3   61.89   24.70
  -1  12  -3  159.18   29.00
   1 -12   3   99.99   26.80
   1 -12   3  112.39   24.40
   1 -12   3   88.69   27.00
   1 -12   3   72.19   24.60
   1 -12   3  106.89   25.30
  -2  12  -3  154.38   31.20
  -2  12  -3   93.39   27.10
  -2  12  -3  126.09   26.60
   2 -12   3   84.19   26.30
   2 -12   3   84.89   27.20
   2 -12   3   75.59   23.30
   2 -12   3   97.99   24.20
   2 -12   3   89.89   23.30
  -3  12  -3   62.99   24.80
  -3  12  -3   72.59   25.40
   3 -12   3   75.09   25.80
   3 -12   3   85.29   22.90
   3 -12   3    7.80   13.20
   3 -12   3   64.59   25.30
   3 -12   3   36.90   20.70
   5  11  -3   58.19   21.30
   5  11  -3   90.09   25.50
  -5 -11   3   33.00   18.20
  -5 -11   3   57.59   22.40
  -5 -11   3   88.69   23.80
  -5 -11   3   79.79   26.90
  -5 -11   3   77.09   23.40
   4  11  -3  113.39   26.70
   4  11  -3   66.99   19.90
  -4 -11   3   77.19   22.00
  -4 -11   3   69.89   24.50
  -4 -11   3  112.29   27.20
  -4 -11   3   91.19   24.10
  -4 -11   3  131.59   31.00
   3  11  -3   25.70   16.50
   3  11  -3   40.30   17.60
  -3 -11   3   29.50   18.20
  -3 -11   3   16.80   16.20
  -3 -11   3   25.90   18.00
  -3 -11   3   -4.30   12.20
  -3 -11   3   24.60   17.30
   2  11  -3   43.60   17.80
   2  11  -3   -9.90    9.40
  -2 -11   3   35.50   19.30
  -2 -11   3    6.30   13.10
  -2 -11   3   -6.00   12.40
  -2 -11   3   26.90   15.80
   1  11  -3    4.10   12.50
   1  11  -3    3.30   11.10
   1  11  -3    6.00   11.30
  -1 -11   3   -1.30   11.80
  -1 -11   3    0.40   12.30
  -1 -11   3    8.60   12.80
  -1 -11   3    3.70   13.90
   0  11  -3   20.50   15.40
   0  11  -3   16.10   12.60
   0  11  -3   13.90   13.20
   0 -11   3   -3.90   11.30
   0 -11   3   30.30   15.90
   0 -11   3   16.90   14.00
   0 -11   3    7.30   15.20
   0 -11   3   18.90   11.20
  -1  11  -3    3.70   10.80
  -1  11  -3    9.40   14.30
  -1  11  -3    4.00   11.00
   1 -11   3    9.10   11.50
   1 -11   3   19.40   14.00
   1 -11   3   -6.40   10.60
   1 -11   3   23.00   15.20
   1 -11   3   13.00   13.60
  -2  11  -3   -3.30   12.90
  -2  11  -3   35.10   15.60
  -2  11  -3   22.10   14.30
   2 -11   3   11.40   15.00
   2 -11   3    8.10   12.90
   2 -11   3   11.30   15.20
   2 -11   3   31.60   16.60
   2 -11   3   22.20   14.90
  -3  11  -3   11.60   12.80
  -3  11  -3    5.50   14.50
  -3  11  -3    2.60   12.00
   3 -11   3    1.20   10.20
   3 -11   3    5.10   11.90
   3 -11   3   -6.20   13.10
   3 -11   3   -0.50   11.50
   3 -11   3   -8.30   13.30
  -4  11  -3    4.30   13.60
  -4  11  -3   14.10   13.40
   4 -11   3  -17.80   13.60
   4 -11   3    7.00   13.60
   4 -11   3   20.80   16.60
   4 -11   3   16.90   17.70
   4 -11   3   17.00   16.40
  -5  11  -3    1.70   14.40
  -5  11  -3   27.70   19.40
   5 -11   3    3.30   17.30
   5 -11   3    1.80   13.20
   5 -11   3    5.40   16.80
   5 -11   3   -2.80   15.60
   6  10  -3    7.10   14.20
   6  10  -3   -3.70   12.40
  -6 -10   3   -0.70   10.30
  -6 -10   3   -4.30   14.50
  -6 -10   3    3.00   16.50
  -6 -10   3   -6.30   13.40
  -6 -10   3  -12.10   11.30
   5  10  -3   16.80   17.60
   5  10  -3   14.60   15.50
  -5 -10   3   44.60   18.00
  -5 -10   3   53.29   22.30
  -5 -10   3   55.49   18.90
  -5 -10   3   26.40   18.70
  -5 -10   3   28.80   17.10
  -5 -10   3   43.60   17.80
   4  10  -3   92.09   22.50
   4  10  -3   91.89   24.80
  -4 -10   3  104.19   24.80
  -4 -10   3   88.29   23.80
  -4 -10   3   63.99   19.50
  -4 -10   3  104.09   24.00
  -4 -10   3  113.69   27.90
   3  10  -3  178.78   30.20
   3  10  -3  106.49   22.80
  -3 -10   3  131.19   25.10
  -3 -10   3  113.69   22.40
  -3 -10   3  104.19   26.00
  -3 -10   3  102.29   25.20
  -3 -10   3  127.69   27.00
   2  10  -3   83.99   21.10
   2  10  -3  106.09   23.10
  -2 -10   3  115.79   24.10
  -2 -10   3  154.78   29.90
  -2 -10   3  120.19   26.30
  -2 -10   3  129.69   24.70
   1  10  -3   -2.00    9.10
   1  10  -3    0.80   10.70
   1  10  -3    7.00    9.20
  -1 -10   3    7.00   10.50
  -1 -10   3   -1.60    9.70
  -1 -10   3   13.90   12.80
  -1 -10   3    6.00   11.00
  -1 -10   3    7.00    7.50
   0  10  -3    4.60   10.80
   0  10  -3   18.20   13.80
   0  10  -3   27.90   13.40
   0 -10   3   17.30   12.50
   0 -10   3   24.10   14.70
   0 -10   3   19.10   11.10
   0 -10   3   38.30   15.60
   0 -10   3    8.20   13.60
  -1  10  -3   97.39   22.00
  -1  10  -3   70.79   18.60
  -1  10  -3  118.89   25.00
   1 -10   3  104.79   22.70
   1 -10   3  135.49   24.10
   1 -10   3   90.49   24.10
   1 -10   3   82.59   21.20
   1 -10   3  111.99   24.80
  -2  10  -3  218.58   30.90
  -2  10  -3  290.47   38.90
  -2  10  -3  254.87   36.10
   2 -10   3  227.78   34.30
   2 -10   3  225.28   32.70
   2 -10   3  195.08   28.40
   2 -10   3  209.48   32.20
   2 -10   3  245.08   36.70
  -3  10  -3  344.47   36.70
  -3  10  -3  385.96   46.30
  -3  10  -3  339.17   41.40
   3 -10   3  405.26   46.90
   3 -10   3  412.76   46.00
   3 -10   3  425.86   48.10
   3 -10   3  388.56   44.70
   3 -10   3  351.16   38.50
  -4  10  -3  217.98   34.90
  -4  10  -3  208.98   34.70
   4 -10   3  216.18   36.50
   4 -10   3  186.18   33.60
   4 -10   3  209.38   33.40
   4 -10   3  239.28   35.00
   4 -10   3  251.17   32.00
  -5  10  -3    7.40   13.90
  -5  10  -3    6.00   13.10
   5 -10   3   -8.90   12.70
   5 -10   3   -1.60   11.60
   5 -10   3   14.90   16.40
   5 -10   3    1.00   14.20
  -6  10  -3   -8.10   12.30
  -6  10  -3   -3.90   16.60
   6 -10   3   -0.50   13.60
   6 -10   3   17.00   17.90
   6 -10   3   -9.60   14.10
   6 -10   3   -5.70   12.60
   7   9  -3   -7.80   10.00
   7   9  -3    1.70   12.20
   7   9  -3  -12.60   21.80
   7   9  -3   -6.70   13.60
  -7  -9   3    6.30   26.50
  -7  -9   3    1.00   11.00
   6   9  -3   50.19   16.60
   6   9  -3   53.49   20.50
   6   9  -3   86.09   23.70
  -6  -9   3   61.09   20.10
  -6  -9   3   37.20   15.30
  -6  -9   3   61.19   20.70
  -6  -9   3   67.29   17.80
  -6  -9   3  111.89   26.90
  -6  -9   3   32.20   16.00
  -6  -9   3   39.70   19.00
   5   9  -3  108.49   23.80
   5   9  -3  129.69   26.50
  -5  -9   3  111.69   23.50
  -5  -9   3   94.49   21.60
  -5  -9   3   98.79   21.90
  -5  -9   3  127.59   27.60
  -5  -9   3  177.38   29.10
  -5  -9   3  141.59   29.10
   4   9  -3  237.38   33.50
   4   9  -3  293.87   37.20
  -4  -9   3  327.57   39.60
  -4  -9   3  321.97   35.10
  -4  -9   3  310.07   40.80
  -4  -9   3  293.27   35.60
  -4  -9   3  253.57   32.90
   3   9  -3  171.18   28.70
   3   9  -3  184.48   28.30
  -3  -9   3  181.18   29.90
  -3  -9   3  150.88   25.70
  -3  -9   3  133.39   22.70
  -3  -9   3  119.99   25.60
  -3  -9   3  166.38   26.30
   2   9  -3  221.08   31.50
   2   9  -3  237.78   32.30
  -2  -9   3  145.79   27.30
  -2  -9   3  139.39   24.80
  -2  -9   3  167.58   25.50
  -2  -9   3  221.18   29.80
   1   9  -3   -6.80    7.40
   1   9  -3   15.60    9.20
   1   9  -3    5.10    8.70
  -1  -9   3   12.50   10.50
  -1  -9   3    2.30    6.30
  -1  -9   3   19.80   11.20
  -1  -9   3   -3.60    8.70
  -1  -9   3   -1.50    8.00
   0   9  -3   35.90   15.30
   0   9  -3   20.10   11.30
   0   9  -3   18.50   10.10
   0  -9   3   13.20   11.10
   0  -9   3    2.00    9.30
   0  -9   3   28.60   15.20
   0  -9   3   21.70   10.40
   0  -9   3    9.70   10.10
  -1   9  -3   -5.70    7.70
  -1   9  -3    2.60    9.00
  -1   9  -3   -0.50    9.20
   1  -9   3   -3.10    7.20
   1  -9   3   -4.10    7.90
   1  -9   3   13.00   13.60
   1  -9   3    7.50    8.90
   1  -9   3   -2.60    7.90
  -2   9  -3  162.58   26.70
  -2   9  -3  124.99   24.00
  -2   9  -3  129.29   22.10
   2  -9   3  137.39   27.40
   2  -9   3  157.48   27.10
   2  -9   3  204.28   30.70
   2  -9   3   87.19   21.10
   2  -9   3  146.89   24.30
  -3   9  -3  190.88   26.70
  -3   9  -3  149.79   27.10
  -3   9  -3  190.38   31.40
   3  -9   3  149.19   26.80
   3  -9   3  163.08   28.80
   3  -9   3  135.59   23.40
   3  -9   3  141.39   25.40
   3  -9   3  156.38   25.40
   3  -9   3   78.99   20.30
  -4   9  -3    3.50   10.40
  -4   9  -3   -0.80    8.00
   4  -9   3   -2.30   10.20
   4  -9   3   -5.10   10.90
   4  -9   3    2.70   12.20
   4  -9   3   10.60   10.70
   4  -9   3   -2.30    9.30
   4  -9   3   -0.70   10.10
  -5   9  -3    7.30   15.40
  -5   9  -3   11.20   11.50
  -5   9  -3   -5.70    9.80
   5  -9   3  -12.50   10.00
   5  -9   3   14.60   13.40
   5  -9   3   18.60   12.40
   5  -9   3   -0.30   12.80
   5  -9   3    1.80   12.40
  -6   9  -3   -7.30    9.00
  -6   9  -3    4.70   16.00
  -6   9  -3   -5.00   10.30
   6  -9   3    9.00   13.10
   6  -9   3   -6.00   11.90
   6  -9   3  -15.20   12.40
   6  -9   3    5.70   12.70
   6  -9   3   -0.30   11.80
  -7   9  -3    6.90   15.30
  -7   9  -3  -15.10   11.00
   7  -9   3    5.10   14.20
   7  -9   3   -4.70   13.90
   7  -9   3  -15.50   11.10
   8   8  -3   -6.70   12.90
   8   8  -3   14.20   15.70
   8   8  -3   -8.90   11.10
   8   8  -3   12.30   13.40
   8   8  -3    5.00   14.40
  -8  -8   3   14.90   15.20
   7   8  -3  -11.50   10.20
   7   8  -3    3.10   11.60
   7   8  -3   -6.90   10.50
   7   8  -3    4.10   13.80
   7   8  -3   12.40   11.70
  -7  -8   3    3.00   12.00
  -7  -8   3   -5.90    8.70
  -7  -8   3    2.40   10.50
   6   8  -3   -4.80   11.00
   6   8  -3    2.00   10.90
   6   8  -3    4.70   12.10
   6   8  -3   -2.60   11.90
   6   8  -3   -5.10    8.80
  -6  -8   3    3.90    9.10
  -6  -8   3   -5.40    9.20
  -6  -8   3   10.50   13.50
  -6  -8   3   -6.20    9.80
  -6  -8   3    1.10   11.00
  -6  -8   3   -3.70   10.20
  -6  -8   3   -2.40    8.70
  -6  -8   3   -1.50   10.80
   5   8  -3   45.20   14.20
   5   8  -3   40.70   17.10
   5   8  -3   24.10   13.30
   5   8  -3   35.10   12.70
   5   8  -3   37.40   16.10
  -5  -8   3   34.60   14.50
  -5  -8   3   23.40   12.90
  -5  -8   3   29.30   12.60
  -5  -8   3   40.50   16.70
  -5  -8   3   47.70   17.50
  -5  -8   3   23.10   13.20
  -5  -8   3   25.50   14.40
   4   8  -3  123.59   19.60
   4   8  -3  126.79   23.40
   4   8  -3  161.38   24.90
   4   8  -3  148.79   25.70
  -4  -8   3  117.09   22.90
  -4  -8   3   96.09   19.90
  -4  -8   3  100.59   19.00
  -4  -8   3  121.59   24.90
  -4  -8   3   98.19   21.80
   3   8  -3   95.99   18.70
   3   8  -3   84.99   20.10
   3   8  -3  102.29   17.10
   3   8  -3  100.39   20.70
  -3  -8   3   93.99   18.90
  -3  -8   3   79.19   18.50
  -3  -8   3   48.10   15.60
  -3  -8   3  102.09   19.20
  -3  -8   3   73.59   19.80
   2   8  -3  427.96   32.90
   2   8  -3  450.75   40.80
   2   8  -3  414.36   29.00
  -2  -8   3  469.25   45.80
  -2  -8   3  414.46   30.70
  -2  -8   3  474.15   34.30
  -2  -8   3  412.96   23.70
  -2  -8   3  466.85   36.30
   1   8  -3   83.69   18.40
   1   8  -3   81.39   15.90
   1   8  -3   93.89   18.90
   1   8  -3   89.39   18.30
  -1  -8   3   76.69   18.30
  -1  -8   3   91.79   18.80
  -1  -8   3   88.49   14.00
  -1  -8   3   92.89   21.00
  -1  -8   3   71.09   17.50
  -1  -8   3   81.39   16.40
   0   8  -3   67.69   16.30
   0   8  -3   62.69   15.00
   0   8  -3   49.40   14.30
   0   8  -3   55.19   15.30
   0  -8   3   47.90   12.70
   0  -8   3   74.89   17.00
   0  -8   3   58.09   16.60
   0  -8   3   49.60   13.10
   0  -8   3   24.90   12.90
   0  -8   3   87.99   18.30
  -1   8  -3  480.95   35.30
  -1   8  -3  487.75   34.90
  -1   8  -3  488.65   33.30
   1  -8   3  446.66   29.60
   1  -8   3  503.65   34.10
   1  -8   3  443.86   33.70
   1  -8   3  387.86   40.30
   1  -8   3  526.05   34.50
   1  -8   3  451.15   35.20
  -2   8  -3  661.73   42.10
  -2   8  -3  674.33   41.90
  -2   8  -3  620.54   37.00
   2  -8   3  678.53   42.10
   2  -8   3  649.24   42.90
   2  -8   3  697.03   45.10
   2  -8   3  560.74   36.50
   2  -8   3  638.84   37.10
   2  -8   3  675.43   42.30
  -3   8  -3  378.36   34.00
  -3   8  -3  405.86   42.40
  -3   8  -3  422.16   45.10
   3  -8   3  433.06   31.20
   3  -8   3  307.07   36.60
   3  -8   3  398.16   30.50
   3  -8   3  460.05   43.80
   3  -8   3  382.36   40.30
   3  -8   3  446.46   42.40
  -4   8  -3  394.26   39.00
  -4   8  -3  439.06   48.00
  -4   8  -3  446.76   44.70
   4  -8   3  456.85   35.00
   4  -8   3  488.85   37.20
   4  -8   3  463.65   46.10
   4  -8   3  506.55   37.70
   4  -8   3  517.45   41.60
   4  -8   3  513.95   32.70
  -5   8  -3   57.59   21.10
  -5   8  -3   60.99   19.10
  -5   8  -3   34.50   13.70
   5  -8   3   44.30   15.60
   5  -8   3   84.19   21.50
   5  -8   3   73.39   20.20
   5  -8   3   12.00   12.00
   5  -8   3   50.09   16.90
  -6   8  -3    1.20   10.60
  -6   8  -3    1.00    9.40
  -6   8  -3   20.60   17.40
   6  -8   3   25.60   14.10
   6  -8   3   -4.60   10.60
   6  -8   3   -4.10   11.90
   6  -8   3   19.10   13.40
   6  -8   3    1.60   11.20
  -7   8  -3   35.00   19.80
  -7   8  -3   61.49   22.10
   7  -8   3   47.80   19.20
   7  -8   3   43.40   19.40
   7  -8   3   25.80   15.90
   7  -8   3   46.90   21.30
  -8   8  -3   92.29   29.10
  -8   8  -3   58.99   22.00
   8  -8   3   75.19   23.90
   8  -8   3  183.38   41.20
   8  -8   3  105.49   27.70
   9   7  -3   63.19   21.30
   9   7  -3   97.69   24.50
   9   7  -3   99.59   26.50
  -9  -7   3  159.98   39.10
  -9  -7   3  127.99   29.90
  -9  -7   3  136.89   27.80
   8   7  -3   50.89   18.70
   8   7  -3  128.79   26.50
   8   7  -3   87.79   23.80
   8   7  -3   76.69   24.10
   8   7  -3   90.19   23.90
  -8  -7   3   95.59   25.20
  -8  -7   3   65.49   22.10
  -8  -7   3   53.79   20.60
   7   7  -3   62.99   19.30
   7   7  -3   51.09   18.10
   7   7  -3   84.89   22.20
   7   7  -3   22.60   15.20
   7   7  -3   74.29   21.90
  -7  -7   3   60.29   20.30
  -7  -7   3   59.59   16.90
  -7  -7   3   72.59   19.50
  -7  -7   3   68.39   22.60
  -7  -7   3   44.50   16.40
  -7  -7   3   24.00   13.80
   6   7  -3  179.28   29.80
   6   7  -3   63.79   19.50
   6   7  -3  131.79   24.00
   6   7  -3   76.29   19.50
   6   7  -3  134.79   25.90
  -6  -7   3  150.98   24.00
  -6  -7   3  142.19   26.30
  -6  -7   3  111.79   22.00
  -6  -7   3  119.49   22.20
  -6  -7   3  102.59   23.30
  -6  -7   3  126.59   22.80
  -6  -7   3  130.39   22.70
  -6  -7   3  139.29   26.20
  -6  -7   3  146.99   34.70
  -6  -7   3  141.69   24.70
  -6  -7   3  140.99   23.80
   5   7  -3  257.67   28.20
   5   7  -3  285.57   35.60
   5   7  -3  325.07   36.40
   5   7  -3  404.26   41.20
   5   7  -3  343.77   36.40
  -5  -7   3  301.87   33.00
  -5  -7   3  260.37   29.70
  -5  -7   3  318.97   32.90
  -5  -7   3  305.17   33.00
  -5  -7   3  302.37   35.70
  -5  -7   3  273.67   31.00
  -5  -7   3  279.07   33.80
  -5  -7   3  270.57   30.60
  -5  -7   3  278.97   29.60
  -5  -7   3  304.07   34.90
  -5  -7   3  312.97   31.70
   4   7  -3  654.13   35.60
   4   7  -3  652.83   41.20
   4   7  -3  654.73   38.10
   4   7  -3  615.44   40.10
   4   7  -3  674.03   39.70
  -4  -7   3  648.84   39.00
  -4  -7   3  647.24   36.60
  -4  -7   3  670.73   39.50
  -4  -7   3  669.03   38.10
  -4  -7   3  630.54   34.70
  -4  -7   3  648.54   42.30
  -4  -7   3  654.13   41.10
  -4  -7   3  596.54   40.00
   3   7  -3  994.80   49.40
   3   7  -3  896.81   43.40
   3   7  -3  875.71   46.50
   3   7  -3  901.51   41.20
   3   7  -3  900.11   39.10
  -3  -7   3  883.91   47.70
  -3  -7   3  971.30   47.60
  -3  -7   3  843.42   41.40
  -3  -7   3  865.91   41.00
  -3  -7   3  889.91   39.70
  -3  -7   3  925.11   50.19
  -3  -7   3  885.41   45.30
   2   7  -3  693.43   39.40
   2   7  -3  634.44   34.30
   2   7  -3  632.04   30.20
   2   7  -3  615.84   38.20
  -2  -7   3  686.83   42.30
  -2  -7   3  706.13   36.90
  -2  -7   3  680.33   25.00
  -2  -7   3  623.14   39.80
  -2  -7   3  693.83   38.60
  -2  -7   3  653.53   31.70
   1   7  -3  168.18   20.30
   1   7  -3  132.89   20.90
   1   7  -3  143.39   20.80
   1   7  -3  142.09   22.10
  -1  -7   3  169.38   23.70
  -1  -7   3  167.78   25.30
  -1  -7   3  118.79   22.30
  -1  -7   3  151.08   21.30
  -1  -7   3  175.88   19.50
  -1  -7   3  125.59   15.60
   0   7  -3  155.08   22.10
   0   7  -3  149.69   18.90
   0   7  -3  203.38   26.20
   0   7  -3   93.09   17.10
   0  -7   3  127.49   17.90
   0  -7   3  164.68   23.70
   0  -7   3  139.69   20.60
   0  -7   3  138.09   17.50
   0  -7   3  153.68   23.00
   0  -7   3  145.89   20.70
  -1   7  -3    0.40    4.80
  -1   7  -3   -0.10    5.20
  -1   7  -3   -3.30    5.90
  -1   7  -3    5.00    6.40
   1  -7   3   -1.30    5.40
   1  -7   3    5.20    7.10
   1  -7   3   -2.60    6.20
   1  -7   3    0.90    6.10
   1  -7   3   -3.10    6.10
   1  -7   3   -2.20    6.60
  -2   7  -3  392.06   24.40
  -2   7  -3  356.86   26.00
  -2   7  -3  408.56   40.60
  -2   7  -3  378.26   37.30
  -2   7  -3  381.06   29.50
   2  -7   3  311.27   24.50
   2  -7   3  408.76   28.00
   2  -7   3  362.16   36.70
   2  -7   3  295.17   31.90
   2  -7   3  377.96   37.70
   2  -7   3  389.26   36.50
  -3   7  -3  446.76   29.00
  -3   7  -3  458.05   35.90
  -3   7  -3  421.86   32.30
  -3   7  -3  498.45   33.00
   3  -7   3  459.25   33.30
   3  -7   3  477.95   35.30
   3  -7   3  507.35   32.10
   3  -7   3  519.05   35.90
   3  -7   3  429.26   34.00
   3  -7   3  430.46   29.00
  -4   7  -3   31.40   15.60
  -4   7  -3   39.60   12.60
  -4   7  -3   70.69   17.70
   4  -7   3   75.29   19.60
   4  -7   3   79.99   18.40
   4  -7   3   75.09   15.30
   4  -7   3   50.99   15.50
   4  -7   3   45.60   13.20
   4  -7   3   63.49   17.00
  -5   7  -3   23.20   11.20
  -5   7  -3   21.10   10.80
  -5   7  -3   35.20   15.90
   5  -7   3   19.80   12.20
   5  -7   3   39.10   14.80
   5  -7   3   45.60   16.70
   5  -7   3   49.00   15.70
   5  -7   3   18.60   12.50
  -6   7  -3    7.80   10.80
  -6   7  -3   16.20   15.10
  -6   7  -3   16.00   10.70
   6  -7   3   24.90   13.30
   6  -7   3   14.90   12.80
   6  -7   3    7.00    9.10
   6  -7   3   26.20   12.90
   6  -7   3   14.50   11.60
  -7   7  -3   16.50   14.10
  -7   7  -3   19.10   14.50
   7  -7   3   21.80   15.10
   7  -7   3   15.80   15.50
   7  -7   3   39.50   17.70
   7  -7   3   20.40   13.20
   7  -7   3   20.60   13.80
  -8   7  -3   18.10   16.30
  -8   7  -3   12.10   12.50
   8  -7   3   -7.70   12.80
   8  -7   3    1.70   12.30
   8  -7   3   -5.00   13.00
  -9   7  -3   -8.50   14.40
  -9   7  -3   -5.60   11.40
   9  -7   3   18.50   16.40
   9  -7   3    1.00   16.20
   9  -7   3   14.40   16.10
   9   6  -3   11.00   12.00
   9   6  -3   26.10   19.40
   9   6  -3   24.30   17.60
   9   6  -3   33.90   19.40
  -9  -6   3   24.60   17.30
  -9  -6   3   37.20   19.00
  -9  -6   3   12.60   15.50
  -9  -6   3   18.50   18.30
   8   6  -3   24.10   15.10
   8   6  -3   -3.80   11.10
   8   6  -3    0.70   13.30
   8   6  -3    8.60   11.90
  -8  -6   3    4.70   11.70
  -8  -6   3    5.10   10.60
  -8  -6   3  -14.90   12.40
  -8  -6   3    4.60   13.10
  -8  -6   3   -5.50   10.00
   7   6  -3   32.40   13.20
   7   6  -3   38.10   15.20
   7   6  -3   17.00   12.60
   7   6  -3   32.10   14.90
   7   6  -3   27.80   15.50
  -7  -6   3   15.90   12.30
  -7  -6   3    7.20    9.50
  -7  -6   3    2.70   11.80
  -7  -6   3   16.40   10.60
  -7  -6   3    4.30    9.40
  -7  -6   3   23.60   12.00
  -7  -6   3   -5.60   10.10
   6   6  -3    2.10    7.50
   6   6  -3   -2.80    8.30
   6   6  -3   15.00   11.60
   6   6  -3    6.00    8.70
   6   6  -3    7.00    8.40
  -6  -6   3    2.60    8.30
  -6  -6   3   14.40   11.00
  -6  -6   3    0.50    7.10
  -6  -6   3    8.30   10.50
  -6  -6   3    8.90   12.10
  -6  -6   3    2.70    8.80
  -6  -6   3   18.60   10.60
  -6  -6   3    2.50    8.40
  -6  -6   3    4.10    8.50
  -6  -6   3    6.40    8.80
  -6  -6   3    5.20    9.50
   5   6  -3    2.20    9.90
   5   6  -3   12.20    9.40
   5   6  -3   19.10    9.50
   5   6  -3   19.10   10.60
   5   6  -3   20.10   11.40
  -5  -6   3   26.10   10.20
  -5  -6   3    9.10    8.30
  -5  -6   3   15.20   10.40
  -5  -6   3   15.60   11.50
  -5  -6   3   20.50   10.00
  -5  -6   3   22.20    9.90
  -5  -6   3   27.40   10.10
  -5  -6   3   14.60   11.40
  -5  -6   3    3.70    7.20
  -5  -6   3   25.50   10.70
  -5  -6   3    8.70    8.00
   4   6  -3  248.28   28.80
   4   6  -3  195.68   25.60
   4   6  -3  217.58   23.70
   4   6  -3  217.48   28.20
   4   6  -3  167.68   22.40
  -4  -6   3  193.58   22.20
  -4  -6   3  196.48   25.80
  -4  -6   3  184.28   23.00
  -4  -6   3  190.28   25.70
  -4  -6   3  207.28   24.00
  -4  -6   3  196.68   24.80
  -4  -6   3  184.88   24.80
  -4  -6   3  221.78   25.40
  -4  -6   3  209.98   25.80
   3   6  -3    2.00    6.60
   3   6  -3   -5.00    5.70
   3   6  -3    6.90    5.60
   3   6  -3    8.30    6.80
   3   6  -3    3.70    6.30
  -3  -6   3   -1.10    5.30
  -3  -6   3    7.40    6.10
  -3  -6   3    7.20    7.50
  -3  -6   3    4.80    6.20
  -3  -6   3   16.20    9.00
  -3  -6   3    4.70    6.00
  -3  -6   3    4.40    6.80
  -3  -6   3   15.00    7.20
   2   6  -3  121.59   14.50
   2   6  -3  176.58   23.70
   2   6  -3  136.99   19.10
   2   6  -3  159.28   18.00
   2   6  -3  157.78   21.70
  -2  -6   3  165.08   17.70
  -2  -6   3  153.88   18.60
  -2  -6   3  123.59   19.50
  -2  -6   3  186.28   19.00
  -2  -6   3  148.09   10.50
  -2  -6   3  138.29   19.40
  -2  -6   3  142.49   21.60
  -2  -6   3  107.69   17.40
   1   6  -3  212.78   21.80
   1   6  -3  236.48   25.50
   1   6  -3  189.48   14.00
   1   6  -3  203.68   23.40
   1   6  -3  192.08   14.50
   1   6  -3  164.78   20.90
  -1  -6   3  216.48   25.80
  -1  -6   3  178.88   14.10
  -1  -6   3  179.78   23.40
  -1  -6   3  184.98   20.70
  -1  -6   3  194.98   15.50
  -1  -6   3  186.08   22.10
   0   6  -3   86.19   15.50
   0   6  -3   91.29   14.00
   0   6  -3  100.69   17.40
   0   6  -3  120.89   12.10
   0   6  -3  108.09   18.10
   0  -6   3  119.39   16.20
   0  -6   3   97.99   17.20
   0  -6   3  100.99   13.80
   0  -6   3  100.39   16.20
   0  -6   3  110.29   16.20
   0  -6   3  119.49   19.80
  -1   6  -3   52.59   13.00
  -1   6  -3   79.19   14.60
  -1   6  -3   63.19   12.10
  -1   6  -3   71.39   14.80
  -1   6  -3   76.69   10.40
  -1   6  -3   96.79   17.70
   1  -6   3   91.19   16.60
   1  -6   3   82.59   14.30
   1  -6   3   87.49   17.50
   1  -6   3   69.49   14.00
   1  -6   3   89.69   13.20
   1  -6   3  106.39   18.50
  -2   6  -3  864.81   31.20
  -2   6  -3  941.21   44.80
  -2   6  -3  957.90   40.90
  -2   6  -3  902.21   45.10
  -2   6  -3  889.71   43.30
   2  -6   3  939.51   39.30
   2  -6   3  921.11   45.20
   2  -6   3  857.01   39.00
   2  -6   3  881.21   43.90
   2  -6   3  885.01   43.10
   2  -6   3  939.31   46.40
  -3   6  -3  481.15   25.70
  -3   6  -3  488.95   30.60
  -3   6  -3  499.95   32.50
  -3   6  -3  515.55   36.00
   3  -6   3  543.45   30.80
   3  -6   3  504.45   34.00
   3  -6   3  502.65   33.20
   3  -6   3  562.44   34.80
   3  -6   3  513.85   28.60
   3  -6   3  491.55   34.30
  -4   6  -3  577.34   33.90
  -4   6  -3  624.74   41.90
  -4   6  -3  652.53   39.20
   4  -6   3  641.84   32.00
   4  -6   3  616.14   38.10
   4  -6   3  683.23   37.60
   4  -6   3  588.04   36.50
   4  -6   3  726.53   41.60
   4  -6   3  736.63   44.70
  -5   6  -3   66.59   16.10
  -5   6  -3  143.19   25.70
  -5   6  -3  154.98   21.60
   5  -6   3  101.99   19.60
   5  -6   3  107.39   21.40
   5  -6   3  114.89   22.80
   5  -6   3  102.09   19.80
   5  -6   3  140.49   22.40
  -6   6  -3    5.80    9.70
  -6   6  -3   23.20   13.30
  -6   6  -3   21.50   10.60
   6  -6   3   17.40   11.70
   6  -6   3   14.50   10.00
   6  -6   3   14.60   10.80
   6  -6   3   13.40   11.40
   6  -6   3   16.50   10.50
  -7   6  -3    2.70   11.50
  -7   6  -3   12.20   11.60
   7  -6   3   14.40   13.10
   7  -6   3    5.50   10.30
   7  -6   3    0.50    9.40
   7  -6   3    0.10   11.50
   7  -6   3   22.20   13.70
  -8   6  -3  258.57   36.50
  -8   6  -3  225.38   37.50
   8  -6   3  217.18   35.20
   8  -6   3  219.68   35.00
   8  -6   3  232.08   38.90
  -9   6  -3  126.59   29.90
  -9   6  -3  155.18   28.80
   9  -6   3  176.28   33.60
   9  -6   3  183.88   33.50
   9  -6   3  138.69   32.50
 -10   6  -3   81.79   24.10
 -10   6  -3  114.29   29.90
  10  -6   3   39.50   20.30
  10  -6   3  133.79   29.50
  10   5  -3  118.19   27.90
  10   5  -3  150.38   32.10
  10   5  -3  166.38   34.20
 -10  -5   3  186.88   41.40
 -10  -5   3  132.49   29.70
   9   5  -3  233.88   34.10
   9   5  -3  294.27   41.20
   9   5  -3  348.57   45.50
   9   5  -3  234.98   38.00
  -9  -5   3  227.38   37.60
  -9  -5   3  303.97   37.80
  -9  -5   3  329.47   51.59
   8   5  -3  280.57   34.50
   8   5  -3  275.47   39.50
   8   5  -3  214.48   34.70
   8   5  -3  230.68   33.40
  -8  -5   3  276.87   41.50
  -8  -5   3  272.37   33.20
  -8  -5   3  256.37   35.70
   7   5  -3  168.38   27.80
   7   5  -3  179.28   29.60
   7   5  -3  203.38   27.20
   7   5  -3  211.28   32.20
   7   5  -3  193.18   28.20
  -7  -5   3  215.08   31.30
  -7  -5   3  224.38   25.90
  -7  -5   3  193.38   33.20
  -7  -5   3  172.98   25.50
  -7  -5   3  199.98   24.60
   6   5  -3  200.48   28.90
   6   5  -3  271.27   30.90
   6   5  -3  260.97   33.40
   6   5  -3  262.77   30.20
   6   5  -3  261.97   32.60
  -6  -5   3  203.98   31.00
  -6  -5   3  295.67   28.40
  -6  -5   3  199.98   23.90
  -6  -5   3  240.18   28.40
  -6  -5   3  227.38   29.10
  -6  -5   3  212.28   26.30
  -6  -5   3  284.37   28.00
  -6  -5   3  247.98   27.20
  -6  -5   3  204.48   26.10
   5   5  -3  405.76   31.40
   5   5  -3  392.56   30.10
   5   5  -3  438.46   32.20
   5   5  -3  420.06   28.80
   5   5  -3  328.77   31.20
  -5  -5   3  411.66   41.20
  -5  -5   3  410.56   27.00
  -5  -5   3  364.66   26.30
  -5  -5   3  416.36   29.00
  -5  -5   3  358.76   27.10
  -5  -5   3  403.16   28.70
  -5  -5   3  429.56   28.10
  -5  -5   3  402.96   25.80
  -5  -5   3  413.16   28.80
   4   5  -3  881.91   42.00
   4   5  -3  866.31   43.40
   4   5  -3  859.41   38.10
   4   5  -3  827.12   41.30
   4   5  -3  832.02   42.20
  -4  -5   3  862.61   36.60
  -4  -5   3  861.01   40.00
  -4  -5   3  857.41   37.50
  -4  -5   3  807.22   40.70
  -4  -5   3  817.12   42.60
  -4  -5   3  879.41   39.40
  -4  -5   3  790.02   38.10
  -4  -5   3  872.01   41.20
  -4  -5   3  838.52   40.70
   3   5  -3 1480.35   55.69
   3   5  -3 1510.25   54.99
   3   5  -3 1553.64   58.09
   3   5  -3 1413.06   52.29
   3   5  -3 1577.44   50.39
  -3  -5   3 1489.95   51.79
  -3  -5   3 1425.76   56.19
  -3  -5   3 1460.35   49.40
  -3  -5   3 1516.85   53.89
  -3  -5   3 1540.15   54.89
  -3  -5   3 1402.76   47.60
  -3  -5   3 1530.45   56.19
   2   5  -3  745.03   36.80
   2   5  -3  735.33   29.40
   2   5  -3  754.92   37.10
   2   5  -3  753.52   33.00
   2   5  -3  767.52   35.20
  -2  -5   3  761.02   23.40
  -2  -5   3  749.23   29.50
  -2  -5   3  779.32   32.70
  -2  -5   3  801.02   39.50
  -2  -5   3  719.93   35.50
  -2  -5   3  780.02   31.40
  -2  -5   3  830.52   39.00
  -2  -5   3  858.51   37.30
   1   5  -3  463.85   21.30
   1   5  -3  471.05   22.30
   1   5  -3  493.85   25.80
   1   5  -3  432.76   26.70
   1   5  -3  521.65   28.20
   1   5  -3  482.25   20.50
   1   5  -3  478.05   28.10
  -1  -5   3  506.75   21.80
  -1  -5   3  506.35   30.30
  -1  -5   3  442.36   24.30
  -1  -5   3  486.75   29.40
  -1  -5   3  488.65   27.30
  -1  -5   3  483.95   21.90
   0   5  -3    6.00    3.70
   0   5  -3    5.90    5.50
   0   5  -3    8.40    5.70
   0   5  -3   10.60    4.20
   0   5  -3    7.60    6.20
   0   5  -3    7.10    4.30
   0   5  -3   10.40    6.40
   0   5  -3    9.50    5.30
   0  -5   3   11.40    5.40
   0  -5   3    5.90    5.70
   0  -5   3    9.90    6.10
   0  -5   3    4.70    5.20
   0  -5   3    5.00    5.10
   0  -5   3    7.50    4.80
  -1   5  -3  204.28   12.30
  -1   5  -3  268.07   24.70
  -1   5  -3  210.98   13.30
  -1   5  -3  208.98   16.00
  -1   5  -3  201.08   21.30
  -1   5  -3  220.78   24.20
  -1   5  -3  241.68   20.20
   1  -5   3  279.17   28.10
   1  -5   3  210.38   23.80
   1  -5   3  222.08   22.50
   1  -5   3  220.88   18.50
   1  -5   3  217.08   15.30
   1  -5   3  224.88   22.30
  -2   5  -3  772.02   26.60
  -2   5  -3  775.12   38.00
  -2   5  -3  795.22   39.10
  -2   5  -3  713.23   33.30
  -2   5  -3  787.42   36.80
  -2   5  -3  760.02   28.50
   2  -5   3  683.53   37.10
   2  -5   3  770.42   37.80
   2  -5   3  739.53   37.70
   2  -5   3  746.43   32.30
   2  -5   3  769.12   37.00
   2  -5   3  702.93   32.20
  -3   5  -3  963.30   33.00
  -3   5  -3  946.51   39.90
  -3   5  -3  917.61   45.80
  -3   5  -3  962.90   36.00
  -3   5  -3  954.00   43.10
   3  -5   3  902.01   45.20
   3  -5   3  910.61   30.90
   3  -5   3  913.31   37.30
   3  -5   3  972.10   43.60
   3  -5   3  936.71   39.50
   3  -5   3  940.31   42.50
   3  -5   3  994.70   45.40
  -4   5  -3  120.89   21.40
  -4   5  -3   65.59   13.10
  -4   5  -3  112.99   14.50
  -4   5  -3   91.49   14.70
  -4   5  -3   81.39   15.60
   4  -5   3  101.89   18.20
   4  -5   3   84.49   11.90
   4  -5   3   97.89   19.70
   4  -5   3   86.19   12.80
   4  -5   3   96.79   17.00
   4  -5   3  105.19   17.80
   4  -5   3  120.79   18.60
  -5   5  -3  321.77   33.50
  -5   5  -3  260.07   24.70
  -5   5  -3  305.47   24.20
  -5   5  -3  302.27   26.90
  -5   5  -3  356.56   38.80
   5  -5   3  310.27   20.00
   5  -5   3  328.17   34.10
   5  -5   3  353.56   33.80
   5  -5   3  306.37   20.90
   5  -5   3  284.17   35.00
   5  -5   3  348.87   32.90
   5  -5   3  349.57   33.70
  -6   5  -3   11.40    8.50
  -6   5  -3   -4.30    5.90
  -6   5  -3   -0.70    8.20
  -6   5  -3    6.60    8.90
   6  -5   3    3.60    8.40
   6  -5   3    3.00    8.20
   6  -5   3    3.30    6.80
   6  -5   3   -6.30    6.70
   6  -5   3    2.80    8.40
   6  -5   3    1.80    7.70
  -7   5  -3   33.60   16.30
  -7   5  -3   44.80   15.90
  -7   5  -3   44.90   16.90
  -7   5  -3   27.60   12.00
   7  -5   3   36.50   16.60
   7  -5   3   29.70   14.80
   7  -5   3   18.40   12.30
   7  -5   3   30.20   13.50
   7  -5   3   37.00   14.50
  -8   5  -3   76.39   21.60
  -8   5  -3   44.50   17.70
  -8   5  -3   46.20   16.40
  -8   5  -3   58.29   17.70
   8  -5   3   35.30   15.60
   8  -5   3   61.29   20.10
   8  -5   3   67.89   22.00
  -9   5  -3   25.00   13.20
  -9   5  -3   16.50   17.40
  -9   5  -3   12.30   13.70
  -9   5  -3   28.20   13.70
   9  -5   3   10.70   12.40
   9  -5   3   31.50   19.00
   9  -5   3    9.60   13.80
 -10   5  -3   -1.90   12.30
 -10   5  -3    4.60   13.70
 -10   5  -3    1.80   11.20
  10  -5   3    0.80   12.60
  10  -5   3   -5.30   11.80
  10   4  -3   30.40   17.90
  10   4  -3   24.50   18.50
  10   4  -3    1.10   13.40
  10   4  -3   54.19   22.60
 -10  -4   3   40.60   20.50
 -10  -4   3   56.29   25.80
   9   4  -3   67.69   22.70
   9   4  -3   63.49   22.50
   9   4  -3   86.89   23.70
   9   4  -3   24.60   15.10
  -9  -4   3  116.79   28.00
  -9  -4   3  100.59   23.20
  -9  -4   3   57.89   23.10
   8   4  -3   43.70   16.80
   8   4  -3   43.30   14.80
   8   4  -3   27.20   15.40
   8   4  -3   40.60   16.30
  -8  -4   3   22.00   12.20
  -8  -4   3   25.90   14.60
  -8  -4   3   37.80   18.30
   7   4  -3   28.30   13.00
   7   4  -3   26.10   12.60
   7   4  -3    7.60   10.60
   7   4  -3    6.60    9.30
   7   4  -3   20.00   10.40
  -7  -4   3    5.70    9.30
  -7  -4   3   21.90   10.30
  -7  -4   3    4.50    8.80
  -7  -4   3   22.40   10.40
  -7  -4   3   13.00    8.60
   6   4  -3    0.50    7.00
   6   4  -3    2.30    7.50
   6   4  -3   -3.50    6.30
   6   4  -3    7.40    7.00
   6   4  -3   -1.10    5.50
  -6  -4   3    4.30    8.10
  -6  -4   3    0.40    6.40
  -6  -4   3   -0.20    5.50
  -6  -4   3   -2.10    5.40
  -6  -4   3   -0.90    5.10
  -6  -4   3    3.90    6.90
  -6  -4   3   -2.00    5.70
  -6  -4   3   -2.20   11.40
   5   4  -3   41.60   12.20
   5   4  -3   63.79   13.90
   5   4  -3   68.29   16.60
   5   4  -3   43.70   12.80
   5   4  -3   65.39   14.70
  -5  -4   3   73.99   13.70
  -5  -4   3   55.29   12.40
  -5  -4   3   49.40   11.10
  -5  -4   3   50.09   15.40
  -5  -4   3   49.70   12.70
  -5  -4   3   41.30   10.90
  -5  -4   3   46.30   11.30
  -5  -4   3   59.89   12.20
   4   4  -3   11.10    7.50
   4   4  -3    6.70    7.80
   4   4  -3    9.00    6.40
   4   4  -3    7.80    6.40
   4   4  -3    9.70    7.10
  -4  -4   3    9.50    6.80
  -4  -4   3   20.10    7.60
  -4  -4   3   -0.40    5.60
  -4  -4   3    7.80    6.10
  -4  -4   3   12.20    6.50
  -4  -4   3    1.10    4.90
  -4  -4   3   11.50    6.60
   3   4  -3   14.60    6.00
   3   4  -3   24.60    8.10
   3   4  -3   30.30    9.10
   3   4  -3   23.90    8.00
   3   4  -3   21.60    9.00
  -3  -4   3   17.00    7.60
  -3  -4   3   17.90    7.40
  -3  -4   3   30.20    9.30
  -3  -4   3   40.30    9.50
  -3  -4   3   37.70    9.60
  -3  -4   3   24.00    7.70
  -3  -4   3   30.70    7.90
   2   4  -3   -0.80    4.40
   2   4  -3   -1.40    3.00
   2   4  -3    2.40    4.30
   2   4  -3    0.80    3.10
   2   4  -3    1.20    4.00
  -2  -4   3    3.10    3.70
  -2  -4   3   -0.80    4.10
  -2  -4   3    0.60    2.10
  -2  -4   3    1.30    3.80
  -2  -4   3    2.80    3.40
  -2  -4   3    3.60    4.00
  -2  -4   3   -0.30    3.60
  -2  -4   3   -0.90    3.10
   1   4  -3  221.38   16.10
   1   4  -3  224.28   21.60
   1   4  -3  178.68   13.60
   1   4  -3  202.78   11.90
   1   4  -3  191.98   13.00
   1   4  -3  196.18   20.40
  -1  -4   3  202.78   11.80
  -1  -4   3  184.08   20.20
  -1  -4   3  203.98   12.00
  -1  -4   3  187.98   12.30
  -1  -4   3  206.38   19.60
  -1  -4   3  195.58   14.20
  -1  -4   3  213.78   19.80
  -1  -4   3  175.48   19.10
   0   4  -3   42.60    8.50
   0   4  -3   82.59    9.70
   0   4  -3   54.59   10.60
   0   4  -3   74.99   12.70
   0   4  -3   64.89   11.50
   0   4  -3   64.69    9.80
   0   4  -3   76.19    9.00
   0  -4   3   85.89   13.40
   0  -4   3   73.49   11.70
   0  -4   3   69.99   10.60
   0  -4   3  102.69   15.50
   0  -4   3   57.79   10.10
   0  -4   3   87.39    9.50
  -1   4  -3   53.89   10.10
  -1   4  -3   43.50    9.60
  -1   4  -3   69.69   11.90
  -1   4  -3   59.89    9.10
  -1   4  -3   66.49   12.30
  -1   4  -3   42.00    7.40
   1  -4   3   49.40    9.80
   1  -4   3   38.30    9.50
   1  -4   3   67.29   12.30
   1  -4   3   72.29   10.00
   1  -4   3   45.50   10.70
   1  -4   3   43.60    9.10
  -2   4  -3  559.04   28.00
  -2   4  -3  444.66   27.10
  -2   4  -3  523.35   22.90
  -2   4  -3  495.55   20.90
   2  -4   3  538.05   28.90
   2  -4   3  461.65   22.90
   2  -4   3  530.45   28.20
   2  -4   3  483.75   28.60
   2  -4   3  559.74   25.50
   2  -4   3  541.45   29.80
  -3   4  -3  494.85   27.70
  -3   4  -3  461.95   29.60
  -3   4  -3  509.35   25.10
  -3   4  -3  454.75   21.90
   3  -4   3  517.15   31.30
   3  -4   3  487.25   28.40
   3  -4   3  472.35   23.10
   3  -4   3  478.65   29.10
   3  -4   3  463.05   27.60
   3  -4   3  453.35   24.70
   3  -4   3  475.65   19.40
  -4   4  -3  526.95   34.10
  -4   4  -3  562.74   27.10
  -4   4  -3  567.64   32.00
  -4   4  -3  579.34   29.80
  -4   4  -3  608.24   28.20
   4  -4   3  565.74   25.20
   4  -4   3  554.54   24.40
   4  -4   3  561.04   31.20
   4  -4   3  545.45   34.50
   4  -4   3  626.44   31.70
   4  -4   3  543.65   31.90
   4  -4   3  507.45   31.40
  -5   4  -3  265.97   31.10
  -5   4  -3  298.77   19.80
  -5   4  -3  289.67   29.00
  -5   4  -3  275.17   28.70
  -5   4  -3  299.97   21.50
   5  -4   3  253.57   16.40
   5  -4   3  354.76   37.70
   5  -4   3  295.47   29.20
   5  -4   3  296.77   30.40
   5  -4   3  268.17   18.70
   5  -4   3  301.97   30.90
   5  -4   3  288.27   29.40
  -6   4  -3    6.30    7.50
  -6   4  -3    7.50    6.30
  -6   4  -3    7.00    9.30
  -6   4  -3   -1.70    7.10
   6  -4   3   -4.90    6.00
   6  -4   3   -1.50    7.20
   6  -4   3    1.10    6.90
   6  -4   3   -1.40    6.10
   6  -4   3   13.50    9.20
   6  -4   3    3.40    8.00
  -7   4  -3    8.10    8.60
  -7   4  -3   20.60   12.20
  -7   4  -3    5.50    7.10
  -7   4  -3    4.40    9.90
   7  -4   3    6.80    8.70
   7  -4   3   15.00    9.00
   7  -4   3    1.00    8.00
   7  -4   3   12.80    9.60
   7  -4   3   16.50   11.90
   7  -4   3   -1.90    9.30
  -8   4  -3  244.78   31.70
  -8   4  -3  267.17   37.70
  -8   4  -3  279.27   35.40
  -8   4  -3  286.57   37.50
   8  -4   3  285.97   31.50
   8  -4   3  341.47   43.80
   8  -4   3  252.27   34.20
   8  -4   3  290.77   37.70
  -9   4  -3  294.57   38.00
  -9   4  -3  311.07   37.40
  -9   4  -3  292.67   40.70
  -9   4  -3  348.27   43.70
   9  -4   3  222.18   29.90
   9  -4   3  313.07   42.30
   9  -4   3  328.77   40.50
 -10   4  -3  205.28   37.10
 -10   4  -3  148.19   31.50
 -10   4  -3  185.68   31.00
 -10   4  -3  147.19   29.30
  10  -4   3  129.29   27.80
  10  -4   3  192.98   35.40
  10   3  -3   30.90   19.30
  10   3  -3   52.19   19.30
  10   3  -3   75.79   20.40
  10   3  -3   40.10   23.50
 -10  -3   3   53.29   25.00
 -10  -3   3   53.69   22.30
 -10  -3   3  111.49   25.30
   9   3  -3  198.08   32.90
   9   3  -3  291.17   40.60
   9   3  -3  367.36   44.80
   9   3  -3  322.97   40.20
  -9  -3   3  229.38   32.00
  -9  -3   3  276.07   43.10
  -9  -3   3  353.76   45.10
   8   3  -3  169.78   29.30
   8   3  -3  132.29   26.10
   8   3  -3  112.29   22.80
   8   3  -3  129.39   26.00
  -8  -3   3  123.59   23.70
  -8  -3   3   72.69   23.70
  -8  -3   3  101.69   23.30
   7   3  -3  137.19   24.10
   7   3  -3  233.98   32.70
   7   3  -3  128.69   22.30
   7   3  -3  183.08   29.50
  -7  -3   3  219.88   24.80
  -7  -3   3  163.18   30.90
  -7  -3   3  145.19   23.30
  -7  -3   3  134.99   24.90
  -7  -3   3  171.48   21.40
   6   3  -3   14.00    9.80
   6   3  -3   29.10   10.00
   6   3  -3   18.60    9.80
   6   3  -3   23.20   11.80
   6   3  -3   36.60   11.90
  -6  -3   3   18.00    7.90
  -6  -3   3   38.40   14.20
  -6  -3   3   19.80    7.40
  -6  -3   3   19.70    8.30
  -6  -3   3   32.70   10.80
   5   3  -3  452.75   31.10
   5   3  -3  426.76   31.40
   5   3  -3  481.05   29.40
   5   3  -3  470.35   26.90
   5   3  -3  519.65   32.90
  -5  -3   3  423.86   25.10
  -5  -3   3  460.65   26.40
  -5  -3   3  480.35   24.40
  -5  -3   3  560.64   36.50
  -5  -3   3  484.65   29.40
  -5  -3   3  525.15   26.40
  -5  -3   3  448.16   25.90
   4   3  -3 2025.30   68.29
   4   3  -3 2110.19   64.09
   4   3  -3 2155.18   63.69
   4   3  -3 2028.10   68.09
   4   3  -3 2122.79   69.39
  -4  -3   3 2111.39   59.69
  -4  -3   3 2178.88   61.59
  -4  -3   3 2093.99   62.89
  -4  -3   3 2078.49   65.99
  -4  -3   3 2066.69   61.29
  -4  -3   3 2099.09   63.19
   3   3  -3 2238.38   68.99
   3   3  -3 2276.47   68.19
   3   3  -3 2162.98   66.69
   3   3  -3 2282.17   64.69
   3   3  -3 2223.88   62.19
  -3  -3   3 2329.17   65.59
  -3  -3   3 2225.78   65.69
  -3  -3   3 2136.49   62.89
  -3  -3   3 2251.37   57.49
  -3  -3   3 2202.18   61.59
  -3  -3   3 2287.97   62.99
  -3  -3   3 2327.47   64.89
   2   3  -3 2409.86   69.79
   2   3  -3 2469.45   67.49
   2   3  -3 2552.64   69.29
   2   3  -3 2427.36   67.59
   2   3  -3 2489.75   61.39
  -2  -3   3 2459.05   58.79
  -2  -3   3 2467.75   66.89
  -2  -3   3 2432.56   66.49
  -2  -3   3 2374.46   67.19
  -2  -3   3 2486.15   66.69
  -2  -3   3 2453.35   59.69
  -2  -3   3 2555.44   54.09
  -2  -3   3 2474.25   65.59
   1   3  -3  911.61   33.70
   1   3  -3  919.01   34.60
   1   3  -3  878.31   32.20
   1   3  -3  915.51   35.10
   1   3  -3  932.81   32.30
   1   3  -3  906.01   30.30
   1   3  -3  906.41   26.70
  -1  -3   3  927.71   28.50
  -1  -3   3  915.81   29.50
  -1  -3   3  896.81   35.10
  -1  -3   3  876.91   33.20
  -1  -3   3  941.71   33.70
  -1  -3   3  930.31   34.90
   0   3  -3  157.18   11.50
   0   3  -3  184.28   11.20
   0   3  -3  182.98   14.40
   0   3  -3  217.98   14.50
   0   3  -3  200.28   14.40
   0   3  -3  177.08   13.80
   0   3  -3  189.38   11.70
   0  -3   3  195.28   19.40
   0  -3   3  183.98   12.80
   0  -3   3  159.08   15.20
   0  -3   3  182.18   13.70
   0  -3   3  147.99   16.20
   0  -3   3  170.68   12.10
  -1   3  -3  518.45   24.80
  -1   3  -3  583.94   21.00
  -1   3  -3  563.44   26.20
  -1   3  -3  538.65   22.20
  -1   3  -3  557.54   26.10
   1  -3   3  548.35   23.80
   1  -3   3  570.04   26.70
   1  -3   3  533.95   25.10
   1  -3   3  590.14   27.80
   1  -3   3  522.55   24.30
  -2   3  -3 2961.30   80.59
  -2   3  -3 2997.90   76.19
  -2   3  -3 2845.32   68.59
  -2   3  -3 2935.71   72.49
   2  -3   3 2800.52   75.39
   2  -3   3 2870.01   79.69
   2  -3   3 3107.09   81.69
   2  -3   3 2886.21   71.19
   2  -3   3 2943.91   70.09
   2  -3   3 2943.61   78.29
  -3   3  -3 3065.79   89.59
  -3   3  -3 3317.97   85.19
  -3   3  -3 3207.88   79.09
  -3   3  -3 3314.37   83.39
   3  -3   3 3239.08   85.89
   3  -3   3 3410.06   87.49
   3  -3   3 3382.66   72.49
   3  -3   3 3157.28   80.69
   3  -3   3 3143.19   90.19
   3  -3   3 3296.07   77.29
   3  -3   3 3271.47   87.99
  -4   3  -3  633.34   26.00
  -4   3  -3  622.14   31.60
  -4   3  -3  644.84   35.90
  -4   3  -3  658.73   32.30
  -4   3  -3  670.73   29.30
   4  -3   3  618.54   24.30
   4  -3   3  662.53   32.90
   4  -3   3  619.24   25.60
   4  -3   3  557.14   31.10
   4  -3   3  668.13   36.50
   4  -3   3  640.74   31.40
   4  -3   3  658.63   31.80
  -5   3  -3  430.46   27.60
  -5   3  -3  470.05   30.30
  -5   3  -3  472.85   32.80
  -5   3  -3  454.95   21.90
  -5   3  -3  498.95   27.70
   5  -3   3  435.86   23.90
   5  -3   3  456.15   28.10
   5  -3   3  465.55   29.50
   5  -3   3  493.75   31.10
   5  -3   3  492.45   33.10
   5  -3   3  493.95   25.10
   5  -3   3  461.45   19.90
   5  -3   3  498.85   29.90
  -6   3  -3   85.49   16.80
  -6   3  -3   96.49   18.80
  -6   3  -3   96.69   17.60
  -6   3  -3   91.09   19.60
   6  -3   3   82.79   19.00
   6  -3   3  121.29   17.10
   6  -3   3  111.09   19.00
   6  -3   3  116.69   18.00
   6  -3   3   98.49   15.40
   6  -3   3   79.89   16.20
   6  -3   3  113.19   18.50
  -7   3  -3   -2.30    8.00
  -7   3  -3    1.50    6.90
  -7   3  -3    4.30    8.00
  -7   3  -3    9.40    8.50
   7  -3   3    6.00    8.90
   7  -3   3    6.70    9.00
   7  -3   3   -2.80    6.90
   7  -3   3   -1.10    7.20
   7  -3   3    6.60    8.20
   7  -3   3    3.60    6.80
   7  -3   3    2.30    7.30
  -8   3  -3   -5.40    8.40
  -8   3  -3   -3.90    6.80
  -8   3  -3    5.80   10.50
  -8   3  -3   -3.40    8.00
   8  -3   3   -5.80    8.90
   8  -3   3    1.80    8.20
   8  -3   3   -2.10    8.70
   8  -3   3    1.10    9.50
   8  -3   3   -0.40    7.80
   8  -3   3   -4.10    9.60
   8  -3   3    4.90    9.90
  -9   3  -3   56.59   21.00
  -9   3  -3   66.19   20.30
  -9   3  -3   32.80   14.70
  -9   3  -3   24.50   13.70
   9  -3   3   25.00   13.80
   9  -3   3   26.20   14.20
   9  -3   3   43.60   15.70
 -10   3  -3   22.20   15.90
 -10   3  -3   15.40   15.30
 -10   3  -3   21.70   16.90
 -10   3  -3    1.10   10.80
  10  -3   3   11.60   13.50
  10  -3   3   38.80   19.30
  10  -3   3   27.70   16.40
 -11   3  -3   -3.10   13.40
 -11   3  -3   -3.90   16.90
 -11   3  -3   11.60   14.50
  11  -3   3    2.20   14.50
  11  -3   3   -8.70   13.70
  11  -3   3    6.10   14.40
  10   2  -3  159.68   32.20
  10   2  -3  119.19   29.90
  10   2  -3  155.18   32.30
 -10  -2   3   89.99   25.30
 -10  -2   3  101.79   28.60
 -10  -2   3  125.59   24.80
   9   2  -3  248.38   37.70
   9   2  -3  123.39   28.40
   9   2  -3  176.38   28.60
   9   2  -3  168.68   29.40
  -9  -2   3  180.78   32.40
  -9  -2   3  161.68   26.90
  -9  -2   3  187.68   37.30
   8   2  -3  144.99   24.20
   8   2  -3  139.99   26.90
   8   2  -3  159.18   29.00
   8   2  -3  156.78   28.10
  -8  -2   3  135.69   29.70
  -8  -2   3  174.08   28.90
  -8  -2   3  177.38   28.80
   7   2  -3   13.50   10.70
   7   2  -3   18.30   11.40
   7   2  -3   34.90   12.60
   7   2  -3   37.90   15.10
  -7  -2   3   19.80    8.40
  -7  -2   3   57.19   14.50
  -7  -2   3   55.29   18.60
  -7  -2   3   55.39   16.60
  -7  -2   3   35.70   10.90
   6   2  -3   15.40    9.90
   6   2  -3   45.60   15.10
   6   2  -3   52.49   10.50
   6   2  -3   33.10   10.20
   6   2  -3   48.40   13.30
  -6  -2   3   41.20   15.10
  -6  -2   3   27.60    9.60
  -6  -2   3   90.29   15.00
  -6  -2   3   53.89    8.20
  -6  -2   3   40.40   11.90
   5   2  -3   77.69   15.60
   5   2  -3   78.49   15.30
   5   2  -3   95.09   17.00
   5   2  -3  103.69   18.10
   5   2  -3   96.29   13.70
  -5  -2   3   89.99   11.90
  -5  -2   3   80.19   11.10
  -5  -2   3   97.99   14.30
  -5  -2   3   88.69   12.20
  -5  -2   3  104.59   17.40
  -5  -2   3   81.89    9.20
  -5  -2   3   72.19   12.60
   4   2  -3   86.49   15.30
   4   2  -3  165.98   19.50
   4   2  -3  126.29   14.70
   4   2  -3  127.79   18.10
   4   2  -3  139.09   19.00
  -4  -2   3  125.09   15.00
  -4  -2   3  114.99    8.50
  -4  -2   3  109.89   12.70
  -4  -2   3   81.89   13.10
  -4  -2   3  122.19   13.20
  -4  -2   3  116.09   13.50
  -4  -2   3  136.79   15.90
   3   2  -3   93.89   14.70
   3   2  -3   91.09   14.00
   3   2  -3  100.99   12.60
   3   2  -3  126.89   15.40
   3   2  -3  126.19   16.30
  -3  -2   3  142.59   17.00
  -3  -2   3   88.89   11.60
  -3  -2   3  101.89    7.40
  -3  -2   3  128.09   14.40
  -3  -2   3  122.89   13.10
  -3  -2   3  145.49   16.40
  -3  -2   3  129.19   13.30
   2   2  -3   18.60    6.40
   2   2  -3   20.20    5.70
   2   2  -3   20.40    6.50
   2   2  -3   31.00    7.20
   2   2  -3    7.80    4.60
   2   2  -3   23.30    5.90
  -2  -2   3   22.30    4.50
  -2  -2   3   28.90    6.40
  -2  -2   3   15.90    5.20
  -2  -2   3   31.90    7.20
  -2  -2   3   24.70    4.60
  -2  -2   3   26.50    6.20
  -2  -2   3   19.70    6.10
   1   2  -3   59.39    6.80
   1   2  -3   73.79   10.40
   1   2  -3   34.30    7.20
   1   2  -3   59.69    9.50
   1   2  -3   38.00    8.20
   1   2  -3   62.09    9.70
   1   2  -3   49.60    8.00
  -1  -2   3   53.89    8.40
  -1  -2   3   59.29    9.20
  -1  -2   3   41.90    6.30
  -1  -2   3   50.39    7.90
  -1  -2   3   71.49   10.30
  -1  -2   3   60.89    8.10
  -1  -2   3   62.29    9.20
   0   2  -3  666.43   23.60
   0   2  -3  681.13   25.30
   0   2  -3  669.93   26.50
   0   2  -3  685.93   23.20
   0   2  -3  668.13   24.60
   0   2  -3  639.34   25.00
   0  -2   3  712.83   25.30
   0  -2   3  658.13   24.70
   0  -2   3  653.23   24.10
   0  -2   3  677.23   26.90
   0  -2   3  677.83   26.30
   0  -2   3  628.44   24.50
   0  -2   3  635.14   22.20
  -1   2  -3   31.00    6.50
  -1   2  -3   36.90    6.40
  -1   2  -3   36.00    7.10
  -1   2  -3   49.40    8.60
  -1   2  -3   38.50    8.20
   1  -2   3   39.80    7.80
   1  -2   3   36.80    7.60
   1  -2   3   29.00    6.00
   1  -2   3   46.80    9.00
   1  -2   3   40.40    7.20
   1  -2   3   33.50    6.40
  -2   2  -3  174.28   12.60
  -2   2  -3  183.18   12.00
  -2   2  -3  163.08   12.40
  -2   2  -3  146.19   15.80
   2  -2   3  160.08   16.50
   2  -2   3  141.19   14.40
   2  -2   3  179.88   14.00
   2  -2   3  149.09   16.70
   2  -2   3  152.98   10.30
   2  -2   3  156.88   10.90
  -3   2  -3  604.74   29.80
  -3   2  -3  538.25   24.30
  -3   2  -3  543.85   26.40
  -3   2  -3  572.04   25.80
   3  -2   3  592.44   30.00
   3  -2   3  577.14   24.80
   3  -2   3  571.94   28.10
   3  -2   3  596.44   21.90
   3  -2   3  565.64   26.70
   3  -2   3  588.84   27.30
   3  -2   3  577.84   20.40
  -4   2  -3 1055.09   42.30
  -4   2  -3 1019.50   38.80
  -4   2  -3  965.30   42.60
  -4   2  -3 1059.79   39.30
   4  -2   3 1059.49   39.70
   4  -2   3 1023.30   40.40
   4  -2   3 1051.89   31.00
   4  -2   3 1006.30   36.10
   4  -2   3 1060.99   34.30
   4  -2   3 1088.79   45.20
   4  -2   3 1023.20   41.10
   4  -2   3 1017.20   40.90
  -5   2  -3  445.86   29.50
  -5   2  -3  407.76   25.30
  -5   2  -3  418.06   28.50
  -5   2  -3  444.36   18.20
  -5   2  -3  435.66   26.00
   5  -2   3  467.45   27.90
   5  -2   3  412.06   17.20
   5  -2   3  412.26   22.70
   5  -2   3  398.96   26.30
   5  -2   3  344.77   26.60
   5  -2   3  417.36   23.70
   5  -2   3  366.06   23.90
   5  -2   3  394.66   25.60
  -6   2  -3  135.89   21.90
  -6   2  -3  133.69   19.70
  -6   2  -3  152.68   20.90
  -6   2  -3  168.78   24.70
   6  -2   3  126.49   18.10
   6  -2   3  131.69   20.40
   6  -2   3  136.29   19.10
   6  -2   3  140.89   19.70
   6  -2   3  114.69   19.20
   6  -2   3  165.78   20.40
   6  -2   3  146.09   23.20
  -7   2  -3   77.59   19.00
  -7   2  -3   72.79   17.50
  -7   2  -3   85.29   17.30
  -7   2  -3   77.59   17.10
   7  -2   3   85.29   19.60
   7  -2   3   97.29   17.80
   7  -2   3  102.99   19.30
   7  -2   3   98.99   20.90
   7  -2   3  113.99   18.90
   7  -2   3   93.09   19.70
   7  -2   3   75.59   14.60
  -8   2  -3   97.99   22.80
  -8   2  -3   88.59   20.60
  -8   2  -3   72.69   17.60
  -8   2  -3   43.50   16.80
   8  -2   3   69.89   16.40
   8  -2   3   43.30   14.60
   8  -2   3   64.09   15.00
   8  -2   3   56.79   15.70
   8  -2   3   69.69   19.40
   8  -2   3   57.69   16.20
  -9   2  -3  326.67   37.00
  -9   2  -3  301.97   38.10
  -9   2  -3  355.56   40.70
  -9   2  -3  318.97   40.70
   9  -2   3  318.67   36.80
   9  -2   3  259.67   32.00
   9  -2   3  298.07   36.90
   9  -2   3  340.07   42.50
 -10   2  -3  267.77   42.80
 -10   2  -3  207.08   33.90
 -10   2  -3  171.38   30.30
  10  -2   3  168.48   28.90
  10  -2   3  163.48   29.00
  10  -2   3  146.49   27.40
 -11   2  -3  157.88   31.20
 -11   2  -3   75.49   22.30
 -11   2  -3  162.98   35.80
  11  -2   3  111.19   26.00
  11  -2   3   94.59   42.90
  11  -2   3  135.29   30.40
  10   1  -3    3.60   14.60
  10   1  -3   36.60   16.80
  10   1  -3   29.60   14.70
 -10  -1   3   26.90   17.40
 -10  -1   3   -1.70   13.10
 -10  -1   3   27.80   21.80
   9   1  -3  253.87   37.40
   9   1  -3  135.09   26.00
   9   1  -3  181.48   30.70
  -9  -1   3  261.97   42.90
  -9  -1   3  196.28   30.70
  -9  -1   3  251.27   38.10
   8   1  -3  190.68   30.50
   8   1  -3  132.59   25.40
   8   1  -3  159.48   25.30
   8   1  -3  140.59   27.10
   8   1  -3  179.58   30.30
  -8  -1   3   85.59   23.40
  -8  -1   3  159.18   19.20
  -8  -1   3  183.08   27.90
  -8  -1   3  137.29   23.70
   7   1  -3  164.98   26.00
   7   1  -3   77.69   17.60
   7   1  -3  165.78   25.40
   7   1  -3  148.19   25.00
   7   1  -3  128.69   17.80
   7   1  -3  169.58   25.80
  -7  -1   3  107.59   24.90
  -7  -1   3  157.08   20.40
  -7  -1   3  122.19   18.00
  -7  -1   3  145.89   17.60
  -7  -1   3  147.39   24.90
  -7  -1   3  120.79   20.90
   6   1  -3    6.00    5.30
   6   1  -3   17.60    9.40
   6   1  -3   -1.90    6.60
   6   1  -3    3.80    7.00
   6   1  -3   19.60    8.20
   6   1  -3    3.60    6.00
  -6  -1   3    8.10    6.30
  -6  -1   3    7.90    6.00
  -6  -1   3    5.50    5.50
  -6  -1   3    3.70    7.10
  -6  -1   3    9.00    7.40
   5   1  -3  316.67   22.60
   5   1  -3  284.97   16.90
   5   1  -3  269.77   27.40
   5   1  -3  305.87   18.00
   5   1  -3  357.06   33.70
   5   1  -3  298.77   22.90
   5   1  -3  240.78   26.40
  -5  -1   3  301.57   14.80
  -5  -1   3  288.07   19.90
  -5  -1   3  328.57   33.90
  -5  -1   3  317.37   20.50
  -5  -1   3  308.67   28.50
  -5  -1   3  294.67   15.50
  -5  -1   3  286.47   17.90
   4   1  -3  829.32   38.70
   4   1  -3  872.01   40.10
   4   1  -3  887.51   37.10
   4   1  -3  905.11   38.70
   4   1  -3  856.31   35.20
   4   1  -3  912.61   30.80
  -4  -1   3  886.01   31.30
  -4  -1   3  858.11   27.10
  -4  -1   3  855.61   26.40
  -4  -1   3  945.51   35.30
  -4  -1   3  954.50   35.40
  -4  -1   3  917.71   38.10
  -4  -1   3  868.21   28.90
   3   1  -3 3810.22   89.79
   3   1  -3 4010.40   99.79
   3   1  -3 3959.30   97.29
   3   1  -3 3890.41   95.79
   3   1  -3 3924.01   87.09
   3   1  -3 3899.51   93.39
  -3  -1   3 3854.41   94.49
  -3  -1   3 3877.01   85.89
  -3  -1   3 3848.01   87.29
  -3  -1   3 3958.80   86.59
  -3  -1   3 3789.42   91.19
  -3  -1   3 3898.31   82.69
  -3  -1   3 3765.22   90.79
   2   1  -3 3439.66   75.89
   2   1  -3 3435.06   78.49
   2   1  -3 3333.67   84.79
   2   1  -3 3417.26   84.89
   2   1  -3 3460.15   82.49
   2   1  -3 3447.66   84.09
   2   1  -3 3548.04   80.19
  -2  -1   3 3435.66   81.09
  -2  -1   3 3581.24   83.59
  -2  -1   3 3470.05   75.29
  -2  -1   3 3450.55   80.89
  -2  -1   3 3568.94   76.79
  -2  -1   3 3476.35   75.89
  -2  -1   3 3382.36   77.39
   1   1  -3 1204.98   32.60
   1   1  -3 1218.88   37.20
   1   1  -3 1195.48   38.30
   1   1  -3 1207.08   37.60
   1   1  -3 1233.08   35.90
  -1  -1   3 1251.67   33.90
  -1  -1   3 1235.28   34.80
  -1  -1   3 1198.78   36.00
  -1  -1   3 1205.58   36.30
  -1  -1   3 1211.58   34.40
  -1  -1   3 1185.18   33.90
   0   1  -3  339.37   16.30
   0   1  -3  304.77   15.30
   0   1  -3  336.07   15.10
   0   1  -3  296.47   15.10
   0  -1   3  341.27   16.10
   0  -1   3  329.87   15.00
   0  -1   3  295.77   14.90
   0  -1   3  303.97   15.00
   0  -1   3  325.57   14.90
   0  -1   3  335.97   15.20
  -1   1  -3  214.18   12.40
  -1   1  -3  207.58   13.60
  -1   1  -3  224.28   12.30
  -1   1  -3  218.68   11.90
  -1   1  -3  227.28   13.40
   1  -1   3  226.18   12.10
   1  -1   3  236.38   14.20
   1  -1   3  224.28   11.30
   1  -1   3  203.28   11.10
   1  -1   3  205.28   11.20
   1  -1   3  238.18   13.70
   1  -1   3  221.08   13.80
  -2   1  -3  630.74   23.60
  -2   1  -3  567.64   25.50
  -2   1  -3  586.84   21.60
  -2   1  -3  622.14   25.50
   2  -1   3  573.34   18.90
   2  -1   3  621.94   26.20
   2  -1   3  619.34   21.40
   2  -1   3  590.04   21.10
   2  -1   3  627.54   23.90
   2  -1   3  655.23   25.80
   2  -1   3  600.74   21.30
   2  -1   3  642.34   26.50
  -3   1  -3 2891.81   75.19
  -3   1  -3 2758.92   66.79
  -3   1  -3 2757.32   73.89
  -3   1  -3 2657.23   69.09
   3  -1   3 2776.72   68.59
   3  -1   3 2751.02   71.19
   3  -1   3 2740.33   62.39
   3  -1   3 2680.23   63.19
   3  -1   3 2683.63   58.09
   3  -1   3 2745.13   73.99
   3  -1   3 2739.43   70.69
   3  -1   3 2743.73   72.39
  -4   1  -3 2028.00   64.09
  -4   1  -3 2053.89   57.09
  -4   1  -3 2127.69   65.49
  -4   1  -3 2024.20   60.19
   4  -1   3 2076.19   60.59
   4  -1   3 2135.39   62.29
   4  -1   3 1912.71   63.29
   4  -1   3 2062.59   61.09
   4  -1   3 2039.90   58.69
   4  -1   3 2034.20   49.30
   4  -1   3 2114.79   60.49
   4  -1   3 2064.39   55.39
  -5   1  -3 1063.99   40.50
  -5   1  -3 1044.40   43.00
  -5   1  -3 1041.70   46.90
  -5   1  -3 1022.00   44.80
   5  -1   3 1152.58   47.40
   5  -1   3 1097.39   39.90
   5  -1   3 1036.90   41.90
   5  -1   3 1050.99   43.30
   5  -1   3 1016.80   41.40
   5  -1   3 1071.39   43.80
   5  -1   3 1126.29   42.60
   5  -1   3 1028.50   29.80
  -6   1  -3  269.57   32.00
  -6   1  -3  283.57   26.90
  -6   1  -3  297.27   30.90
  -6   1  -3  266.87   28.40
   6  -1   3  282.57   26.20
   6  -1   3  264.47   25.50
   6  -1   3  333.87   31.20
   6  -1   3  244.88   17.60
   6  -1   3  291.57   30.50
   6  -1   3  247.78   25.30
   6  -1   3  256.97   28.70
   6  -1   3  274.67   27.30
  -7   1  -3    0.60    6.50
  -7   1  -3   -1.50    6.50
  -7   1  -3    3.60    9.20
  -7   1  -3   -2.20    6.30
   7  -1   3   -0.20    6.70
   7  -1   3    4.50    6.70
   7  -1   3    9.30    7.70
   7  -1   3    0.10    7.00
   7  -1   3   -4.70    5.70
   7  -1   3    2.20    7.90
   7  -1   3    2.70    7.00
  -8   1  -3   45.70   14.00
  -8   1  -3   24.70   14.70
  -8   1  -3   24.60   11.80
  -8   1  -3   34.20   12.50
   8  -1   3   62.29   15.20
   8  -1   3   50.09   15.60
   8  -1   3   16.60   11.10
   8  -1   3   19.80   10.50
   8  -1   3   43.40   13.30
  -9   1  -3  248.18   39.90
  -9   1  -3  256.07   34.90
  -9   1  -3  307.07   36.60
  -9   1  -3  283.07   33.30
   9  -1   3  274.67   35.60
   9  -1   3  287.97   34.00
   9  -1   3  261.07   34.20
 -10   1  -3   57.19   18.50
 -10   1  -3   28.60   18.90
 -10   1  -3   89.29   21.10
  10  -1   3   83.39   22.30
  10  -1   3   90.49   23.40
  10  -1   3   60.39   21.20
 -11   1  -3   21.80   20.80
 -11   1  -3   33.80   15.90
 -11   1  -3    3.30   14.00
  11  -1   3   17.70   16.80
  11  -1   3    7.50   15.40
  11  -1   3   11.70   15.10
  10   0  -3  127.69   29.40
  10   0  -3  155.98   30.40
  10   0  -3  155.18   31.80
  10   0  -3  149.49   28.90
 -10   0   3  156.48   34.70
 -10   0   3  193.28   33.10
 -10   0   3  143.19   29.00
   9   0  -3  374.46   43.30
   9   0  -3  268.27   37.80
   9   0  -3  271.87   37.50
   9   0  -3  397.46   46.50
  -9   0   3  382.96   49.90
  -9   0   3  390.56   44.40
  -9   0   3  294.17   37.50
  -9   0   3  292.97   31.80
   8   0  -3  418.76   41.40
   8   0  -3  536.75   50.19
   8   0  -3  471.05   47.20
   8   0  -3  453.85   44.70
  -8   0   3  532.15   53.89
  -8   0   3  485.85   45.70
  -8   0   3  412.46   40.60
  -8   0   3  450.65   30.50
   7   0  -3   90.99   20.30
   7   0  -3  141.69   19.70
   7   0  -3  109.89   21.00
   7   0  -3  123.29   23.50
   7   0  -3  136.59   23.10
   7   0  -3   95.69   20.20
  -7   0   3  135.19   23.70
  -7   0   3  125.59   21.90
  -7   0   3  121.89   18.60
  -7   0   3  116.99   25.30
  -7   0   3  155.48   20.20
  -7   0   3  123.59   18.30
   6   0  -3   30.40   10.50
   6   0  -3   25.30   11.80
   6   0  -3   30.50   11.70
   6   0  -3   18.40   10.20
   6   0  -3   33.90    9.10
   6   0  -3   33.60   12.00
  -6   0   3   29.80   11.00
  -6   0   3   16.00    7.70
  -6   0   3   25.90    8.40
  -6   0   3   11.70    9.00
  -6   0   3   38.10   10.70
   5   0  -3  169.88   11.00
   5   0  -3  176.48   16.70
   5   0  -3  189.78   22.80
   5   0  -3  145.69   20.90
   5   0  -3  232.88   27.70
   5   0  -3  195.48   23.70
   5   0  -3  205.48   24.40
  -5   0   3  158.18   17.90
  -5   0   3  195.38   22.50
  -5   0   3  179.58   11.20
  -5   0   3  188.78   20.40
  -5   0   3  215.38   21.10
  -5   0   3  183.08   25.50
   4   0  -3  183.68   12.10
   4   0  -3  188.68   20.10
   4   0  -3  257.67   24.10
   4   0  -3  212.28   21.30
   4   0  -3  183.98   21.20
   4   0  -3  187.68   21.50
  -4   0   3  193.48   19.90
  -4   0   3  223.28   16.30
  -4   0   3  189.68   18.60
  -4   0   3  216.38   15.90
  -4   0   3  212.68   12.00
   3   0  -3  316.07   19.60
   3   0  -3  335.47   20.10
   3   0  -3  312.27   13.20
   3   0  -3  332.17   21.20
   3   0  -3  320.37   18.40
   3   0  -3  367.06   21.70
  -3   0   3  312.77   14.60
  -3   0   3  336.57   19.90
  -3   0   3  324.17   18.00
  -3   0   3  299.47   17.40
  -3   0   3  325.77    9.80
  -3   0   3  350.46   18.90
   2   0  -3  187.58   13.20
   2   0  -3  176.98   13.20
   2   0  -3  194.78   18.30
   2   0  -3  199.78   12.40
   2   0  -3  196.38   13.50
   2   0  -3  187.08   13.40
  -2   0   3  184.48    7.80
  -2   0   3  177.58   12.00
  -2   0   3  170.58   12.80
  -2   0   3  172.48   10.50
  -2   0   3  157.58   11.90
  -2   0   3  171.18   12.20
   1   0  -3  621.74   24.70
   1   0  -3  582.74   22.20
   1   0  -3  594.44   22.50
   1   0  -3  602.14   22.40
   1   0  -3  572.24   23.70
  -1   0   3  626.74   22.70
  -1   0   3  569.24   18.00
  -1   0   3  615.24   22.50
  -1   0   3  589.44   22.20
  -1   0   3  619.14   21.20
  -1   0   3  607.04   22.40
   0   0  -3 3248.58   72.29
   0   0  -3 3121.69   71.39
   0   0  -3 3074.19   69.69
   0   0  -3 3143.09   69.39
   0   0  -3 3060.79   71.89
   0   0   3 3091.69   68.49
   0   0   3 3060.79   68.49
   0   0   3 3046.50   70.89
   0   0   3 3067.59   68.59
   0   0   3 3075.59   68.59
   0   0   3 3122.39   67.99
  -1   0  -3   62.99    8.40
  -1   0  -3  100.19   11.30
  -1   0  -3   81.29    8.90
   1   0   3   73.29    9.30
   1   0   3   67.09    9.20
   1   0   3   85.39    7.80
   1   0   3   77.29    7.80
   1   0   3   91.59    9.70
   1   0   3   87.09    8.90
  -2   0  -3   83.69   11.10
  -2   0  -3  115.49   11.90
  -2   0  -3  107.59    8.50
  -2   0  -3  109.49   12.30
   2   0   3   95.49   10.70
   2   0   3  107.99   11.30
   2   0   3  103.19   11.70
   2   0   3  109.39   11.90
   2   0   3  108.79    6.10
   2   0   3  103.59    7.50
   2   0   3  117.69    8.50
  -3   0  -3  353.86   18.90
  -3   0  -3  332.47   14.80
  -3   0  -3  354.16   20.10
  -3   0  -3  333.87   20.40
   3   0   3  333.17   19.20
   3   0   3  367.56   16.70
   3   0   3  330.57   18.20
   3   0   3  338.37   19.10
   3   0   3  349.57    9.70
   3   0   3  337.67   15.10
   3   0   3  313.67   18.70
  -4   0  -3  257.27   23.00
  -4   0  -3  204.58   16.40
  -4   0  -3  230.98   19.20
  -4   0  -3  211.48   13.70
   4   0   3  245.68   17.80
   4   0   3  219.08   12.30
   4   0   3  190.48   18.90
   4   0   3  233.98   21.60
   4   0   3  227.38   16.90
   4   0   3  199.58   19.20
   4   0   3  200.18   18.10
  -5   0  -3  300.17   22.00
  -5   0  -3  323.47   24.60
  -5   0  -3  259.87   20.30
  -5   0  -3  298.77   18.60
   5   0   3  343.17   23.50
   5   0   3  312.37   22.10
   5   0   3  275.77   20.60
   5   0   3  307.07   18.90
   5   0   3  320.67   20.70
   5   0   3  313.57   14.90
   5   0   3  320.77   21.50
   5   0   3  306.57   21.30
  -6   0  -3   65.39   14.00
  -6   0  -3   43.70   13.60
  -6   0  -3   60.79   12.80
  -6   0  -3   71.09   12.40
   6   0   3   78.89   15.20
   6   0   3   46.30   11.70
   6   0   3   62.59   11.30
   6   0   3   38.90   11.00
   6   0   3   56.99   13.10
   6   0   3   54.19   12.80
   6   0   3   52.89   12.10
  -7   0  -3    4.80    6.50
  -7   0  -3    8.40    8.70
  -7   0  -3    5.50    6.70
  -7   0  -3    6.10    8.50
   7   0   3   -1.00    5.20
   7   0   3   -0.70    6.80
   7   0   3   11.10    8.60
   7   0   3    8.30    7.50
   7   0   3    7.90    7.60
   7   0   3   -1.20    5.80
  -8   0  -3   28.10   11.70
  -8   0  -3   14.50   11.70
  -8   0  -3   37.00   15.30
  -8   0  -3   35.30   11.90
   8   0   3   29.40   12.20
   8   0   3   36.40   14.30
   8   0   3    9.40    8.10
   8   0   3   32.40   12.70
   8   0   3   23.90   12.60
  -9   0  -3  147.59   30.70
  -9   0  -3  170.68   25.50
  -9   0  -3  165.38   28.30
   9   0   3  112.99   24.50
   9   0   3  146.39   25.80
   9   0   3   96.89   21.40
 -10   0  -3  154.28   29.60
 -10   0  -3  179.78   37.30
 -10   0  -3  155.28   26.10
  10   0   3  158.28   30.90
  10   0   3  222.08   32.70
  10   0   3  118.29   24.70
 -11   0  -3  112.49   23.70
 -11   0  -3  144.89   30.90
 -11   0  -3  200.78   42.40
  11   0   3  166.48   31.50
  11   0   3  129.79   28.70
  11   0   3   79.49   21.60
  10  -1  -3    9.40   12.70
  10  -1  -3    1.60   12.10
  10  -1  -3    4.70   13.50
 -10   1   3    6.70   15.00
 -10   1   3    0.70   10.20
 -10   1   3   10.20   12.50
 -10   1   3  -11.70   11.00
   9  -1  -3  144.89   28.50
   9  -1  -3   82.99   22.80
   9  -1  -3   90.69   24.00
   9  -1  -3   82.79   22.10
  -9   1   3  132.79   30.80
  -9   1   3  125.59   26.90
  -9   1   3   96.99   20.70
  -9   1   3   72.29   20.50
   8  -1  -3  104.69   22.30
   8  -1  -3  114.09   22.30
   8  -1  -3   97.79   22.00
   8  -1  -3  113.39   22.70
  -8   1   3  142.49   28.10
  -8   1   3   95.79   20.60
  -8   1   3   65.89   16.00
  -8   1   3   59.69   16.80
   7  -1  -3   62.09   16.60
   7  -1  -3   36.60   10.70
   7  -1  -3   57.19   17.80
   7  -1  -3   50.09   15.10
   7  -1  -3   31.10   12.90
  -7   1   3   57.49   13.10
  -7   1   3   58.89   13.20
  -7   1   3   58.59   13.30
  -7   1   3   51.59   14.60
  -7   1   3   32.80   15.60
  -7   1   3   74.29   17.40
   6  -1  -3   78.89   16.20
   6  -1  -3   85.39   17.10
   6  -1  -3   51.59   13.50
   6  -1  -3   89.19   17.80
   6  -1  -3   55.89   11.20
  -6   1   3   74.99   14.00
  -6   1   3  111.49   22.20
  -6   1   3   59.79   13.30
  -6   1   3   71.79   13.60
  -6   1   3   79.79   17.30
   5  -1  -3  291.37   27.40
   5  -1  -3  258.67   27.60
   5  -1  -3  236.58   25.10
   5  -1  -3  228.78   25.50
   5  -1  -3  237.48   26.40
   5  -1  -3  273.17   22.30
   5  -1  -3  249.78   16.80
  -5   1   3  246.88   12.40
  -5   1   3  226.68   24.10
  -5   1   3  280.17   19.50
  -5   1   3  301.37   32.70
  -5   1   3  236.08   22.00
  -5   1   3  211.78   23.70
   4  -1  -3  391.46   24.40
   4  -1  -3  433.76   25.10
   4  -1  -3  421.46   25.60
   4  -1  -3  413.36   26.10
   4  -1  -3  463.45   26.60
   4  -1  -3  479.65   27.50
   4  -1  -3  426.36   19.40
  -4   1   3  399.16   24.60
  -4   1   3  412.46   16.70
  -4   1   3  422.86   25.10
  -4   1   3  423.66   22.90
  -4   1   3  408.26   22.90
   3  -1  -3 2368.76   54.59
   3  -1  -3 2313.17   66.39
   3  -1  -3 2303.87   64.69
   3  -1  -3 2289.57   65.39
   3  -1  -3 2260.57   62.99
   3  -1  -3 2342.37   66.19
   3  -1  -3 2331.17   65.99
  -3   1   3 2354.86   65.29
  -3   1   3 2220.68   61.99
  -3   1   3 2293.27   64.89
  -3   1   3 2325.07   54.59
  -3   1   3 2394.96   63.19
   2  -1  -3 2590.74   65.29
   2  -1  -3 2362.76   63.09
   2  -1  -3 2413.36   64.59
   2  -1  -3 2490.85   61.49
   2  -1  -3 2436.76   63.19
   2  -1  -3 2490.65   62.29
  -2   1   3 2453.65   62.59
  -2   1   3 2315.87   63.49
  -2   1   3 2464.75   57.09
  -2   1   3 2471.85   62.59
  -2   1   3 2464.25   63.29
   1  -1  -3 5178.28  121.59
   1  -1  -3 5888.01  119.89
   1  -1  -3 5960.40  123.39
   1  -1  -3 5698.43  118.79
   1  -1  -3 5736.03  117.79
   1  -1  -3 5788.92  118.09
  -1   1   3 5759.22  120.79
  -1   1   3 5498.05  119.79
  -1   1   3 6027.30  123.59
  -1   1   3 5794.02  117.49
  -1   1   3 5730.13  112.19
  -1   1   3 5693.03  119.29
   0  -1  -3 3988.40   83.69
   0  -1  -3 4077.19   84.09
   0  -1  -3 4063.89   85.39
   0  -1  -3 3853.51   87.39
   0  -1  -3 3935.81   89.39
   0   1   3 4036.90   85.89
   0   1   3 3892.81   83.99
   0   1   3 3988.60   85.49
   0   1   3 3884.41   89.29
   0   1   3 3979.10   83.99
  -1  -1  -3  563.84   20.40
  -1  -1  -3  562.54   22.10
  -1  -1  -3  572.04   22.90
  -1  -1  -3  565.34   19.90
   1   1   3  544.75   21.10
   1   1   3  558.74   21.50
   1   1   3  528.15   18.40
   1   1   3  512.85   21.60
   1   1   3  559.34   18.60
   1   1   3  537.95   20.00
  -2  -1  -3 1228.88   37.70
  -2  -1  -3 1252.27   38.90
  -2  -1  -3 1236.68   39.60
  -2  -1  -3 1189.28   36.70
  -2  -1  -3 1256.27   37.00
   2   1   3 1246.58   38.90
   2   1   3 1246.78   38.40
   2   1   3 1208.58   35.10
   2   1   3 1240.48   36.50
   2   1   3 1256.37   35.30
   2   1   3 1215.08   30.30
   2   1   3 1304.47   39.10
  -3  -1  -3 4125.79   98.79
  -3  -1  -3 4239.88   98.59
  -3  -1  -3 4130.59   98.89
  -3  -1  -3 4343.77  103.39
   3   1   3 4423.36   99.19
   3   1   3 4194.68   92.19
   3   1   3 4313.77   96.29
   3   1   3 4164.08   99.89
   3   1   3 4126.89   98.49
   3   1   3 4435.26   81.69
   3   1   3 4304.37   99.59
  -4  -1  -3 3367.46   89.19
  -4  -1  -3 3491.15   94.29
  -4  -1  -3 3459.15   76.19
  -4  -1  -3 3309.47   85.99
  -4  -1  -3 3381.86   88.09
   4   1   3 3472.45   88.59
   4   1   3 3431.06   87.49
   4   1   3 3554.74   87.49
   4   1   3 3524.75   87.79
   4   1   3 3523.25   85.19
   4   1   3 3427.36   89.49
   4   1   3 3403.26   84.59
   4   1   3 3404.16   78.49
  -5  -1  -3 1171.88   46.60
  -5  -1  -3 1310.87   52.49
  -5  -1  -3 1249.38   44.90
  -5  -1  -3 1229.98   38.90
   5   1   3 1145.49   45.10
   5   1   3 1260.37   46.00
   5   1   3 1202.98   42.70
   5   1   3 1246.88   46.90
   5   1   3 1151.38   35.80
   5   1   3 1155.08   43.80
   5   1   3 1179.08   44.30
   5   1   3 1202.48   48.10
  -6  -1  -3  459.75   27.00
  -6  -1  -3  391.36   22.40
  -6  -1  -3  416.86   31.60
  -6  -1  -3  422.66   28.60
   6   1   3  403.06   29.20
   6   1   3  441.56   28.00
   6   1   3  402.26   29.30
   6   1   3  408.36   26.60
   6   1   3  371.46   23.00
   6   1   3  419.26   27.60
   6   1   3  406.46   26.40
  -7  -1  -3    3.90    5.70
  -7  -1  -3    1.40    6.20
  -7  -1  -3    6.30    6.80
  -7  -1  -3    2.50    6.30
   7   1   3    3.10    7.10
   7   1   3    6.70    7.80
   7   1   3   -0.60    6.50
   7   1   3   -4.40    5.90
   7   1   3   -4.40    6.80
   7   1   3    5.10    6.00
  -8  -1  -3   19.60   12.00
  -8  -1  -3   25.80   11.90
  -8  -1  -3   41.90   11.90
   8   1   3   14.50   10.10
   8   1   3   61.79   16.20
   8   1   3   43.40   14.90
   8   1   3   37.50   13.60
   8   1   3   15.70   10.30
  -9  -1  -3  245.78   37.20
  -9  -1  -3  269.07   30.20
  -9  -1  -3  281.17   35.30
   9   1   3  336.07   38.70
   9   1   3  203.98   30.50
   9   1   3  288.07   35.90
 -10  -1  -3  151.98   24.10
 -10  -1  -3  226.38   41.60
 -10  -1  -3  145.19   29.00
  10   1   3  195.58   34.20
  10   1   3  217.58   34.30
  10   1   3  107.99   24.80
 -11  -1  -3   48.90   16.10
 -11  -1  -3   80.39   22.40
 -11  -1  -3   22.80   20.50
  11   1   3   26.00   17.90
  11   1   3   59.99   20.00
  11   1   3   55.89   19.90
  10  -2  -3  167.48   32.80
  10  -2  -3   95.99   23.70
  10  -2  -3  199.98   34.20
 -10   2   3  234.78   37.70
 -10   2   3  157.18   31.30
 -10   2   3  208.38   38.90
 -10   2   3  176.48   29.60
   9  -2  -3  246.68   37.10
   9  -2  -3  241.88   34.00
   9  -2  -3  295.47   38.20
   9  -2  -3  312.17   39.30
  -9   2   3  308.97   38.70
  -9   2   3  349.87   42.60
  -9   2   3  331.07   45.90
  -9   2   3  281.67   34.90
   8  -2  -3  434.96   43.60
   8  -2  -3  338.27   36.60
   8  -2  -3  429.46   42.90
   8  -2  -3  356.66   40.70
  -8   2   3  399.76   41.90
  -8   2   3  427.46   34.20
  -8   2   3  423.86   42.00
  -8   2   3  543.65   55.09
   7  -2  -3  295.17   36.20
   7  -2  -3  281.97   32.10
   7  -2  -3  348.67   36.70
   7  -2  -3  325.87   29.70
   7  -2  -3  214.98   28.20
  -7   2   3  347.07   36.90
  -7   2   3  326.67   35.30
  -7   2   3  352.26   26.40
  -7   2   3  250.47   27.20
  -7   2   3  299.07   34.40
  -7   2   3  360.96   41.60
   6  -2  -3  316.67   32.40
   6  -2  -3  321.57   38.00
   6  -2  -3  361.86   34.00
   6  -2  -3  362.36   37.00
   6  -2  -3  272.07   29.30
   6  -2  -3  313.47   22.20
  -6   2   3  314.07   26.90
  -6   2   3  342.47   34.90
  -6   2   3  305.07   23.40
  -6   2   3  293.77   28.20
  -6   2   3  310.67   35.30
   5  -2  -3    0.00    5.10
   5  -2  -3    6.40    7.00
   5  -2  -3    3.10    6.80
   5  -2  -3    5.00    6.40
   5  -2  -3    4.70    6.30
   5  -2  -3    4.90    4.70
  -5   2   3    6.00    6.10
  -5   2   3    4.10    4.90
  -5   2   3    8.20    7.00
  -5   2   3   15.90    8.80
  -5   2   3    0.60    4.90
   4  -2  -3  738.33   36.80
   4  -2  -3  784.02   30.00
   4  -2  -3  719.83   34.40
   4  -2  -3  705.93   36.00
   4  -2  -3  766.22   33.40
  -4   2   3  745.43   36.90
  -4   2   3  736.33   32.80
  -4   2   3  721.73   32.60
  -4   2   3  695.33   34.40
  -4   2   3  758.32   24.90
   3  -2  -3  283.37   20.20
   3  -2  -3  269.27   18.80
   3  -2  -3  313.57   21.50
   3  -2  -3  305.37   17.90
   3  -2  -3  271.77   15.40
  -3   2   3  277.97   18.20
  -3   2   3  243.08   18.10
  -3   2   3  261.77   17.90
  -3   2   3  300.97   20.90
  -3   2   3  288.67   14.40
   2  -2  -3 1484.75   46.90
   2  -2  -3 1457.75   40.20
   2  -2  -3 1343.77   41.10
   2  -2  -3 1436.76   38.70
   2  -2  -3 1414.16   44.20
   2  -2  -3 1356.96   43.00
   2  -2  -3 1543.25   48.50
  -2   2   3 1389.46   44.30
  -2   2   3 1439.26   44.30
  -2   2   3 1456.45   39.40
  -2   2   3 1397.06   47.10
  -2   2   3 1420.46   44.50
   1  -2  -3  749.82   30.70
   1  -2  -3  850.71   27.00
   1  -2  -3  779.12   23.80
   1  -2  -3  799.72   26.00
   1  -2  -3  848.82   30.10
   1  -2  -3  829.72   29.10
   1  -2  -3  799.42   24.40
  -1   2   3  815.12   29.80
  -1   2   3  864.91   28.40
  -1   2   3  862.31   30.40
  -1   2   3  848.22   27.60
  -1   2   3  868.61   32.40
  -1   2   3  808.62   27.10
   0  -2  -3  607.64   22.60
   0  -2  -3  591.44   20.00
   0  -2  -3  574.54   25.00
   0  -2  -3  582.34   20.60
   0  -2  -3  590.84   22.90
   0  -2  -3  593.04   18.70
   0   2   3  574.64   21.70
   0   2   3  629.14   20.20
   0   2   3  557.74   23.00
   0   2   3  537.15   22.80
   0   2   3  634.64   23.00
   0   2   3  576.34   21.30
   0   2   3  622.94   25.20
   0   2   3  632.24   22.20
  -1  -2  -3   38.10    7.20
  -1  -2  -3   49.99    7.20
  -1  -2  -3   40.10    7.30
  -1  -2  -3   44.10    7.10
   1   2   3   26.40    5.50
   1   2   3   48.50    7.40
   1   2   3   44.30    8.00
   1   2   3   37.90    7.00
   1   2   3   59.39    9.60
   1   2   3   51.99    8.10
   1   2   3   32.90    6.50
  -2  -2  -3   53.59    8.40
  -2  -2  -3   45.20    7.90
  -2  -2  -3   76.79   10.20
  -2  -2  -3   52.19    9.50
  -2  -2  -3   64.19   10.00
   2   2   3   61.79    7.50
   2   2   3   54.39    8.90
   2   2   3   43.60    8.20
   2   2   3   55.19    8.70
   2   2   3   42.00    7.80
   2   2   3   55.29    9.20
   2   2   3   68.69    8.00
   2   2   3   55.09    8.90
  -3  -2  -3   64.79   10.50
  -3  -2  -3   50.69   10.10
  -3  -2  -3   52.09    9.80
  -3  -2  -3   48.50    8.60
  -3  -2  -3   63.39   11.70
   3   2   3   52.59    9.30
   3   2   3   37.60    7.50
   3   2   3   58.99   10.50
   3   2   3   49.20    9.40
   3   2   3   54.79   10.00
   3   2   3   53.39    6.20
   3   2   3   32.00    7.40
  -4  -2  -3  222.28   18.50
  -4  -2  -3  264.87   26.10
  -4  -2  -3  254.97   23.00
  -4  -2  -3  233.38   16.30
   4   2   3  214.98   14.80
   4   2   3  227.48   22.00
   4   2   3  245.28   16.70
   4   2   3  240.68   23.00
   4   2   3  232.78   22.90
   4   2   3  210.38   19.60
   4   2   3  231.28   17.30
   4   2   3  234.18   18.10
  -5  -2  -3   76.49   12.40
  -5  -2  -3   56.69   14.20
  -5  -2  -3   67.09   13.80
  -5  -2  -3   67.89    9.40
  -5  -2  -3  103.49   16.50
   5   2   3   86.99   14.00
   5   2   3   60.59   13.00
   5   2   3   73.89   13.20
   5   2   3   51.49   11.20
[truncated: 828,818 more chars]
