# Supplementary material for: (2,2′-Bipyrid­yl)(η6-p-cymene)iodidoruthenium(II) hexa­fluorido­phosphate
Source: IUCrdata. 2023 May 12;8(Pt 5):x230392. doi: 10.1107/S2414314623003929 (PMC10242728; doi:10.1107/S2414314623003929)
Supplement: Supplementary file 2 [file x-08-x230392-Isup3.hkl]

data_I                                                                          
_shelx_title ' shelxt_a.res in P-1'                                             
_shelx_refln_list_code          4                                               
_shelx_F_calc_maximum      214.28                                               
_exptl_crystal_F_000       644.00                                               
_reflns_d_resolution_high  0.8005                                               
                                                                                
loop_                                                                           
 _space_group_symop_operation_xyz                                               
 'x, y, z'                                                                      
 '-x, -y, -z'                                                                   
                                                                                
_cell_length_a     9.3020                                                       
_cell_length_b    10.4068                                                       
_cell_length_c    12.0732                                                       
_cell_angle_alpha  86.046                                                       
_cell_angle_beta   82.838                                                       
_cell_angle_gamma  88.953                                                       
                                                                                
_shelx_F_squared_multiplier     1.000                                           
                                                                                
loop_                                                                           
 _refln_index_h                                                                 
 _refln_index_k                                                                 
 _refln_index_l                                                                 
 _refln_F_squared_calc                                                          
 _refln_F_squared_meas                                                          
 _refln_F_squared_sigma                                                         
 _refln_observed_status                                                         
   1   0   0       9910.41      10056.26       103.67 o                         
   2   0   0       2125.95       2238.10        24.90 o                         
   3   0   0       1291.21       1297.82        20.43 o                         
   4   0   0        194.15        174.08         9.09 o                         
   5   0   0       7210.89       6965.09        62.53 o                         
   6   0   0       4351.45       4322.05        46.48 o                         
   7   0   0       1899.79       1817.24        57.98 o                         
   8   0   0       1064.74       1182.60        59.34 o                         
   9   0   0         40.74         41.10        24.44 o                         
  10   0   0         84.22         67.75        22.20 o                         
  11   0   0         23.32         16.41        25.95 o                         
 -11   1   0        362.91        330.15        39.21 o                         
 -10   1   0         15.74          7.87        17.59 o                         
  -9   1   0          1.40         18.37        15.41 o                         
  -8   1   0       1051.77       1089.02        60.81 o                         
  -7   1   0       2322.30       2387.00        55.50 o                         
  -6   1   0       5879.17       5761.59        59.83 o                         
  -5   1   0       2950.02       3009.87        37.62 o                         
  -4   1   0        479.23        457.81        15.77 o                         
  -3   1   0       5184.26       5330.07        45.50 o                         
  -2   1   0        699.27        682.15        18.90 o                         
  -1   1   0        279.82        337.74        13.15 o                         
   0   1   0         24.12         90.39         7.64 o                         
   1   1   0        280.61        304.45        16.81 o                         
   2   1   0       2838.47       3182.40        39.01 o                         
   3   1   0        729.35        760.27        17.36 o                         
   4   1   0         74.74         64.38         6.31 o                         
   5   1   0        410.16        423.22        18.40 o                         
   6   1   0        833.03        837.82        24.35 o                         
   7   1   0        487.07        459.57        29.31 o                         
   8   1   0       1671.36       1722.31        60.51 o                         
   9   1   0         49.40         44.44        17.55 o                         
  10   1   0         12.00         27.21        22.58 o                         
  11   1   0        107.38         84.98        33.71 o                         
 -11   2   0         27.11         42.01        22.97 o                         
 -10   2   0         81.57         48.21        20.67 o                         
  -9   2   0        108.04        131.98        23.27 o                         
  -8   2   0       1102.85       1176.17        71.66 o                         
  -7   2   0        330.38        376.56        29.37 o                         
  -6   2   0       3497.50       3498.58        45.79 o                         
  -5   2   0       8826.20       8803.52        75.83 o                         
  -4   2   0        759.66        764.63        20.71 o                         
  -3   2   0       1972.92       2000.81        26.08 o                         
  -2   2   0       5455.29       5077.75        46.31 o                         
  -1   2   0       1106.97       1018.80        17.48 o                         
   0   2   0      45917.30      48023.89       349.57 o                         
   1   2   0       8557.42       8306.20        75.13 o                         
   2   2   0      13584.17      14130.51       123.62 o                         
   3   2   0        278.05        288.00        12.45 o                         
   4   2   0       1763.60       1900.58        28.03 o                         
   5   2   0       5206.08       4913.10        53.78 o                         
   6   2   0       4737.97       4710.81        54.24 o                         
   7   2   0       4160.69       4250.95        63.21 o                         
   8   2   0       1757.18       1639.31        73.85 o                         
   9   2   0        250.87        258.35        35.24 o                         
  10   2   0        191.19        124.57        36.79 o                         
  11   2   0        109.25        165.02        44.23 o                         
 -11   3   0        613.81        546.23        48.06 o                         
 -10   3   0        217.21        234.18        31.09 o                         
  -9   3   0          2.77          5.62        16.66 o                         
  -8   3   0       1197.39       1218.10        59.87 o                         
  -7   3   0       2798.31       3011.30        61.34 o                         
  -6   3   0       5489.88       5277.23        76.98 o                         
  -5   3   0       6053.40       6090.95        61.89 o                         
  -4   3   0        659.10        613.55        20.36 o                         
  -3   3   0          3.91         14.98         4.78 o                         
  -2   3   0         53.74         35.39         5.39 o                         
  -1   3   0        995.45        958.05        17.74 o                         
   0   3   0        526.84        591.55        13.77 o                         
   1   3   0       5852.24       5427.81        42.72 o                         
   2   3   0       1696.36       1738.57        23.45 o                         
   3   3   0        211.10        351.43        17.54 o                         
   4   3   0         14.95         13.83         5.82 o                         
   5   3   0        419.77        481.20        21.64 o                         
   6   3   0        719.54        892.60        29.79 o                         
   7   3   0         15.30          9.08        11.13 o                         
   8   3   0        469.64        536.96        38.76 o                         
   9   3   0         65.53         73.01        27.59 o                         
  10   3   0          8.93        -25.16        25.16 o                         
  11   3   0         40.66         24.85        32.03 o                         
 -10   4   0         26.30         38.75        23.58 o                         
  -9   4   0          3.87         13.66        19.36 o                         
  -8   4   0        388.08        355.02        33.46 o                         
  -7   4   0        207.49        243.19        23.64 o                         
  -6   4   0       1055.24       1165.41        36.06 o                         
  -5   4   0       1074.06       1105.02        28.65 o                         
  -4   4   0        920.20        925.52        25.32 o                         
  -3   4   0        515.84        598.21        18.88 o                         
  -2   4   0        503.05        452.11        17.67 o                         
  -1   4   0       6265.36       6135.94        62.72 o                         
   0   4   0      15782.84      15525.23       111.55 o                         
   1   4   0       5987.13       5529.13        47.03 o                         
   2   4   0       4521.69       4368.71        43.20 o                         
   3   4   0       2932.04       3036.24        40.88 o                         
   4   4   0         71.34         70.79         9.01 o                         
   5   4   0       4202.37       4183.34        54.78 o                         
   6   4   0       4430.15       4582.21        63.87 o                         
   7   4   0       3960.17       4017.97        74.61 o                         
   8   4   0       1531.17       1487.32        64.57 o                         
   9   4   0        563.18        528.55        47.66 o                         
  10   4   0          3.94         -0.40        25.24 o                         
 -10   5   0        196.55        132.49        32.17 o                         
  -9   5   0          0.49          3.53        19.51 o                         
  -8   5   0        304.33        296.01        29.71 o                         
  -7   5   0       1768.72       1997.27        58.24 o                         
  -6   5   0       2424.79       2392.08        50.10 o                         
  -5   5   0       5187.69       5134.14        63.50 o                         
  -4   5   0       1554.55       1455.26        29.68 o                         
  -3   5   0        473.45        414.65        18.28 o                         
  -2   5   0        511.62        508.58        19.02 o                         
  -1   5   0       4730.19       4782.84        69.07 o                         
   0   5   0       4515.12       4539.30        48.21 o                         
   1   5   0       3343.16       3036.91        35.81 o                         
   2   5   0       1593.44       1572.79        25.37 o                         
   3   5   0        190.06        175.89        12.83 o                         
   4   5   0         40.44         46.72         9.27 o                         
   5   5   0        258.65        307.34        23.69 o                         
   6   5   0        535.94        584.85        26.09 o                         
   7   5   0         63.32         34.38        13.54 o                         
   8   5   0         80.39         54.31        18.39 o                         
   9   5   0         64.68         59.21        22.62 o                         
  10   5   0         15.32         -7.67        24.62 o                         
 -10   6   0          0.49          0.41        27.85 o                         
  -9   6   0         20.43         -5.56        24.68 o                         
  -8   6   0          0.26        -19.84        19.84 o                         
  -7   6   0          0.31          4.84        14.81 o                         
  -6   6   0        149.34        122.34        20.29 o                         
  -5   6   0        969.75       1029.23        38.98 o                         
  -4   6   0         50.24         48.91        12.28 o                         
  -3   6   0        272.80        304.31        19.96 o                         
  -2   6   0         27.33         26.83         8.53 o                         
  -1   6   0       1301.49       1243.18        28.38 o                         
   0   6   0       6514.01       6544.00        78.36 o                         
   1   6   0       5251.66       5012.58        51.74 o                         
   2   6   0       2017.47       2036.95        30.09 o                         
   3   6   0       2568.27       2632.39        35.23 o                         
   4   6   0         23.99         16.37         8.04 o                         
   5   6   0        301.16        285.38        17.86 o                         
   6   6   0       1527.32       1677.51        41.22 o                         
   7   6   0       3624.46       3932.49        71.09 o                         
   8   6   0       1435.00       1420.02        55.03 o                         
   9   6   0        806.56        754.25        71.58 o                         
  10   6   0         46.81         24.32        24.34 o                         
  -9   7   0         12.19         12.77        26.31 o                         
  -8   7   0         64.83         31.32        25.17 o                         
  -7   7   0        949.86       1057.80        53.10 o                         
  -6   7   0       1284.30       1370.83        56.85 o                         
  -5   7   0       2827.14       2914.64        69.31 o                         
  -4   7   0       1112.22       1166.01        52.59 o                         
  -3   7   0        327.26        395.41        27.68 o                         
  -2   7   0          0.03         -0.57         8.20 o                         
  -1   7   0       3906.41       3869.90        64.08 o                         
   0   7   0       2128.47       2144.93        41.07 o                         
   1   7   0       2885.28       2867.84        46.97 o                         
   2   7   0       2063.52       2069.94        39.18 o                         
   3   7   0        204.92        214.39        15.61 o                         
   4   7   0        163.08        128.57        16.25 o                         
   5   7   0        118.64         87.62        12.93 o                         
   6   7   0         21.66          4.34        10.82 o                         
   7   7   0        114.36        117.16        18.55 o                         
   8   7   0          0.64         12.60        14.88 o                         
   9   7   0         11.70         26.90        20.89 o                         
  -8   8   0         48.82         23.14        27.42 o                         
  -7   8   0        104.45         97.15        24.60 o                         
  -6   8   0         54.08         36.85        18.40 o                         
  -5   8   0        116.35         96.99        17.89 o                         
  -4   8   0          0.63         -2.40        13.04 o                         
  -3   8   0        380.51        361.72        25.15 o                         
  -2   8   0        161.68        119.46        16.29 o                         
  -1   8   0       1202.02       1288.42        43.73 o                         
   0   8   0       1261.84       1241.17        42.99 o                         
   1   8   0       3481.58       3509.64        61.48 o                         
   2   8   0       1462.52       1480.92        45.41 o                         
   3   8   0       1669.28       1829.80        51.54 o                         
   4   8   0         85.48         55.77        15.88 o                         
   5   8   0        177.59        145.32        18.86 o                         
   6   8   0        992.93       1120.21        50.18 o                         
   7   8   0       1600.04       1544.59        60.68 o                         
   8   8   0        538.50        584.42        40.85 o                         
   9   8   0        494.47        550.35        47.62 o                         
  -8   9   0         19.37        -28.06        28.06 o                         
  -7   9   0        386.90        306.24        38.65 o                         
  -6   9   0        752.12        822.81        57.36 o                         
  -5   9   0       1376.29       1438.82        58.33 o                         
  -4   9   0       1330.48       1405.03        56.63 o                         
  -3   9   0        759.06        811.05        43.81 o                         
  -2   9   0        509.26        500.36        30.52 o                         
  -1   9   0        362.57        377.75        25.34 o                         
   0   9   0        994.36        971.69        42.32 o                         
   1   9   0       2049.85       2118.13        52.25 o                         
   2   9   0       1911.99       1939.44        54.61 o                         
   3   9   0        166.75        139.58        24.53 o                         
   4   9   0         87.19         31.51        19.29 o                         
   5   9   0        456.84        438.24        38.01 o                         
   6   9   0        269.16        317.61        32.16 o                         
   7   9   0         96.66         96.47        29.15 o                         
   8   9   0         88.30         86.31        25.49 o                         
  -7  10   0          9.41         23.37        29.38 o                         
  -6  10   0         41.59         53.30        26.23 o                         
  -5  10   0          0.08        -11.15        20.29 o                         
  -4  10   0          0.58         19.21        18.39 o                         
  -3  10   0         96.96         97.93        20.72 o                         
  -2  10   0         44.43         47.85        15.98 o                         
  -1  10   0          0.68          4.50        13.63 o                         
   0  10   0         26.47         22.42        14.23 o                         
   1  10   0        538.43        533.55        33.71 o                         
   2  10   0        256.71        232.11        26.78 o                         
   3  10   0        136.59        143.47        30.29 o                         
   4  10   0         88.61        134.27        29.90 o                         
   5  10   0         15.42          5.72        24.81 o                         
   6  10   0        225.75        282.16        42.44 o                         
   7  10   0        665.81        516.17        41.33 o                         
  -5  11   0        522.67        535.83        51.07 o                         
  -4  11   0        798.88        681.82        44.52 o                         
  -3  11   0        231.13        263.58        32.17 o                         
  -2  11   0         25.48         21.95        18.08 o                         
  -1  11   0        243.90        265.67        28.98 o                         
   0  11   0        990.05       1092.31        72.18 o                         
   1  11   0       1211.64       1146.17        65.05 o                         
   2  11   0        870.89        850.45        62.10 o                         
   3  11   0        284.21        228.66        59.28 o                         
   4  11   0        108.00        114.36        31.85 o                         
   5  11   0         44.78         18.65        28.61 o                         
   6  11   0        173.32        142.56        33.65 o                         
  -4  12   0          9.49         11.30        24.81 o                         
  -3  12   0          0.50         11.02        24.48 o                         
  -2  12   0         23.97         21.90        23.93 o                         
  -1  12   0         12.17        -10.89        19.37 o                         
   0  12   0         20.33          8.08        21.79 o                         
   1  12   0         19.36         24.31        22.25 o                         
   2  12   0         84.52         71.71        29.84 o                         
   3  12   0        113.61         84.78        32.11 o                         
   4  12   0         91.94         47.20        44.23 o                         
  -4 -12   1         19.61         38.20        35.13 o                         
  -3 -12   1         76.40         86.64        35.91 o                         
  -2 -12   1        151.17        104.57        35.03 o                         
  -1 -12   1        366.09        217.05        35.16 o                         
   0 -12   1        370.26        403.02        39.87 o                         
   1 -12   1         44.73         11.05        23.01 o                         
   2 -12   1          5.02          6.64        19.46 o                         
   3 -12   1         18.58         25.35        22.34 o                         
   4 -12   1          9.41          5.08        32.81 o                         
  -5 -11   1        109.74        110.73        31.27 o                         
  -4 -11   1         84.35         30.02        27.44 o                         
  -3 -11   1          0.84         14.93        27.22 o                         
  -2 -11   1         64.38         40.59        26.56 o                         
  -1 -11   1        369.18        392.89        33.40 o                         
   0 -11   1        562.88        603.08        41.30 o                         
   1 -11   1        592.11        514.21        37.00 o                         
   2 -11   1        204.76        195.14        24.63 o                         
   3 -11   1          0.02         -4.13        17.94 o                         
   4 -11   1         50.65         51.39        21.32 o                         
   5 -11   1        389.21        358.45        44.05 o                         
  -7 -10   1        622.05        595.24        48.38 o                         
  -6 -10   1       1104.22        904.85        54.14 o                         
  -5 -10   1        507.48        576.84        41.49 o                         
  -4 -10   1        248.76        220.03        36.48 o                         
  -3 -10   1         49.52         49.24        22.24 o                         
  -2 -10   1        599.88        620.12        49.77 o                         
  -1 -10   1       1212.39       1252.37        53.69 o                         
   0 -10   1       1153.91       1248.60        54.71 o                         
   1 -10   1        561.46        537.95        34.43 o                         
   2 -10   1        324.84        348.08        29.95 o                         
   3 -10   1         53.65         45.52        18.39 o                         
   4 -10   1        237.26        210.78        29.37 o                         
   5 -10   1         81.42         90.66        25.71 o                         
   6 -10   1         82.81         87.45        26.31 o                         
   7 -10   1         24.70         25.34        31.74 o                         
  -8  -9   1         69.07         43.76        25.64 o                         
  -7  -9   1         10.57         -1.61        17.79 o                         
  -6  -9   1          7.94         -1.37        14.31 o                         
  -5  -9   1          9.89         -0.74        14.05 o                         
  -4  -9   1         37.88         39.58        17.56 o                         
  -3  -9   1         41.27         35.84        18.98 o                         
  -2  -9   1          1.48          1.01        12.90 o                         
  -1  -9   1        319.36        343.57        26.66 o                         
   0  -9   1        335.59        379.49        27.86 o                         
   1  -9   1        355.69        401.73        30.87 o                         
   2  -9   1        764.20        648.68        51.43 o                         
   3  -9   1        185.67        217.82        24.03 o                         
   4  -9   1          1.12          6.66        14.03 o                         
   5  -9   1        951.35        868.69        45.89 o                         
   6  -9   1        722.09        708.46        50.56 o                         
   7  -9   1        465.62        455.13        53.27 o                         
   8  -9   1        378.76        337.71        50.68 o                         
  -8  -8   1        303.01        315.54        41.05 o                         
  -7  -8   1        905.34       1043.35        45.28 o                         
  -6  -8   1       2351.63       2357.50        52.96 o                         
  -5  -8   1        876.88       1141.59        42.83 o                         
  -4  -8   1       1133.02       1156.01        43.64 o                         
  -3  -8   1          1.63          3.01        12.45 o                         
  -2  -8   1       1413.02       1473.69        45.26 o                         
  -1  -8   1       2055.91       1938.52        48.86 o                         
   0  -8   1       5741.34       6049.39        85.38 o                         
   1  -8   1       1290.96       1250.18        45.93 o                         
   2  -8   1        510.16        521.20        36.60 o                         
   3  -8   1         35.10         21.49        12.29 o                         
   4  -8   1        198.34        149.46        18.90 o                         
   5  -8   1        190.35        199.29        24.12 o                         
   6  -8   1        360.16        366.02        42.20 o                         
   7  -8   1        116.17        137.20        34.91 o                         
   8  -8   1        107.69        105.85        32.79 o                         
  -9  -7   1          7.55        -18.47        18.47 o                         
  -8  -7   1        177.59        149.85        22.79 o                         
  -7  -7   1        256.84        234.20        20.45 o                         
  -6  -7   1        245.97        238.15        17.43 o                         
  -5  -7   1        119.72        104.44        13.64 o                         
  -4  -7   1        196.31        205.26        17.53 o                         
  -3  -7   1         41.57         25.35         9.88 o                         
  -2  -7   1        117.84        136.61        12.36 o                         
  -1  -7   1        223.84        197.14        16.58 o                         
   0  -7   1        778.85        815.05        29.83 o                         
   1  -7   1        236.79        271.17        22.86 o                         
   2  -7   1       1452.02       1404.64        41.99 o                         
   3  -7   1          0.27          3.38         9.04 o                         
   4  -7   1          7.50        -10.23        10.23 o                         
   5  -7   1        665.95        719.63        34.89 o                         
   6  -7   1       1389.18       1394.36        50.79 o                         
   7  -7   1       1201.79       1130.89        74.80 o                         
   8  -7   1        814.17        845.50        87.73 o                         
   9  -7   1         86.38         58.39        30.40 o                         
 -10  -6   1        129.34         93.95        27.07 o                         
  -9  -6   1          9.78          5.44        19.46 o                         
  -8  -6   1        320.67        364.07        31.39 o                         
  -7  -6   1        332.34        363.50        29.30 o                         
  -6  -6   1       2051.58       2072.78        37.71 o                         
  -5  -6   1       2859.99       3026.20        45.78 o                         
  -4  -6   1       2281.18       2265.47        40.76 o                         
  -3  -6   1         36.84         31.60         8.08 o                         
  -2  -6   1       1810.36       1804.69        29.69 o                         
  -1  -6   1       2159.38       2025.23        32.41 o                         
   0  -6   1      12847.21      12733.33       108.40 o                         
   1  -6   1       6649.98       6659.58        71.46 o                         
   2  -6   1       4049.76       3973.93        58.27 o                         
   3  -6   1       1035.97       1029.12        41.74 o                         
   4  -6   1        380.50        381.31        23.19 o                         
   5  -6   1        396.81        382.77        24.43 o                         
   6  -6   1       1540.20       1647.32        49.52 o                         
   7  -6   1        996.32       1180.80       110.39 o                         
   8  -6   1        283.89        320.11        38.08 o                         
   9  -6   1         25.71         12.37        24.62 o                         
  10  -6   1          6.19         -0.49        30.61 o                         
 -10  -5   1         23.31         13.67        22.59 o                         
  -9  -5   1          9.50          4.05        19.12 o                         
  -8  -5   1        821.19        821.30        49.87 o                         
  -7  -5   1       1057.33       1025.57        48.70 o                         
  -6  -5   1        579.34        575.63        24.21 o                         
  -5  -5   1       1422.11       1488.47        32.77 o                         
  -4  -5   1        409.87        405.66        20.17 o                         
  -3  -5   1        187.24        171.32        12.46 o                         
  -2  -5   1        809.17        934.25        19.62 o                         
  -1  -5   1        235.72        281.58        12.97 o                         
   0  -5   1        349.04        310.46        15.49 o                         
   1  -5   1         17.63         11.30         5.59 o                         
   2  -5   1        361.60        371.83        17.24 o                         
   3  -5   1          0.59         -1.74         5.58 o                         
   4  -5   1         65.73         61.69         9.13 o                         
   5  -5   1        769.82        760.91        28.34 o                         
   6  -5   1       1433.52       1483.02        39.55 o                         
   7  -5   1       1025.88       1098.38        50.93 o                         
   8  -5   1       1545.09       1650.20        68.91 o                         
   9  -5   1        330.09        347.52        36.80 o                         
  10  -5   1         14.69         13.66        24.59 o                         
 -10  -4   1        111.45        116.58        32.68 o                         
  -9  -4   1          6.64         -7.91        19.18 o                         
  -8  -4   1        640.68        807.08        60.95 o                         
  -7  -4   1        910.46        793.57        47.84 o                         
  -6  -4   1       3693.90       3792.16        52.80 o                         
  -5  -4   1       5053.30       4882.66        58.09 o                         
  -4  -4   1       6005.07       6023.51        62.95 o                         
  -3  -4   1       1769.82       1757.93        28.25 o                         
  -2  -4   1        512.78        474.06        21.68 o                         
  -1  -4   1       7601.81       7702.21        62.79 o                         
   0  -4   1      16756.74      15893.39       126.96 o                         
   1  -4   1      15009.12      14629.80       108.62 o                         
   2  -4   1      13128.72      13039.95        96.90 o                         
   3  -4   1       4936.37       4838.85        51.61 o                         
   4  -4   1        259.44        292.01        14.03 o                         
   5  -4   1       1062.68       1068.67        29.93 o                         
   6  -4   1       2533.13       2546.91        41.72 o                         
   7  -4   1       2571.50       2607.41        58.54 o                         
   8  -4   1        652.52        676.76        41.88 o                         
   9  -4   1        174.76        141.86        27.12 o                         
  10  -4   1         38.98         10.10        21.45 o                         
 -11  -3   1        600.73        512.46        74.47 o                         
 -10  -3   1        447.06        377.43        49.89 o                         
  -9  -3   1        137.36        157.33        25.98 o                         
  -8  -3   1        307.50        340.63        32.79 o                         
  -7  -3   1       1388.48       1532.91        53.41 o                         
  -6  -3   1       1674.63       1550.79        46.72 o                         
  -5  -3   1       4261.17       4447.20        59.79 o                         
  -4  -3   1       3761.51       3700.89        44.31 o                         
  -3  -3   1         42.04         36.49         7.90 o                         
  -2  -3   1          4.08         10.29         4.12 o                         
  -1  -3   1        806.81        892.47        15.40 o                         
   0  -3   1         78.15         83.90         7.69 o                         
   1  -3   1        813.54        743.23        15.42 o                         
   2  -3   1        885.51        983.10        20.86 o                         
   3  -3   1         24.40         40.12         5.61 o                         
   4  -3   1         28.29         21.22         5.55 o                         
   5  -3   1        107.14         92.52         9.85 o                         
   6  -3   1       1177.17       1264.83        31.33 o                         
   7  -3   1        563.29        573.00        32.84 o                         
   8  -3   1        164.06        150.18        21.93 o                         
   9  -3   1         47.53         41.71        18.19 o                         
  10  -3   1         22.00         13.78        20.78 o                         
  11  -3   1          1.94          0.37        22.74 o                         
 -11  -2   1         25.33          3.76        29.07 o                         
 -10  -2   1          7.34         13.17        24.85 o                         
  -9  -2   1        128.71         63.97        22.44 o                         
  -8  -2   1        342.19        501.76        38.21 o                         
  -7  -2   1       1089.51       1037.93        49.29 o                         
  -6  -2   1       1661.87       1680.87        42.86 o                         
  -5  -2   1       4159.53       4116.65        46.21 o                         
  -4  -2   1       7855.16       7534.71        64.07 o                         
  -3  -2   1        748.98        741.89        23.92 o                         
  -2  -2   1       1017.84       1046.66        24.42 o                         
  -1  -2   1        976.84       1030.35        22.29 o                         
   0  -2   1      35765.08      36549.99       267.53 o                         
   1  -2   1      45604.32      46833.50       288.85 o                         
   2  -2   1       7454.89       7249.83        75.33 o                         
   3  -2   1       3205.03       3183.88        40.01 o                         
   4  -2   1        722.42        731.89        20.80 o                         
   5  -2   1       2654.21       2779.85        37.40 o                         
   6  -2   1       4097.18       4157.94        50.50 o                         
   7  -2   1       6985.22       6835.00        87.61 o                         
   8  -2   1       1944.90       2080.01        67.14 o                         
   9  -2   1        965.19        990.10        56.28 o                         
  10  -2   1         11.96         -2.18        17.88 o                         
  11  -2   1         22.01         20.16        21.77 o                         
 -11  -1   1        823.17        783.56        91.33 o                         
 -10  -1   1        976.58        989.38        72.05 o                         
  -9  -1   1        237.64        295.27        29.52 o                         
  -8  -1   1        104.12         71.58        16.15 o                         
  -7  -1   1       2117.93       2245.93        57.48 o                         
  -6  -1   1       2299.68       2157.50        34.44 o                         
  -5  -1   1       8482.01       8600.09        68.69 o                         
  -4  -1   1       8432.16       8174.79        62.54 o                         
  -3  -1   1       2945.62       2756.53        30.10 o                         
  -2  -1   1       6859.73       7261.64        61.80 o                         
  -1  -1   1      17431.59      18640.64       233.03 o                         
   0  -1   1       2669.40       2600.96        45.23 o                         
   1  -1   1       4327.84       4558.78        84.80 o                         
   2  -1   1         21.71         18.00         3.66 o                         
   3  -1   1       4243.35       4381.78        41.70 o                         
   4  -1   1         82.41         60.86         6.30 o                         
   5  -1   1          2.61          4.66         4.68 o                         
   6  -1   1        360.34        430.45        18.97 o                         
   7  -1   1        122.51         97.44        14.33 o                         
   8  -1   1        206.52        193.99        22.91 o                         
   9  -1   1        555.56        520.63        45.26 o                         
  10  -1   1         34.94         52.62        21.82 o                         
  11  -1   1          2.06        -21.79        21.79 o                         
 -11   0   1          2.03          0.08        26.75 o                         
 -10   0   1          7.20         13.27        19.59 o                         
  -9   0   1         99.62         86.45        19.88 o                         
  -8   0   1         58.63         65.46        15.00 o                         
  -7   0   1        221.43        203.45        19.20 o                         
  -6   0   1        625.19        626.24        27.22 o                         
  -5   0   1       7226.27       7297.00        60.10 o                         
  -4   0   1       3592.51       3581.18        41.31 o                         
  -3   0   1         96.03        158.08         9.54 o                         
  -2   0   1       5560.82       5538.68        51.51 o                         
  -1   0   1       4530.87       4686.23        51.99 o                         
   1   0   1      40557.85      44243.93       926.35 o                         
   2   0   1       4186.63       4180.93        35.58 o                         
   3   0   1       7071.23       7168.36        57.97 o                         
   4   0   1       1232.31       1321.95        20.81 o                         
   5   0   1        632.76        652.08        21.06 o                         
   6   0   1       2701.56       2666.01        38.13 o                         
   7   0   1       7025.56       7063.59        85.44 o                         
   8   0   1       2229.84       2322.58        61.89 o                         
   9   0   1       1751.61       1850.04        70.03 o                         
  10   0   1        155.13        144.62        27.56 o                         
  11   0   1          6.06         19.81        23.93 o                         
 -11   1   1        718.94        783.23        70.45 o                         
 -10   1   1        983.15        994.17        53.99 o                         
  -9   1   1        153.36        154.71        23.56 o                         
  -8   1   1          4.32        -10.73        12.42 o                         
  -7   1   1       1530.77       1526.50        43.20 o                         
  -6   1   1       5835.50       5788.25        62.24 o                         
  -5   1   1      15154.98      15266.12       105.77 o                         
  -4   1   1       3134.22       2757.53        33.57 o                         
  -3   1   1       2275.80       2236.92        27.53 o                         
  -2   1   1      19579.19      20240.65       167.99 o                         
  -1   1   1      17803.99      18688.51       261.42 o                         
   0   1   1      10577.62      10455.19       211.51 o                         
   1   1   1       9002.55       9451.24       125.92 o                         
   2   1   1      12805.15      12908.95       127.08 o                         
   3   1   1        351.32        331.73        14.88 o                         
   4   1   1        122.24        206.87        13.77 o                         
   5   1   1         35.87         25.50         6.03 o                         
   6   1   1        284.95        343.44        19.03 o                         
   7   1   1          6.61         13.46         9.39 o                         
   8   1   1         21.74         13.72        13.55 o                         
   9   1   1        338.79        289.77        30.86 o                         
  10   1   1         44.90         57.58        22.30 o                         
  11   1   1         18.05         28.61        27.71 o                         
 -11   2   1         63.03         67.68        27.80 o                         
 -10   2   1         26.61         42.52        20.46 o                         
  -9   2   1          0.42         -4.28        14.63 o                         
  -8   2   1         55.00         48.94        16.07 o                         
  -7   2   1         11.04         24.51        10.77 o                         
  -6   2   1        445.76        507.57        24.73 o                         
  -5   2   1       1072.46       1103.10        24.82 o                         
  -4   2   1       2101.84       2168.72        28.83 o                         
  -3   2   1        384.08        377.40        14.81 o                         
  -2   2   1        938.32        961.05        18.38 o                         
  -1   2   1       1857.22       1806.94        35.50 o                         
   0   2   1        250.66        201.71        11.57 o                         
   1   2   1      27996.31      28974.71       205.67 o                         
   2   2   1      11313.18      11608.92        80.12 o                         
   3   2   1       7146.47       7111.79        63.03 o                         
   4   2   1       2502.61       2647.85        32.04 o                         
   5   2   1        142.20        158.45        10.10 o                         
   6   2   1       1471.65       1496.03        31.34 o                         
   7   2   1       5387.81       5399.58        77.74 o                         
   8   2   1       2272.08       2385.64        60.27 o                         
   9   2   1       1481.92       1443.16        76.09 o                         
  10   2   1        427.58        507.41        84.49 o                         
  11   2   1          3.43         11.97        30.05 o                         
 -11   3   1        600.44        573.80        55.31 o                         
 -10   3   1        852.03        810.75        50.56 o                         
  -9   3   1          7.63         -4.01        16.89 o                         
  -8   3   1         43.99         35.13        15.70 o                         
  -7   3   1        509.74        573.89        38.37 o                         
  -6   3   1       2631.30       2570.98        46.20 o                         
  -5   3   1      11796.90      11675.05        95.01 o                         
  -4   3   1      10587.10       9834.42        93.60 o                         
  -3   3   1       7032.52       6746.74        57.47 o                         
  -2   3   1       1025.84        930.08        18.01 o                         
  -1   3   1        741.03        745.98        16.34 o                         
   0   3   1       5008.71       4982.21        52.42 o                         
   1   3   1       5656.37       5604.71        45.67 o                         
   2   3   1      13078.46      12714.72        88.15 o                         
   3   3   1       4673.13       4881.34        48.29 o                         
   4   3   1        980.03        880.12        21.50 o                         
   5   3   1          0.97          1.49         5.32 o                         
   6   3   1         45.84         52.13         9.65 o                         
   7   3   1         48.30         26.17        11.03 o                         
   8   3   1        189.64        137.17        29.90 o                         
   9   3   1         56.15         25.54        23.24 o                         
  10   3   1         31.47         44.48        26.91 o                         
  11   3   1          6.78          5.54        30.23 o                         
 -10   4   1        321.20        272.40        35.81 o                         
  -9   4   1         11.15         27.54        20.87 o                         
  -8   4   1          3.13          1.57        14.70 o                         
  -7   4   1        166.27        164.93        18.08 o                         
  -6   4   1        429.15        476.25        25.40 o                         
  -5   4   1        132.93        119.14        11.24 o                         
  -4   4   1        959.18       1028.97        26.48 o                         
  -3   4   1        729.42        808.76        22.00 o                         
  -2   4   1         43.58         63.49         6.24 o                         
  -1   4   1         10.90          8.76         4.19 o                         
   0   4   1       4726.97       4682.73        42.43 o                         
   1   4   1       6562.26       6344.68        53.63 o                         
   2   4   1       7955.68       7746.98        60.66 o                         
   3   4   1       4779.53       4707.44        52.79 o                         
   4   4   1       3059.25       3216.06        43.17 o                         
   5   4   1         62.23         61.21         9.72 o                         
   6   4   1        430.88        427.69        23.82 o                         
   7   4   1       2157.91       2224.83        56.49 o                         
   8   4   1       1693.69       1789.63        82.89 o                         
   9   4   1       1420.30       1406.95        80.87 o                         
  10   4   1        645.98        588.11        57.63 o                         
  11   4   1          4.36        -15.00        27.07 o                         
 -10   5   1        805.16        849.69        61.94 o                         
  -9   5   1        375.07        378.24        38.55 o                         
  -8   5   1         75.11        100.94        22.25 o                         
  -7   5   1        274.10        298.58        24.38 o                         
  -6   5   1       1676.18       1662.40        47.57 o                         
  -5   5   1       2837.05       2767.97        42.72 o                         
  -4   5   1       5592.28       5569.08        62.23 o                         
  -3   5   1       5921.31       5899.05        57.49 o                         
  -2   5   1       2254.75       2258.24        32.45 o                         
  -1   5   1       1059.75       1097.33        21.61 o                         
   0   5   1       4557.85       4422.21        57.47 o                         
   1   5   1        905.73        720.84        19.03 o                         
   2   5   1       6176.20       5580.19        51.25 o                         
   3   5   1       4544.13       4535.37        51.66 o                         
   4   5   1        894.41        957.67        34.40 o                         
   5   5   1         81.93         75.99        11.21 o                         
   6   5   1        242.70        263.05        23.96 o                         
   7   5   1        607.92        578.62        33.99 o                         
   8   5   1        830.96        828.96        55.84 o                         
   9   5   1        131.29        125.94        28.32 o                         
  10   5   1         14.20         12.44        26.17 o                         
 -10   6   1        193.11        187.14        52.79 o                         
  -9   6   1         95.12         89.41        32.20 o                         
  -8   6   1          1.07        -19.80        19.80 o                         
  -7   6   1          8.34        -14.27        14.27 o                         
  -6   6   1        368.57        391.57        37.21 o                         
  -5   6   1          0.65         -9.77        10.13 o                         
  -4   6   1         68.93         56.19        12.35 o                         
  -3   6   1        565.19        586.42        25.32 o                         
  -2   6   1         95.62        114.92        11.71 o                         
  -1   6   1        125.31        124.00        12.67 o                         
   0   6   1        185.35        169.99        13.46 o                         
   1   6   1       1223.49       1217.80        23.43 o                         
   2   6   1       1940.13       1832.70        29.67 o                         
   3   6   1        620.77        607.03        21.34 o                         
   4   6   1       2713.99       2645.65        60.59 o                         
   5   6   1         73.05         73.87        12.76 o                         
   6   6   1        895.38        980.40        41.70 o                         
   7   6   1       1981.01       2067.05        62.44 o                         
   8   6   1       1519.38       1709.54        67.79 o                         
   9   6   1        958.37        906.26        55.78 o                         
  10   6   1        539.82        519.94        51.83 o                         
  -9   7   1        148.97        171.16        38.72 o                         
  -8   7   1        179.28        194.77        40.01 o                         
  -7   7   1          5.12          0.45        16.71 o                         
  -6   7   1       1288.13       1228.97        54.76 o                         
  -5   7   1       1895.31       1938.49        64.23 o                         
  -4   7   1       3459.25       3606.81        67.30 o                         
  -3   7   1       2804.32       2689.61        51.13 o                         
  -2   7   1       1942.61       1984.64        43.29 o                         
  -1   7   1         36.76         31.96         9.45 o                         
   0   7   1       2006.90       2057.64        39.63 o                         
   1   7   1       2844.53       2810.19        48.17 o                         
   2   7   1       9056.13       9224.82        94.65 o                         
   3   7   1       3597.29       3562.24        56.17 o                         
   4   7   1       2031.63       2047.75        49.76 o                         
   5   7   1        635.89        602.19        29.20 o                         
   6   7   1        512.49        479.58        27.97 o                         
   7   7   1        264.59        275.22        25.34 o                         
   8   7   1        356.16        346.90        30.77 o                         
   9   7   1        360.30        339.65        40.76 o                         
  -8   8   1         15.21         -2.26        25.58 o                         
  -7   8   1          3.06          1.34        19.46 o                         
  -6   8   1        255.13        192.23        25.92 o                         
  -5   8   1        221.23        156.77        25.21 o                         
  -4   8   1         45.90         62.47        17.17 o                         
  -3   8   1        973.90        910.68        38.70 o                         
  -2   8   1         24.32         26.50        11.61 o                         
  -1   8   1         31.34         20.86         9.67 o                         
   0   8   1          9.81          6.77         9.07 o                         
   1   8   1          3.62         10.30         9.63 o                         
   2   8   1        783.81        787.71        34.78 o                         
   3   8   1         49.99         30.54        12.73 o                         
   4   8   1        517.18        544.46        54.57 o                         
   5   8   1          2.56         15.03        13.84 o                         
   6   8   1          0.43         -4.33        14.93 o                         
   7   8   1        281.06        288.35        31.98 o                         
   8   8   1        452.20        422.72        40.99 o                         
   9   8   1        239.94        145.50        43.05 o                         
  -8   9   1         73.42         58.03        35.70 o                         
  -7   9   1         28.46         31.31        23.85 o                         
  -6   9   1        145.95        132.86        25.92 o                         
  -5   9   1        570.23        517.03        42.84 o                         
  -4   9   1       2599.76       2736.48        66.19 o                         
  -3   9   1       2329.64       2420.57        65.44 o                         
  -2   9   1        399.31        438.39        28.34 o                         
  -1   9   1         56.08         42.42        14.10 o                         
   0   9   1       1075.60       1111.50        47.00 o                         
   1   9   1       1849.09       1796.97        56.40 o                         
   2   9   1       2617.70       2848.78        63.08 o                         
   3   9   1       1872.42       2052.18        94.37 o                         
   4   9   1       1135.63       1114.17        60.65 o                         
   5   9   1        304.31        277.99        31.63 o                         
   6   9   1        230.86        157.41        25.64 o                         
   7   9   1        165.67        202.85        28.55 o                         
   8   9   1        328.12        328.21        36.68 o                         
  -7  10   1          1.75        -24.08        24.08 o                         
  -6  10   1        126.65        157.53        31.37 o                         
  -5  10   1        368.27        281.71        35.65 o                         
  -4  10   1        249.74        292.53        29.86 o                         
  -3  10   1        599.17        536.85        39.05 o                         
  -2  10   1         51.35         44.35        16.48 o                         
  -1  10   1          5.53         -2.07        13.11 o                         
   0  10   1         15.16         14.47        15.84 o                         
   1  10   1        105.68        113.30        20.07 o                         
   2  10   1          6.94          2.40        14.95 o                         
   3  10   1          2.45         -9.20        19.50 o                         
   4  10   1        114.99         87.07        27.53 o                         
   5  10   1        131.71        104.45        26.39 o                         
   6  10   1          5.61          7.20        21.61 o                         
   7  10   1          0.66          5.08        25.07 o                         
  -5  11   1        157.44        128.57        32.59 o                         
  -4  11   1        402.24        489.05        46.24 o                         
  -3  11   1        516.23        525.24        41.34 o                         
  -2  11   1        283.04        331.81        32.71 o                         
  -1  11   1        231.93        225.77        28.95 o                         
   0  11   1         60.13         54.66        20.04 o                         
   1  11   1        533.15        552.11        40.26 o                         
   2  11   1        874.37        957.78        73.69 o                         
   3  11   1       1071.29       1083.18        88.81 o                         
   4  11   1        582.33        595.29        56.03 o                         
   5  11   1        186.84        119.40        39.61 o                         
   6  11   1         38.21          7.54        34.10 o                         
  -4  12   1        173.86        141.28        37.73 o                         
  -3  12   1        238.34        207.63        32.04 o                         
  -2  12   1         99.73         53.16        26.53 o                         
  -1  12   1          0.59          4.56        20.64 o                         
   0  12   1         39.62         21.74        20.94 o                         
   1  12   1        115.67         70.05        24.68 o                         
   2  12   1         18.43          2.65        27.44 o                         
   3  12   1         15.29         29.93        30.40 o                         
   4  12   1          1.60          9.69        29.50 o                         
  -3 -12   2         90.83        115.68        37.80 o                         
  -2 -12   2         18.45          7.75        26.42 o                         
  -1 -12   2        238.73        210.55        35.42 o                         
   0 -12   2        747.99        812.35        50.22 o                         
   1 -12   2        615.31        594.01        50.34 o                         
   2 -12   2        244.60        251.52        40.98 o                         
   3 -12   2        128.84        132.32        31.11 o                         
  -5 -11   2         55.27         50.00        27.02 o                         
  -4 -11   2          3.39         -8.63        22.78 o                         
  -3 -11   2          2.01        -20.48        20.48 o                         
  -2 -11   2          5.45         12.92        22.14 o                         
  -1 -11   2         44.17         25.83        18.32 o                         
   0 -11   2          5.63         26.66        17.78 o                         
   1 -11   2         40.65         21.24        18.93 o                         
   2 -11   2        201.23        190.67        27.75 o                         
   3 -11   2        220.41        176.81        31.39 o                         
   4 -11   2         31.04          3.47        20.78 o                         
   5 -11   2         19.72         33.91        24.28 o                         
  -6 -10   2        435.70        474.73        39.72 o                         
  -5 -10   2       1005.73       1048.52        58.75 o                         
  -4 -10   2        666.21        605.91        45.34 o                         
  -3 -10   2        285.60        353.73        38.71 o                         
  -2 -10   2         19.03         19.92        20.29 o                         
  -1 -10   2        349.07        290.52        27.42 o                         
   0 -10   2       1461.96       1568.32        59.94 o                         
   1 -10   2       1845.72       1959.57        65.45 o                         
   2 -10   2       1132.19       1193.13        51.26 o                         
   3 -10   2        807.83        817.52        41.66 o                         
   4 -10   2          0.17          1.50        16.58 o                         
   5 -10   2        103.25         59.47        23.97 o                         
   6 -10   2         54.33        118.70        30.32 o                         
   7 -10   2        185.38        194.31        42.75 o                         
  -7  -9   2        272.98        262.08        29.05 o                         
  -6  -9   2        313.03        344.84        29.50 o                         
  -5  -9   2        840.74        729.99        42.84 o                         
  -4  -9   2        331.34        280.03        26.58 o                         
  -3  -9   2         21.31         16.62        14.05 o                         
  -2  -9   2          7.27         10.12        15.52 o                         
  -1  -9   2         39.15         34.10        13.72 o                         
   0  -9   2        209.16        230.25        22.62 o                         
   1  -9   2         77.40         76.41        16.42 o                         
   2  -9   2        225.54        230.29        22.34 o                         
   3  -9   2        411.38        379.80        27.74 o                         
   4  -9   2        119.13        108.86        20.70 o                         
   5  -9   2          2.47         -7.34        17.46 o                         
   6  -9   2        186.56        190.58        28.79 o                         
   7  -9   2        108.24        132.34        35.35 o                         
   8  -9   2        143.83        158.61        42.64 o                         
  -8  -8   2          2.12         -9.64        22.54 o                         
  -7  -8   2        131.94        142.70        20.46 o                         
  -6  -8   2        454.58        460.03        25.90 o                         
  -5  -8   2       2082.19       2039.19        57.89 o                         
  -4  -8   2       1229.01       1412.46        46.40 o                         
  -3  -8   2       1818.65       1898.54        50.36 o                         
  -2  -8   2        162.64        149.14        16.42 o                         
  -1  -8   2        185.13        190.90        19.35 o                         
   0  -8   2        844.14        817.55        60.09 o                         
   1  -8   2       1960.68       2021.92        66.96 o                         
   2  -8   2       1807.29       1860.29        48.77 o                         
   3  -8   2       3891.50       3880.83        67.37 o                         
   4  -8   2        341.80        321.85        27.29 o                         
   5  -8   2        339.97        360.98        32.84 o                         
   6  -8   2        552.20        527.55        39.31 o                         
   7  -8   2        977.38        939.20        71.62 o                         
   8  -8   2        476.46        483.32        55.27 o                         
  -9  -7   2        128.63         93.05        27.04 o                         
  -8  -7   2          1.55         11.42        18.01 o                         
  -7  -7   2        492.27        477.35        29.32 o                         
  -6  -7   2        319.28        407.19        22.11 o                         
  -5  -7   2       1214.57       1165.05        35.41 o                         
  -4  -7   2       1261.97       1330.51        38.89 o                         
  -3  -7   2        230.92        246.55        18.18 o                         
  -2  -7   2        541.95        577.73        24.29 o                         
  -1  -7   2       1043.03       1109.91        34.52 o                         
   0  -7   2        150.29        163.38        18.99 o                         
   1  -7   2         24.99         25.46         8.72 o                         
   2  -7   2        327.45        309.28        19.52 o                         
   3  -7   2          5.68         18.28        10.59 o                         
   4  -7   2         19.14         13.45        12.04 o                         
   5  -7   2          3.54         13.61        12.98 o                         
   6  -7   2        188.09        164.87        22.57 o                         
   7  -7   2        186.15        181.52        35.46 o                         
   8  -7   2        226.29        195.27        40.80 o                         
   9  -7   2        264.49        188.76        42.70 o                         
  -9  -6   2         91.90         68.78        24.25 o                         
  -8  -6   2         46.06         46.87        17.37 o                         
  -7  -6   2         29.63         31.02        13.10 o                         
  -6  -6   2        494.04        526.68        24.16 o                         
  -5  -6   2       3699.10       3615.84        52.78 o                         
  -4  -6   2       1375.62       1452.50        34.53 o                         
  -3  -6   2       2042.34       2087.12        37.21 o                         
  -2  -6   2       1094.67       1105.23        24.38 o                         
  -1  -6   2       1260.32       1303.54        29.34 o                         
   0  -6   2       2868.12       2758.52        42.67 o                         
   1  -6   2      10448.77      10279.80        85.92 o                         
   2  -6   2       5182.70       5080.01        61.67 o                         
   3  -6   2       5117.95       5081.77        65.47 o                         
   4  -6   2       1488.47       1572.54        40.93 o                         
   5  -6   2         15.28         16.58        11.08 o                         
   6  -6   2        246.85        262.01        22.71 o                         
   7  -6   2       2240.50       2446.71        92.53 o                         
   8  -6   2       1174.66       1311.57        80.71 o                         
   9  -6   2        391.47        359.56        46.82 o                         
  10  -6   2        144.11        163.79        43.34 o                         
 -10  -5   2        693.90        727.53        59.36 o                         
  -9  -5   2        269.09        271.03        37.12 o                         
  -8  -5   2        244.06        336.04        35.83 o                         
  -7  -5   2         73.00         77.85        16.42 o                         
  -6  -5   2       1144.40       1266.99        34.52 o                         
  -5  -5   2       4319.25       4148.77        49.18 o                         
  -4  -5   2       5468.07       5489.22        56.84 o                         
  -3  -5   2       3321.42       3299.98        48.05 o                         
  -2  -5   2       1381.79       1315.09        25.26 o                         
  -1  -5   2        586.33        640.22        20.02 o                         
   0  -5   2       1553.37       1519.78        26.38 o                         
   1  -5   2       1009.16       1066.50        26.51 o                         
   2  -5   2       2443.74       2392.96        34.64 o                         
   3  -5   2          8.72         21.79         7.18 o                         
   4  -5   2        271.00        289.72        16.04 o                         
   5  -5   2         86.46         55.77        10.45 o                         
   6  -5   2          2.87         -5.62         8.92 o                         
   7  -5   2         38.77         20.36        13.96 o                         
   8  -5   2         99.76         92.42        21.86 o                         
   9  -5   2        335.13        318.10        51.87 o                         
  10  -5   2         40.82         12.30        27.17 o                         
 -10  -4   2          8.41         38.13        27.26 o                         
  -9  -4   2          9.38        -10.22        18.28 o                         
  -8  -4   2        106.95         99.54        22.63 o                         
  -7  -4   2        249.50        317.23        26.08 o                         
  -6  -4   2        121.49        111.00        12.35 o                         
  -5  -4   2       1162.51       1256.03        32.17 o                         
  -4  -4   2       2408.06       2352.54        35.78 o                         
  -3  -4   2       2189.80       2103.83        33.03 o                         
  -2  -4   2          0.16          9.80         3.93 o                         
  -1  -4   2       1390.19       1385.55        21.62 o                         
   0  -4   2       2083.53       2121.07        28.09 o                         
   1  -4   2      10288.19       9870.92        75.24 o                         
   2  -4   2      16395.58      16010.90       114.66 o                         
   3  -4   2       8945.00       9054.68        74.75 o                         
   4  -4   2       1390.46       1287.94        24.80 o                         
   5  -4   2         35.52         57.37         8.73 o                         
   6  -4   2         34.24         24.77         9.11 o                         
   7  -4   2       2016.02       2131.39        52.22 o                         
   8  -4   2       1991.65       2086.71        70.35 o                         
   9  -4   2       1094.26       1069.00        90.23 o                         
  10  -4   2        458.03        460.51        48.85 o                         
 -10  -3   2       1237.08       1312.57        81.79 o                         
  -9  -3   2        685.76        603.48        56.73 o                         
  -8  -3   2        174.97        232.28        28.48 o                         
  -7  -3   2        497.69        538.64        29.15 o                         
  -6  -3   2       1986.41       2058.69        45.36 o                         
  -5  -3   2       5820.65       5666.00        62.02 o                         
  -4  -3   2      10142.96       9970.86        85.18 o                         
  -3  -3   2      11166.37      10596.52        87.90 o                         
  -2  -3   2       2246.06       2054.75        29.26 o                         
  -1  -3   2        190.53        203.20         9.89 o                         
   0  -3   2       1227.75       1288.17        21.03 o                         
   1  -3   2       2102.24       2097.85        27.94 o                         
   2  -3   2       6896.93       6448.05        59.55 o                         
   3  -3   2       4346.50       4461.84        42.28 o                         
   4  -3   2        528.01        498.60        17.23 o                         
   5  -3   2        134.12        121.64        10.06 o                         
   6  -3   2        185.18        207.95        14.70 o                         
   7  -3   2         64.87         62.04        12.88 o                         
   8  -3   2        131.90        104.28        19.28 o                         
   9  -3   2        248.60        275.68        29.62 o                         
  10  -3   2        132.89         91.27        25.80 o                         
  11  -3   2         32.58         33.96        25.75 o                         
 -11  -2   2        152.10         80.28        43.98 o                         
 -10  -2   2        333.02        278.53        38.44 o                         
  -9  -2   2        101.72         66.69        21.63 o                         
  -8  -2   2        129.27        114.32        20.98 o                         
  -7  -2   2        377.00        425.39        23.59 o                         
  -6  -2   2         24.08          9.62         6.82 o                         
  -5  -2   2        370.65        380.32        17.09 o                         
  -4  -2   2        407.06        455.19        14.84 o                         
  -3  -2   2       1761.24       1651.34        29.95 o                         
  -2  -2   2         46.84         48.56         6.50 o                         
  -1  -2   2       1340.13       1218.08        17.51 o                         
   0  -2   2       1645.76       1544.76        22.17 o                         
   1  -2   2       8311.45       8257.30        86.44 o                         
   2  -2   2      15551.38      14947.82       105.40 o                         
   3  -2   2       7716.33       7709.01        57.98 o                         
   4  -2   2       5133.34       5184.39        47.08 o                         
   5  -2   2        170.78        181.93        12.08 o                         
   6  -2   2        667.83        628.64        24.98 o                         
   7  -2   2       1797.80       1808.32        41.34 o                         
   8  -2   2       1705.84       1868.13        64.16 o                         
   9  -2   2       1348.47       1428.19        59.91 o                         
  10  -2   2        888.69        943.53        60.95 o                         
  11  -2   2         89.85         87.47        29.75 o                         
 -11  -1   2        372.59        304.42        49.07 o                         
 -10  -1   2       1122.46       1206.06        72.56 o                         
  -9  -1   2       1102.86       1158.44        65.95 o                         
  -8  -1   2        409.94        452.03        32.57 o                         
  -7  -1   2         10.35         11.06         8.80 o                         
  -6  -1   2       3909.27       4091.96        50.93 o                         
  -5  -1   2      11090.31      11011.71        82.39 o                         
  -4  -1   2      12512.01      12451.40        88.85 o                         
  -3  -1   2      10739.59      10692.31        78.28 o                         
  -2  -1   2      17631.33      17075.03       108.76 o                         
  -1  -1   2       4345.20       4520.25        39.20 o                         
   0  -1   2      10956.33      11133.10        91.55 o                         
   1  -1   2         39.09         33.50         5.53 o                         
   2  -1   2      16126.60      16240.79       129.12 o                         
   3  -1   2       7039.16       6763.77        60.47 o                         
   4  -1   2        810.06        707.26        31.34 o                         
   5  -1   2        345.91        400.20        17.18 o                         
   6  -1   2        286.51        386.67        26.84 o                         
   7  -1   2         71.61         55.92        12.35 o                         
   8  -1   2        159.28        160.78        25.62 o                         
   9  -1   2          0.49         -2.56        14.59 o                         
  10  -1   2          5.19        -11.46        19.11 o                         
  11  -1   2          8.56        -13.47        22.04 o                         
 -11   0   2        249.29        208.18        53.02 o                         
 -10   0   2        357.37        381.47        41.80 o                         
  -9   0   2        519.42        550.16        36.74 o                         
  -8   0   2         34.40          5.40        13.00 o                         
  -7   0   2        693.55        708.07        34.51 o                         
  -6   0   2         73.66         77.49        10.33 o                         
  -5   0   2         13.33         24.85         7.41 o                         
  -4   0   2        499.89        503.23        15.24 o                         
  -3   0   2         36.97         46.12         6.40 o                         
  -2   0   2        447.08        457.04        13.78 o                         
  -1   0   2       3137.54       3351.80        32.25 o                         
   0   0   2       5207.46       5321.28        67.42 o                         
   1   0   2        160.17        124.03         8.55 o                         
   2   0   2      18122.24      18619.97       132.56 o                         
   3   0   2       3762.22       3626.17        41.31 o                         
   4   0   2       4993.52       4996.34        50.50 o                         
   5   0   2        142.86        124.67        11.95 o                         
   6   0   2         52.98         63.54         9.73 o                         
   7   0   2       1127.11       1140.19        41.62 o                         
   8   0   2       3328.88       3407.85        64.50 o                         
   9   0   2       2034.99       2202.02        73.10 o                         
  10   0   2       1110.83       1064.65        69.55 o                         
  11   0   2        195.80        196.61        34.73 o                         
 -11   1   2        232.01        263.13        38.28 o                         
 -10   1   2       1030.61       1005.69        67.21 o                         
  -9   1   2        765.21        873.30        49.32 o                         
  -8   1   2        282.66        301.28        25.91 o                         
  -7   1   2        480.95        469.17        25.45 o                         
  -6   1   2       1158.43       1155.05        35.22 o                         
  -5   1   2       5889.15       6020.26        74.60 o                         
  -4   1   2      15009.97      14693.19       125.82 o                         
  -3   1   2      10069.58       9349.33        77.87 o                         
  -2   1   2         16.87         19.92         4.43 o                         
  -1   1   2       1011.99       1045.20        17.47 o                         
   0   1   2       7454.23       7782.81        93.19 o                         
   1   1   2       1562.01       1501.17        20.83 o                         
   2   1   2      21897.00      22657.78       137.68 o                         
   3   1   2      11118.40      11123.90        96.99 o                         
   4   1   2       8605.74       8734.83        74.72 o                         
   5   1   2       4698.98       5051.54        52.97 o                         
   6   1   2         10.99         17.47         7.53 o                         
   7   1   2         59.16         55.85        11.31 o                         
   8   1   2        571.42        507.09        35.84 o                         
   9   1   2        413.52        488.95        43.63 o                         
  10   1   2         25.20          0.37        19.73 o                         
  11   1   2         27.90         22.39        26.95 o                         
 -11   2   2        536.41        527.48        47.76 o                         
 -10   2   2        548.38        490.16        44.52 o                         
  -9   2   2        275.87        278.08        33.00 o                         
  -8   2   2         52.31         54.93        17.37 o                         
  -7   2   2        700.98        663.99        30.67 o                         
  -6   2   2        273.59        337.28        19.76 o                         
  -5   2   2       2113.97       2097.18        33.39 o                         
  -4   2   2          3.30          9.79         4.68 o                         
  -3   2   2         39.58         31.07         5.12 o                         
  -2   2   2        113.02        140.02         8.47 o                         
  -1   2   2        360.59        321.73        11.04 o                         
   0   2   2       6431.03       6234.55        55.57 o                         
   1   2   2        102.75         87.51         6.10 o                         
   2   2   2      11251.34      11354.41        80.31 o                         
   3   2   2       4331.93       4516.12        48.89 o                         
   4   2   2       5801.50       6151.90        53.76 o                         
   5   2   2        421.98        433.50        20.58 o                         
   6   2   2         25.16         12.80         7.58 o                         
   7   2   2        344.17        306.31        23.37 o                         
   8   2   2       1797.35       1779.09        57.47 o                         
   9   2   2       1888.81       1852.78        71.37 o                         
  10   2   2       1521.58       1474.86        84.75 o                         
  11   2   2        405.39        366.23        56.37 o                         
 -10   3   2        395.56        291.22        45.02 o                         
  -9   3   2       1008.37       1021.63        53.38 o                         
  -8   3   2        280.27        311.09        28.93 o                         
  -7   3   2        202.38        212.24        19.61 o                         
  -6   3   2        266.08        228.62        18.13 o                         
  -5   3   2       2361.42       2327.33        37.97 o                         
  -4   3   2      10490.68      10383.08        79.14 o                         
  -3   3   2      14357.06      14024.28       109.36 o                         
  -2   3   2       9216.01       9117.39        71.53 o                         
  -1   3   2       5807.50       5619.45        52.32 o                         
   0   3   2       1336.18       1355.92        20.74 o                         
   1   3   2       5283.48       5164.03        52.08 o                         
   2   3   2       9856.22       9470.25        72.73 o                         
   3   3   2      17472.63      17613.50       125.79 o                         
   4   3   2       6973.91       6908.21        66.19 o                         
   5   3   2       2724.58       2747.98        34.72 o                         
   6   3   2          1.06         -3.75         7.05 o                         
   7   3   2        105.15        139.08        20.32 o                         
   8   3   2        414.33        414.82        30.95 o                         
   9   3   2        730.68        761.19        65.58 o                         
  10   3   2        146.71        137.70        35.97 o                         
  11   3   2         68.80         65.47        31.71 o                         
 -10   4   2        671.38        595.55        53.45 o                         
  -9   4   2        370.38        325.63        33.78 o                         
  -8   4   2        105.47        125.23        22.41 o                         
  -7   4   2        245.30        232.56        20.90 o                         
  -6   4   2         14.85         23.91        10.02 o                         
  -5   4   2        701.76        719.03        29.37 o                         
  -4   4   2        792.73        807.49        24.72 o                         
  -3   4   2       2876.42       2889.38        41.57 o                         
  -2   4   2       2500.37       2460.87        33.20 o                         
  -1   4   2         14.31         10.70         4.96 o                         
   0   4   2        137.92        118.94         8.77 o                         
   1   4   2        845.77        941.73        19.03 o                         
   2   4   2       1058.45        872.35        19.03 o                         
   3   4   2        286.75        353.94        18.58 o                         
   4   4   2       1075.27       1008.52        28.05 o                         
   5   4   2       1208.94       1211.55        46.18 o                         
   6   4   2          9.23         -3.20         8.44 o                         
   7   4   2         32.05         17.52        14.00 o                         
   8   4   2        879.75        977.34        57.19 o                         
   9   4   2       1175.86       1388.48        81.07 o                         
  10   4   2        487.93        450.86        50.98 o                         
  11   4   2        302.68        208.14        46.04 o                         
 -10   5   2         62.82         55.12        29.68 o                         
  -9   5   2        417.14        385.61        39.08 o                         
  -8   5   2        147.56        130.41        25.72 o                         
  -7   5   2        239.32        241.76        23.34 o                         
  -6   5   2        107.47        130.83        16.56 o                         
  -5   5   2       2450.15       2475.48        46.44 o                         
  -4   5   2       3372.13       3261.68        46.32 o                         
  -3   5   2       7174.34       6996.42        65.43 o                         
  -2   5   2       9140.73       9120.23        80.62 o                         
  -1   5   2       3872.99       3907.87        49.50 o                         
   0   5   2        160.45        175.13        10.70 o                         
   1   5   2       2054.66       1885.19        31.30 o                         
   2   5   2       7321.36       7129.08        63.40 o                         
   3   5   2      14422.07      14175.61       108.43 o                         
   4   5   2       5221.89       5197.28        61.21 o                         
   5   5   2       2671.23       2628.84        46.68 o                         
   6   5   2         26.04         18.60        11.34 o                         
   7   5   2        317.16        300.21        26.56 o                         
   8   5   2        517.60        465.25        35.98 o                         
   9   5   2        989.75        981.01        56.74 o                         
  10   5   2        299.91        271.83        38.72 o                         
  -9   6   2        772.76        864.87        78.31 o                         
  -8   6   2        783.02        748.58        67.91 o                         
  -7   6   2        155.40        110.25        23.84 o                         
  -6   6   2         18.13         10.91        14.27 o                         
  -5   6   2        926.77        960.65        44.27 o                         
  -4   6   2        617.15        651.36        30.99 o                         
  -3   6   2       2183.94       2099.96        58.51 o                         
  -2   6   2       1880.66       1824.34        30.69 o                         
  -1   6   2        134.50         95.20        12.71 o                         
   0   6   2        381.09        416.28        15.41 o                         
   1   6   2         11.71          1.57         5.39 o                         
   2   6   2          1.87         18.68         6.37 o                         
   3   6   2        181.59        159.19        13.90 o                         
   4   6   2        138.69        170.56        14.66 o                         
   5   6   2          0.53          8.62        10.41 o                         
   6   6   2          4.60         12.37        12.03 o                         
   7   6   2         40.65         21.99        16.70 o                         
   8   6   2         95.02        115.16        23.41 o                         
   9   6   2        189.51        138.94        28.60 o                         
  10   6   2        230.32        157.71        36.17 o                         
  -9   7   2         51.60         -3.38        29.85 o                         
  -8   7   2         43.10         21.32        23.10 o                         
  -7   7   2        143.26        116.10        27.57 o                         
  -6   7   2          0.42          9.81        15.72 o                         
  -5   7   2        893.14        840.94        47.53 o                         
  -4   7   2        868.86        980.09        41.63 o                         
  -3   7   2       4223.74       4265.72        65.90 o                         
  -2   7   2       2547.29       2695.26        50.44 o                         
  -1   7   2       2447.79       2547.08        48.12 o                         
   0   7   2        121.38         94.33        12.17 o                         
   1   7   2       1498.91       1540.69        37.01 o                         
   2   7   2       1692.91       1698.50        38.17 o                         
   3   7   2       6732.84       6841.77        90.29 o                         
   4   7   2       3771.51       3819.23        67.08 o                         
   5   7   2       1590.02       1592.44        53.88 o                         
   6   7   2         60.53         23.44        14.90 o                         
   7   7   2        115.38        122.07        22.23 o                         
   8   7   2        337.85        371.08        35.12 o                         
   9   7   2        744.08        738.83        56.35 o                         
  -8   8   2        786.11        794.83        60.52 o                         
  -7   8   2        365.32        359.67        35.50 o                         
  -6   8   2         16.16         28.23        18.54 o                         
  -5   8   2        485.53        413.90        40.42 o                         
  -4   8   2       1035.97       1027.25        56.77 o                         
  -3   8   2       1182.49       1205.79        48.06 o                         
  -2   8   2       1376.11       1403.50        47.37 o                         
  -1   8   2         78.00         61.43        12.38 o                         
   0   8   2        123.92        153.11        16.54 o                         
   1   8   2        384.49        416.67        24.37 o                         
   2   8   2        274.73        297.29        23.05 o                         
   3   8   2        202.55        204.76        23.87 o                         
   4   8   2        881.09        895.12        56.13 o                         
   5   8   2        137.03         76.60        20.61 o                         
   6   8   2         42.41         26.77        17.41 o                         
   7   8   2          0.34         -8.51        16.79 o                         
   8   8   2          1.94        -10.56        19.04 o                         
   9   8   2         26.54         26.00        24.00 o                         
  -7   9   2         32.88         18.63        21.60 o                         
  -6   9   2         42.35         30.17        20.11 o                         
  -5   9   2        137.37         91.21        24.80 o                         
  -4   9   2         38.52         69.09        20.86 o                         
  -3   9   2        298.62        306.32        28.93 o                         
  -2   9   2        182.04        225.70        22.77 o                         
  -1   9   2        453.32        496.40        29.97 o                         
   0   9   2        251.63        252.73        27.60 o                         
   1   9   2        372.98        387.32        27.13 o                         
   2   9   2        649.77        617.17        39.54 o                         
   3   9   2       2018.31       2086.68        64.55 o                         
   4   9   2       1954.99       1859.91       109.63 o                         
   5   9   2       1557.83       1641.67        82.08 o                         
   6   9   2        413.17        316.29        45.05 o                         
   7   9   2         19.96         44.87        21.99 o                         
   8   9   2         86.05         70.19        25.42 o                         
  -6  10   2         17.32         12.88        23.29 o                         
  -5  10   2        226.63        192.29        32.28 o                         
  -4  10   2       1040.82        899.34        56.52 o                         
  -3  10   2        949.61        952.50        63.46 o                         
  -2  10   2       1749.65       1817.82        63.44 o                         
  -1  10   2        587.55        599.41        41.18 o                         
   0  10   2         37.11         48.04        16.58 o                         
   1  10   2         82.40         58.09        17.02 o                         
   2  10   2         92.50         90.60        21.14 o                         
   3  10   2         44.98         57.88        22.78 o                         
   4  10   2        316.77        344.66        48.24 o                         
   5  10   2          6.96         28.48        25.29 o                         
   6  10   2          1.11         24.08        24.47 o                         
   7  10   2         22.66         36.31        26.53 o                         
  -5  11   2          0.37         22.98        26.55 o                         
  -4  11   2          0.22         16.10        25.19 o                         
  -3  11   2        145.18        100.32        24.08 o                         
  -2  11   2        280.38        288.17        31.91 o                         
  -1  11   2        237.35        203.58        26.18 o                         
   0  11   2        407.35        423.17        32.05 o                         
   1  11   2          8.22         -5.31        17.62 o                         
   2  11   2        152.21        132.82        25.18 o                         
   3  11   2        495.18        487.81        50.57 o                         
   4  11   2        685.33        779.31        63.83 o                         
   5  11   2        371.29        319.76        45.28 o                         
   6  11   2        275.82        258.39        44.89 o                         
  -3  12   2        317.99        252.14        35.14 o                         
  -2  12   2        500.61        491.76        41.58 o                         
  -1  12   2        364.37        344.42        33.14 o                         
   0  12   2        116.38        100.45        28.23 o                         
   1  12   2          3.67         15.13        21.80 o                         
   2  12   2        249.05        185.32        38.08 o                         
   3  12   2        225.62        194.88        37.34 o                         
   4  12   2        242.29        218.77        44.50 o                         
  -3 -12   3        205.87        352.88       112.36 o                         
  -2 -12   3        154.29        150.79        34.84 o                         
  -1 -12   3          6.55         21.11        24.46 o                         
   0 -12   3         38.58         21.02        21.85 o                         
   1 -12   3        477.19        480.78        41.68 o                         
   2 -12   3        508.36        466.11        41.38 o                         
   3 -12   3        297.73        240.63        41.36 o                         
  -5 -11   3        336.35        309.70        38.67 o                         
  -4 -11   3        445.21        427.47        41.76 o                         
  -3 -11   3        132.02         95.09        27.63 o                         
  -2 -11   3         45.53         51.44        39.03 o                         
  -1 -11   3          6.31         15.90        20.80 o                         
   0 -11   3         88.92         65.14        21.25 o                         
   1 -11   3         43.44         37.94        19.67 o                         
   2 -11   3        101.66         74.82        23.26 o                         
   3 -11   3          0.29          6.32        19.58 o                         
   4 -11   3         34.20         36.58        25.20 o                         
   5 -11   3         21.12         24.14        29.11 o                         
  -6 -10   3          0.46        -12.75        21.92 o                         
  -5 -10   3        177.67        155.99        28.81 o                         
  -4 -10   3        483.95        425.23        40.30 o                         
  -3 -10   3        572.22        563.28        43.15 o                         
  -2 -10   3        531.85        534.72        45.21 o                         
  -1 -10   3         25.88         20.53        15.59 o                         
   0 -10   3         84.89         85.61        20.67 o                         
   1 -10   3        426.96        464.32        36.06 o                         
   2 -10   3       1001.45       1049.52        53.38 o                         
   3 -10   3       1634.70       1717.74        68.92 o                         
   4 -10   3       1068.90       1000.37        58.62 o                         
   5 -10   3         24.67         11.52        24.82 o                         
   6 -10   3         13.34        -11.98        26.11 o                         
  -7  -9   3          0.27        -14.57        24.60 o                         
  -6  -9   3        290.16        267.22        27.04 o                         
  -5  -9   3        632.20        559.36        39.89 o                         
  -4  -9   3       1299.70       1319.95        61.82 o                         
  -3  -9   3        710.56        717.74        45.30 o                         
  -2  -9   3        798.34        860.02        76.77 o                         
  -1  -9   3         27.12         19.65        13.40 o                         
   0  -9   3        111.55         78.26        17.78 o                         
   1  -9   3          2.67          0.07        13.63 o                         
   2  -9   3        647.93        653.98        41.19 o                         
   3  -9   3        700.04        687.99        38.68 o                         
   4  -9   3          0.91          2.51        16.05 o                         
   5  -9   3         43.28         15.79        19.00 o                         
   6  -9   3          2.27        -10.89        18.74 o                         
   7  -9   3          5.04        -25.82        25.82 o                         
  -8  -8   3         34.20         18.78        24.98 o                         
  -7  -8   3          0.12         -2.23        17.39 o                         
  -6  -8   3          5.29         -4.89        12.92 o                         
  -5  -8   3        156.71        150.71        18.72 o                         
  -4  -8   3        541.41        551.91        33.34 o                         
  -3  -8   3        404.58        403.44        28.00 o                         
  -2  -8   3       1932.47       1973.68        51.88 o                         
  -1  -8   3        388.63        386.45        24.99 o                         
   0  -8   3        268.43        263.12        21.25 o                         
   1  -8   3       2080.40       2144.49        51.78 o                         
   2  -8   3       2905.46       2941.38        61.18 o                         
   3  -8   3       1714.43       1836.85        56.43 o                         
   4  -8   3       2030.46       2160.88        59.45 o                         
   5  -8   3        234.44        224.66        29.17 o                         
   6  -8   3         13.39         27.05        18.80 o                         
   7  -8   3        146.14        191.95        35.67 o                         
   8  -8   3        421.84        453.56        73.63 o                         
  -9  -7   3        561.40        511.42        55.52 o                         
  -8  -7   3        327.24        374.40        36.39 o                         
  -7  -7   3        255.30        250.76        24.69 o                         
  -6  -7   3        604.22        581.41        26.94 o                         
  -5  -7   3       1244.81       1358.87        37.30 o                         
  -4  -7   3       3073.04       2940.49        48.75 o                         
  -3  -7   3       3973.73       4089.37        57.54 o                         
  -2  -7   3       3119.89       3008.58        49.32 o                         
  -1  -7   3        612.59        680.44        29.64 o                         
   0  -7   3        615.93        660.66        28.97 o                         
   1  -7   3          5.27         -0.90         8.41 o                         
   2  -7   3       1584.91       1675.50        41.82 o                         
   3  -7   3       2025.77       2108.85        46.91 o                         
   4  -7   3        280.18        270.71        24.42 o                         
   5  -7   3        200.10        135.59        21.16 o                         
   6  -7   3         98.08         69.22        18.66 o                         
   7  -7   3        125.17         97.41        25.12 o                         
   8  -7   3         31.05         14.76        26.70 o                         
   9  -7   3          4.23         13.28        29.30 o                         
  -9  -6   3        131.93        101.50        26.72 o                         
  -8  -6   3         19.24          9.10        17.94 o                         
  -7  -6   3         92.91         71.78        15.37 o                         
  -6  -6   3         25.34         25.87        10.14 o                         
  -5  -6   3         77.55         71.32        10.94 o                         
  -4  -6   3        902.21        916.20        30.06 o                         
  -3  -6   3         18.17         23.57         8.01 o                         
  -2  -6   3        652.65        672.45        23.00 o                         
  -1  -6   3        888.74        874.74        24.40 o                         
   0  -6   3        426.34        482.07        21.35 o                         
   1  -6   3        344.69        362.79        18.50 o                         
   2  -6   3       4104.22       4109.72        56.49 o                         
   3  -6   3       2273.95       2311.73        45.31 o                         
   4  -6   3       2901.02       2937.02        70.96 o                         
   5  -6   3        549.67        533.11        38.75 o                         
   6  -6   3         79.13         70.44        17.40 o                         
   7  -6   3         46.82         34.02        19.41 o                         
   8  -6   3       1023.54       1047.79        74.05 o                         
   9  -6   3        791.70        713.58        63.78 o                         
  10  -6   3        433.29        417.47        82.92 o                         
 -10  -5   3        693.47        672.88        65.22 o                         
  -9  -5   3       1252.44       1269.76        79.27 o                         
  -8  -5   3       1237.30       1173.47        61.23 o                         
  -7  -5   3        751.48        894.53        40.34 o                         
  -6  -5   3       1038.36       1100.32        35.58 o                         
  -5  -5   3       1791.66       1817.72        35.34 o                         
  -4  -5   3       3901.34       3848.54        48.69 o                         
  -3  -5   3       7019.77       6786.56        69.87 o                         
  -2  -5   3       3644.39       3494.71        41.32 o                         
  -1  -5   3       2380.68       2184.36        30.95 o                         
   0  -5   3         26.27         35.24         6.14 o                         
   1  -5   3        997.78        999.14        23.14 o                         
   2  -5   3       3466.50       3416.28        44.50 o                         
   3  -5   3       4428.11       4282.06        51.47 o                         
   4  -5   3        463.52        434.55        20.31 o                         
   5  -5   3       1372.99       1426.64        36.50 o                         
   6  -5   3          7.51          7.54        10.86 o                         
   7  -5   3        175.21        148.79        21.79 o                         
   8  -5   3        230.94        248.04        31.34 o                         
   9  -5   3         66.80         84.21        24.49 o                         
  10  -5   3          0.96         -0.49        24.79 o                         
 -10  -4   3        153.97        138.42        34.29 o                         
  -9  -4   3        275.07        331.91        43.30 o                         
  -8  -4   3        199.64        152.44        25.95 o                         
  -7  -4   3         91.41         66.76        14.43 o                         
  -6  -4   3          2.78          1.56         7.99 o                         
  -5  -4   3        179.63        248.44        16.06 o                         
  -4  -4   3         46.00         37.86         8.43 o                         
  -3  -4   3         82.71        118.16        10.53 o                         
  -2  -4   3          4.82          3.72         4.24 o                         
  -1  -4   3        738.95        901.09        18.08 o                         
   0  -4   3        366.35        329.95        15.69 o                         
   1  -4   3        209.71        247.84        14.67 o                         
   2  -4   3       2517.25       2331.73        51.33 o                         
   3  -4   3       2323.98       2167.58        34.76 o                         
   4  -4   3       2710.86       2565.44        38.78 o                         
   5  -4   3       1200.48       1293.71        32.14 o                         
   6  -4   3         18.94         10.90        10.21 o                         
   7  -4   3         55.17         37.26        13.03 o                         
   8  -4   3       1141.39       1266.71        57.13 o                         
   9  -4   3       1349.00       1352.05        65.28 o                         
  10  -4   3        791.94        760.49        58.35 o                         
 -10  -3   3        281.03        280.10        37.67 o                         
  -9  -3   3       1129.39       1312.89        90.42 o                         
  -8  -3   3        570.90        555.98        42.37 o                         
  -7  -3   3        700.00        772.90        48.02 o                         
  -6  -3   3        122.70        108.46        13.82 o                         
  -5  -3   3       2100.63       2162.43        42.05 o                         
  -4  -3   3       9515.12       9577.56        88.24 o                         
  -3  -3   3      10395.25      10260.25        84.53 o                         
  -2  -3   3      11631.17      11307.43        81.47 o                         
  -1  -3   3       4519.16       4152.92        40.31 o                         
   0  -3   3        816.38        823.96        18.04 o                         
   1  -3   3       2471.08       2513.11        35.26 o                         
   2  -3   3      12655.92      13420.23       108.80 o                         
   3  -3   3      15192.69      14976.37       120.84 o                         
   4  -3   3       3003.06       2890.64        39.35 o                         
   5  -3   3       2216.25       2129.21        33.76 o                         
   6  -3   3        454.58        457.59        24.15 o                         
   7  -3   3          4.49         12.97        10.49 o                         
   8  -3   3          2.07         -5.80        11.71 o                         
   9  -3   3        147.84        168.51        26.64 o                         
  10  -3   3         42.65         81.00        25.25 o                         
  11  -3   3          7.61          3.04        26.73 o                         
 -10  -2   3        517.61        573.23        52.49 o                         
  -9  -2   3        867.70        806.37        52.77 o                         
  -8  -2   3        654.69        707.41        47.55 o                         
  -7  -2   3        216.43        155.22        21.71 o                         
  -6  -2   3        200.57        216.14        20.72 o                         
  -5  -2   3        348.96        398.05        17.32 o                         
  -4  -2   3        439.08        543.60        22.08 o                         
  -3  -2   3        449.70        518.43        24.57 o                         
  -2  -2   3         97.91        102.86         7.12 o                         
  -1  -2   3        195.99        251.41        11.66 o                         
   0  -2   3       2994.18       3026.56        31.13 o                         
   1  -2   3        200.21        170.34         9.80 o                         
   2  -2   3        779.18        737.76        18.70 o                         
   3  -2   3       2791.95       2614.33        34.85 o                         
   4  -2   3       4695.19       4718.24        50.83 o                         
   5  -2   3       1903.84       1885.12        31.00 o                         
   6  -2   3        596.85        639.64        27.93 o                         
   7  -2   3        375.19        405.83        24.72 o                         
   8  -2   3        291.54        300.76        24.42 o                         
   9  -2   3       1472.56       1421.20        60.42 o                         
  10  -2   3        921.42        832.27        64.96 o                         
  11  -2   3        513.35        565.04        59.06 o                         
 -10  -1   3         93.54         85.97        29.18 o                         
  -9  -1   3        944.30        948.37        85.89 o                         
  -8  -1   3        640.87        700.48        39.41 o                         
  -7  -1   3        643.71        628.47        30.13 o                         
  -6  -1   3         23.54         31.60         8.94 o                         
  -5  -1   3       1331.90       1353.91        24.98 o                         
  -4  -1   3       4265.51       4030.61        41.76 o                         
  -3  -1   3      18438.69      17894.92       115.74 o                         
  -2  -1   3      15966.76      15971.33        98.51 o                         
  -1  -1   3       5696.25       5542.62        48.75 o                         
   0  -1   3       1453.83       1458.81        24.90 o                         
   1  -1   3        994.29        998.22        16.30 o                         
   2  -1   3       2858.81       2769.59        32.26 o                         
   3  -1   3      12775.49      12577.98        90.36 o                         
   4  -1   3       9944.09       9397.72        78.27 o                         
   5  -1   3       4817.14       4822.53        54.10 o                         
   6  -1   3       1226.01       1237.28        34.68 o                         
   7  -1   3          0.44          4.58         9.38 o                         
   8  -1   3        152.72        160.14        20.81 o                         
   9  -1   3       1197.53       1250.31        60.54 o                         
  10  -1   3        275.48        314.56        39.51 o                         
  11  -1   3         87.41         69.52        29.54 o                         
 -10   0   3        697.84        702.81        52.83 o                         
  -9   0   3       1359.30       1496.89        89.55 o                         
  -8   0   3       2056.91       2108.15        68.10 o                         
  -7   0   3        573.69        568.72        27.50 o                         
  -6   0   3        122.69        119.76        13.50 o                         
  -5   0   3        763.91        829.88        22.87 o                         
  -4   0   3        879.99        928.87        26.07 o                         
  -3   0   3       1422.08       1476.11        21.40 o                         
  -2   0   3        828.52        821.71        15.61 o                         
  -1   0   3       2564.50       2724.61        30.20 o                         
   0   0   3      14400.61      14384.12        97.53 o                         
   1   0   3        431.10        367.29        14.94 o                         
   2   0   3        468.83        485.16        12.82 o                         
   3   0   3       1646.65       1554.85        22.10 o                         
   4   0   3        835.98        995.31        24.69 o                         
   5   0   3       1365.22       1393.31        26.51 o                         
   6   0   3        259.16        265.13        17.17 o                         
   7   0   3         14.29         19.59         9.89 o                         
   8   0   3        143.40        117.74        17.73 o                         
   9   0   3        721.15        640.56        47.25 o                         
  10   0   3        775.48        745.63        54.36 o                         
  11   0   3        633.49        608.62        64.30 o                         
 -10   1   3         33.02         11.81        20.84 o                         
  -9   1   3        537.93        467.91        39.40 o                         
  -8   1   3        393.44        443.02        33.30 o                         
  -7   1   3        256.84        237.24        19.28 o                         
  -6   1   3        327.15        334.45        21.27 o                         
  -5   1   3       1188.42       1143.77        28.95 o                         
  -4   1   3       1929.59       1921.02        30.39 o                         
  -3   1   3      11268.76      10616.77        82.73 o                         
  -2   1   3      11315.35      11256.09        86.54 o                         
  -1   1   3      27050.31      26965.05       198.96 o                         
   0   1   3      17839.13      18505.60       126.36 o                         
   1   1   3       2401.88       2503.38        29.49 o                         
   2   1   3       5555.19       5653.24        48.31 o                         
   3   1   3      20164.19      19731.23       146.66 o                         
   4   1   3      15589.06      15811.07       109.54 o                         
   5   1   3       5565.99       5485.85        57.81 o                         
   6   1   3       1943.04       1868.49        36.73 o                         
   7   1   3         16.86          8.47         9.21 o                         
   8   1   3        143.26        142.41        23.33 o                         
   9   1   3       1390.18       1231.67        63.23 o                         
  10   1   3        816.32        772.74        79.17 o                         
  11   1   3        223.03        222.04        35.40 o                         
 -10   2   3        786.94        798.91        58.85 o                         
  -9   2   3       1243.53       1336.65        61.46 o                         
  -8   2   3       1897.68       1886.98        71.20 o                         
  -7   2   3       1292.14       1408.21        53.33 o                         
  -6   2   3       1421.10       1436.76        40.51 o                         
  -5   2   3          6.08         21.79         8.02 o                         
  -4   2   3       3489.17       3367.06        46.79 o                         
  -3   2   3       1228.76       1277.26        25.72 o                         
  -2   2   3       6934.71       6518.53        56.92 o                         
  -1   2   3       3939.14       3749.99        40.21 o                         
   0   2   3       2775.65       2704.01        29.46 o                         
   1   2   3        156.42        194.36        10.42 o                         
   2   2   3        259.81        257.61        10.81 o                         
   3   2   3        216.65        232.40        11.54 o                         
   4   2   3       1000.87       1054.89        24.94 o                         
   5   2   3        357.10        336.61        15.97 o                         
   6   2   3         13.54         12.37         7.13 o                         
   7   2   3         76.05         52.13        12.48 o                         
   8   2   3         14.91          8.91        12.20 o                         
   9   2   3        542.46        482.12        38.13 o                         
  10   2   3        260.95        302.51        39.96 o                         
  11   2   3        239.20        248.79        55.90 o                         
 -10   3   3          2.00          4.40        23.38 o                         
  -9   3   3        570.66        520.10        42.96 o                         
  -8   3   3        320.33        282.14        30.91 o                         
  -7   3   3         21.49         28.62        12.06 o                         
  -6   3   3        476.52        477.80        24.57 o                         
  -5   3   3        520.44        519.07        25.17 o                         
  -4   3   3       1002.75        973.33        24.30 o                         
  -3   3   3       5430.90       5046.22        54.32 o                         
  -2   3   3       9850.23       9403.28        82.78 o                         
  -1   3   3       8247.47       8320.55        66.08 o                         
   0   3   3       2400.49       2310.31        27.61 o                         
   1   3   3          3.82          9.49         4.21 o                         
   2   3   3       2664.04       2671.89        34.35 o                         
   3   3   3       9692.95       9458.77        76.92 o                         
   4   3   3      13854.52      13790.50       106.63 o                         
   5   3   3       3976.39       3972.50        46.88 o                         
   6   3   3       4062.95       4084.95        60.32 o                         
   7   3   3        138.85        139.70        18.13 o                         
   8   3   3        151.98        170.48        21.71 o                         
   9   3   3       1210.06       1249.93        67.38 o                         
  10   3   3        776.78        753.29        62.89 o                         
  11   3   3        414.29        412.93        53.62 o                         
 -10   4   3        326.48        394.21        46.40 o                         
  -9   4   3       1200.07       1253.72        66.00 o                         
  -8   4   3       1887.66       2106.11        67.37 o                         
  -7   4   3       1369.83       1438.50        69.66 o                         
  -6   4   3        650.90        658.45        29.44 o                         
  -5   4   3         33.44         42.58        10.33 o                         
  -4   4   3       4053.59       3892.08        51.25 o                         
  -3   4   3       3773.43       3647.10        41.29 o                         
  -2   4   3       7428.10       7365.35        62.91 o                         
  -1   4   3       4147.06       3864.36        44.77 o                         
   0   4   3       2522.31       2454.19        38.01 o                         
   1   4   3        129.16        103.37         8.41 o                         
   2   4   3       1313.95       1307.13        24.83 o                         
   3   4   3        190.41        238.30        12.99 o                         
   4   4   3        834.11        820.17        23.86 o                         
   5   4   3        193.05        163.01        13.95 o                         
   6   4   3         32.81         19.97         9.56 o                         
   7   4   3         80.59         88.89        15.79 o                         
   8   4   3          2.38         -5.74        16.22 o                         
   9   4   3        119.74         95.25        27.32 o                         
  10   4   3         97.81         28.73        26.95 o                         
  11   4   3         67.07          2.46        31.90 o                         
 -10   5   3         48.40         17.90        28.72 o                         
  -9   5   3          7.18          9.68        22.66 o                         
  -8   5   3          6.06          9.22        18.13 o                         
  -7   5   3          0.98         -9.02        12.70 o                         
  -6   5   3         46.02         75.59        14.84 o                         
  -5   5   3        618.05        663.52        30.15 o                         
  -4   5   3        498.19        492.91        22.96 o                         
  -3   5   3       1079.31       1077.93        27.25 o                         
  -2   5   3       4121.91       4047.92        49.23 o                         
  -1   5   3       4890.86       4647.52        50.66 o                         
   0   5   3        355.09        386.13        16.59 o                         
   1   5   3        113.60        161.85        10.37 o                         
   2   5   3       1671.17       1734.99        29.04 o                         
   3   5   3       2916.53       2853.67        40.12 o                         
   4   5   3      10613.11      10812.28       103.53 o                         
   5   5   3       3092.45       3017.43        49.98 o                         
   6   5   3       3996.50       3935.38        70.18 o                         
   7   5   3        791.26        690.29        42.33 o                         
   8   5   3         44.14         44.47        18.04 o                         
   9   5   3        495.16        433.24        45.62 o                         
  10   5   3        496.63        550.49        52.40 o                         
  -9   6   3        512.49        464.11        60.06 o                         
  -8   6   3       1352.53       1356.06        72.19 o                         
  -7   6   3       1677.13       1790.43        75.30 o                         
  -6   6   3        472.54        461.26        34.43 o                         
  -5   6   3         58.02         62.47        17.51 o                         
  -4   6   3       1259.42       1335.13        38.31 o                         
  -3   6   3       2186.43       1988.64        34.35 o                         
  -2   6   3       5645.06       5715.77        64.54 o                         
  -1   6   3       6008.35       5927.13        69.25 o                         
   0   6   3       4172.37       4094.62        45.54 o                         
   1   6   3        562.41        563.27        19.48 o                         
   2   6   3        441.64        467.11        19.24 o                         
   3   6   3        392.16        458.08        22.56 o                         
   4   6   3       1504.74       1505.62        36.70 o                         
   5   6   3        311.23        331.88        24.24 o                         
   6   6   3        123.14        135.51        20.99 o                         
   7   6   3          9.25         -1.05        14.87 o                         
   8   6   3        120.42         72.00        21.23 o                         
   9   6   3          5.86         -3.16        19.38 o                         
  10   6   3         14.57         36.60        26.16 o                         
  -9   7   3         55.47         33.13        34.08 o                         
  -8   7   3         68.21         45.63        23.72 o                         
  -7   7   3         69.32         53.49        20.51 o                         
  -6   7   3         59.71         56.16        19.65 o                         
  -5   7   3          1.52         10.72        15.96 o                         
  -4   7   3         95.41         78.18        18.50 o                         
  -3   7   3         84.40         87.24        14.01 o                         
  -2   7   3       1192.31       1268.27        39.86 o                         
  -1   7   3        537.27        534.78        26.04 o                         
   0   7   3       1172.57       1262.19        34.35 o                         
   1   7   3        385.32        455.92        25.61 o                         
   2   7   3        413.21        391.12        24.17 o                         
   3   7   3        262.79        251.69        22.78 o                         
   4   7   3       2102.22       2250.25        52.09 o                         
   5   7   3       1116.89       1140.64        51.13 o                         
   6   7   3       1711.41       1638.23        56.38 o                         
   7   7   3        314.26        308.45        31.04 o                         
   8   7   3          6.11          1.81        18.47 o                         
   9   7   3        124.28         99.71        26.72 o                         
  -8   8   3        491.23        432.66        43.00 o                         
  -7   8   3        772.30        822.39        62.02 o                         
  -6   8   3        386.73        383.01        39.86 o                         
  -5   8   3        107.08        110.36        26.64 o                         
  -4   8   3        609.20        536.46        40.16 o                         
  -3   8   3        864.17        816.66        39.87 o                         
  -2   8   3       2635.24       2703.05        54.52 o                         
  -1   8   3       4389.30       4327.17        66.98 o                         
   0   8   3       1000.62       1015.96        39.39 o                         
   1   8   3        362.07        483.73        27.57 o                         
   2   8   3        182.66        157.97        20.88 o                         
   3   8   3        561.31        665.93        52.61 o                         
   4   8   3        747.13        840.78        46.54 o                         
   5   8   3        588.88        625.21        55.09 o                         
   6   8   3        236.75        250.43        50.65 o                         
   7   8   3         97.75         72.25        26.22 o                         
   8   8   3         27.62         36.04        22.08 o                         
   9   8   3          6.69        -21.84        21.84 o                         
  -7   9   3        140.20        130.92        28.41 o                         
  -6   9   3         10.98        -12.38        19.26 o                         
  -5   9   3         32.43          6.90        18.65 o                         
  -4   9   3         47.56         38.42        21.30 o                         
  -3   9   3         73.15         45.62        16.81 o                         
  -2   9   3        297.33        341.90        25.66 o                         
  -1   9   3        215.16        240.14        22.54 o                         
   0   9   3        525.01        610.47        37.64 o                         
   1   9   3        270.06        269.00        24.12 o                         
   2   9   3         80.05         57.45        22.01 o                         
   3   9   3         15.58          7.08        15.74 o                         
   4   9   3        902.88       1001.42        80.21 o                         
   5   9   3        900.69       1032.23        64.69 o                         
   6   9   3        745.77        661.49        56.17 o                         
   7   9   3        333.75        264.05        39.62 o                         
   8   9   3         11.24        -14.10        22.93 o                         
  -6  10   3        203.33        200.73        31.09 o                         
  -5  10   3         57.99         60.59        25.63 o                         
  -4  10   3         50.84         58.31        24.60 o                         
  -3  10   3        291.45        272.56        29.27 o                         
  -2  10   3        684.26        790.24        46.29 o                         
  -1  10   3       1829.51       2013.97        64.99 o                         
   0  10   3       1025.09       1115.86        49.43 o                         
   1  10   3        526.79        574.87        38.71 o                         
   2  10   3          6.02         20.75        15.75 o                         
   3  10   3        350.35        393.56        41.12 o                         
   4  10   3        602.92        684.07       113.99 o                         
   5  10   3        955.98        890.95        73.09 o                         
   6  10   3        284.46        198.00        42.71 o                         
   7  10   3        101.57         91.51        32.64 o                         
  -5  11   3         19.53         -0.32        25.41 o                         
  -4  11   3          4.69        -23.84        23.84 o                         
  -3  11   3         20.53         27.16        22.52 o                         
  -2  11   3          7.00          8.46        19.52 o                         
  -1  11   3          5.40          4.95        17.24 o                         
   0  11   3         20.71         18.17        17.79 o                         
   1  11   3        133.03        118.38        23.67 o                         
   2  11   3          0.84        -17.42        17.96 o                         
   3  11   3          0.88         -4.55        20.47 o                         
   4  11   3         95.04        125.57        32.83 o                         
   5  11   3        272.98        261.08        50.31 o                         
   6  11   3        313.77        175.57        51.98 o                         
  -3  12   3        201.19        170.23        36.43 o                         
  -2  12   3        261.33        186.89        30.50 o                         
  -1  12   3        739.48        691.05        52.36 o                         
   0  12   3        629.84        660.16        46.82 o                         
   1  12   3        217.24        154.66        29.83 o                         
   2  12   3          4.16          9.73        21.57 o                         
   3  12   3        142.76        115.30        32.03 o                         
   4  12   3        236.80        246.43        47.54 o                         
  -2 -12   4        151.71        101.48        72.49 o                         
  -1 -12   4        290.23        319.54        45.70 o                         
   0 -12   4         53.10         40.59        26.55 o                         
   1 -12   4          0.22         -4.04        21.38 o                         
   2 -12   4        169.83        118.52        30.27 o                         
  -4 -11   4        471.11        380.57        51.24 o                         
  -3 -11   4        624.85        640.52        49.90 o                         
  -2 -11   4        437.27        412.32        41.30 o                         
  -1 -11   4        383.53        413.06        42.84 o                         
   0 -11   4         13.28         14.76        18.99 o                         
   1 -11   4         90.04         64.89        22.09 o                         
   2 -11   4        209.15        208.94        29.40 o                         
   3 -11   4        378.09        305.41        37.71 o                         
   4 -11   4         48.04         26.44        24.83 o                         
   5 -11   4         17.32         32.30        34.49 o                         
  -6 -10   4          0.87        -16.39        23.49 o                         
  -5 -10   4         59.19          3.05        21.45 o                         
  -4 -10   4         15.40         25.18        22.00 o                         
  -3 -10   4        102.24         75.84        23.33 o                         
  -2 -10   4        209.18        176.92        28.61 o                         
  -1 -10   4        378.24        331.92        37.62 o                         
   0 -10   4         64.19         42.65        18.32 o                         
   1 -10   4          0.63         -1.06        16.58 o                         
   2 -10   4        115.06        114.70        31.91 o                         
   3 -10   4        358.81        372.77        38.98 o                         
   4 -10   4        703.10        702.63        50.18 o                         
   5 -10   4        442.28        467.09        48.32 o                         
   6 -10   4         37.31         56.53        32.05 o                         
  -7  -9   4        317.30        234.88        39.18 o                         
  -6  -9   4         87.66         69.54        21.92 o                         
  -5  -9   4         61.98         31.67        18.91 o                         
  -4  -9   4        505.61        536.95        39.48 o                         
  -3  -9   4       1786.02       1816.00        73.59 o                         
  -2  -9   4       2022.46       2070.72        76.86 o                         
  -1  -9   4        897.14        922.63        48.95 o                         
   0  -9   4          0.89         -5.20        12.78 o                         
   1  -9   4        121.96         92.39        19.38 o                         
   2  -9   4        348.99        307.91        29.41 o                         
   3  -9   4       1507.22       1487.19        66.01 o                         
   4  -9   4        966.25       1048.65        62.45 o                         
   5  -9   4        262.22        265.91        37.67 o                         
   6  -9   4         24.68         18.15        26.39 o                         
   7  -9   4          6.99          7.84        27.48 o                         
  -8  -8   4        135.78         39.53        50.18 o                         
  -7  -8   4         13.01         -1.78        18.47 o                         
  -6  -8   4          0.31          2.32        14.55 o                         
  -5  -8   4         77.37         41.95        17.02 o                         
  -4  -8   4         30.98         18.29        14.82 o                         
  -3  -8   4        125.10         75.15        17.77 o                         
  -2  -8   4        157.02        152.40        21.49 o                         
  -1  -8   4        271.85        284.15        24.65 o                         
   0  -8   4        167.07        163.55        19.79 o                         
   1  -8   4        378.67        362.64        26.32 o                         
   2  -8   4         34.09         30.73        14.40 o                         
   3  -8   4        162.52        152.82        24.04 o                         
   4  -8   4        842.77        781.30        44.60 o                         
   5  -8   4       1117.23       1222.91        62.71 o                         
   6  -8   4        410.96        368.82        37.44 o                         
   7  -8   4         89.28         44.54        24.31 o                         
   8  -8   4         23.33         12.98        27.60 o                         
  -8  -7   4        500.48        518.38        44.58 o                         
  -7  -7   4        736.14        765.01        39.55 o                         
  -6  -7   4         91.70         93.77        15.86 o                         
  -5  -7   4        739.10        732.89        31.29 o                         
  -4  -7   4        629.58        725.44        31.62 o                         
  -3  -7   4       2894.24       2802.62        54.04 o                         
  -2  -7   4       5843.07       5990.60        97.83 o                         
  -1  -7   4       5242.31       5324.57        82.60 o                         
   0  -7   4       1486.86       1501.18        46.31 o                         
   1  -7   4        376.70        394.86        27.81 o                         
   2  -7   4        203.82        174.14        17.36 o                         
   3  -7   4       1821.80       1850.84        52.02 o                         
   4  -7   4       1518.12       1746.35        59.28 o                         
   5  -7   4        687.58        791.50        52.54 o                         
   6  -7   4        260.66        293.01        32.20 o                         
   7  -7   4          1.12        -13.41        18.96 o                         
   8  -7   4         35.76         52.98        29.33 o                         
   9  -7   4         85.30         72.05        33.57 o                         
  -9  -6   4        282.23        264.98        37.33 o                         
  -8  -6   4       1239.51       1346.25        69.79 o                         
  -7  -6   4        464.50        413.72        30.33 o                         
  -6  -6   4          4.01          4.24        10.96 o                         
  -5  -6   4         78.10         78.32        12.41 o                         
  -4  -6   4          7.69          4.43         8.98 o                         
  -3  -6   4        150.43        167.45        14.95 o                         
  -2  -6   4       1082.37       1051.97        39.30 o                         
  -1  -6   4        199.30        236.97        15.42 o                         
   0  -6   4          6.53         12.08         7.00 o                         
   1  -6   4         25.85         27.56         8.02 o                         
   2  -6   4         55.44         46.01        10.36 o                         
   3  -6   4        995.71       1085.93        37.52 o                         
   4  -6   4        260.01        241.80        25.21 o                         
   5  -6   4        653.45        652.75        36.95 o                         
   6  -6   4        535.25        444.99        38.48 o                         
   7  -6   4        157.85        168.41        31.74 o                         
   8  -6   4          3.93        -12.68        21.85 o                         
   9  -6   4        250.40        175.96        39.84 o                         
  -9  -5   4        294.12        232.86        34.66 o                         
  -8  -5   4        207.72        197.91        29.19 o                         
  -7  -5   4        327.92        337.41        27.14 o                         
  -6  -5   4        883.16        922.07        39.08 o                         
  -5  -5   4        265.38        236.66        16.26 o                         
  -4  -5   4       1063.30       1092.27        34.04 o                         
  -3  -5   4       2868.53       2723.28        40.29 o                         
  -2  -5   4       8161.89       8135.59        71.84 o                         
  -1  -5   4       4907.73       4757.55        48.97 o                         
   0  -5   4       6209.40       6178.85        57.64 o                         
   1  -5   4         25.55         25.24         6.12 o                         
   2  -5   4        390.35        430.49        20.92 o                         
   3  -5   4       5201.78       5327.65        68.03 o                         
   4  -5   4       4363.48       4515.68        64.82 o                         
   5  -5   4       1841.72       1775.10        56.37 o                         
   6  -5   4       1719.43       1889.37        63.31 o                         
   7  -5   4        103.18         87.47        19.11 o                         
   8  -5   4         36.89         -0.11        17.27 o                         
   9  -5   4        248.29        281.70        35.12 o                         
  10  -5   4        241.17        272.49        44.72 o                         
 -10  -4   4        392.85        300.95        43.87 o                         
  -9  -4   4        682.30        629.35        48.36 o                         
  -8  -4   4       1934.22       2062.11        99.32 o                         
  -7  -4   4       1144.10       1312.88        52.72 o                         
  -6  -4   4        375.27        418.36        25.86 o                         
  -5  -4   4          0.71          1.09         8.05 o                         
  -4  -4   4        602.08        663.52        25.20 o                         
  -3  -4   4        189.73        193.38        11.16 o                         
  -2  -4   4        373.60        368.47        14.95 o                         
  -1  -4   4        464.48        461.30        15.47 o                         
   0  -4   4        412.56        473.19        23.84 o                         
   1  -4   4        367.73        314.80        14.40 o                         
   2  -4   4        794.56        887.53        25.31 o                         
   3  -4   4        478.18        431.14        24.97 o                         
   4  -4   4        470.81        545.10        23.26 o                         
   5  -4   4        433.59        465.76        29.37 o                         
   6  -4   4        245.45        265.24        23.46 o                         
   7  -4   4         37.68         41.77        14.23 o                         
   8  -4   4         49.80         33.79        16.97 o                         
   9  -4   4        154.50        141.70        29.97 o                         
  10  -4   4        219.71        215.11        35.56 o                         
 -10  -3   4         30.39         42.76        24.54 o                         
  -9  -3   4        208.26        154.52        31.46 o                         
  -8  -3   4        427.20        425.12        38.12 o                         
  -7  -3   4        420.68        349.59        40.03 o                         
  -6  -3   4       1044.96       1110.49        39.68 o                         
  -5  -3   4         58.01         41.81         9.75 o                         
  -4  -3   4        330.81        297.15        14.12 o                         
  -3  -3   4       2988.11       2760.53        35.34 o                         
  -2  -3   4      13585.43      13595.82        93.43 o                         
  -1  -3   4       7929.04       7359.65        59.71 o                         
   0  -3   4       2787.13       2520.96        32.28 o                         
   1  -3   4        454.39        492.92        20.39 o                         
   2  -3   4         11.30         38.09         7.06 o                         
   3  -3   4       3019.59       2989.44        44.43 o                         
   4  -3   4      10182.16       9853.07        90.81 o                         
   5  -3   4       5494.98       5351.80        65.03 o                         
   6  -3   4       4518.16       4531.57        68.01 o                         
   7  -3   4       1061.74       1119.18        50.14 o                         
   8  -3   4          8.23         11.60        12.51 o                         
   9  -3   4        541.00        557.16        43.39 o                         
  10  -3   4        569.82        528.11        71.53 o                         
  11  -3   4        175.15        116.22        42.08 o                         
 -10  -2   4        255.44        210.92        36.71 o                         
  -9  -2   4        790.88        768.97        54.55 o                         
  -8  -2   4       2203.62       2240.01        84.36 o                         
  -7  -2   4       2583.13       2575.04        70.07 o                         
  -6  -2   4        869.00        826.18        32.03 o                         
  -5  -2   4        661.84        682.32        25.00 o                         
  -4  -2   4        443.25        440.46        18.35 o                         
  -3  -2   4       2910.55       2912.55        35.06 o                         
  -2  -2   4       6104.32       6237.97        60.15 o                         
  -1  -2   4        984.17        924.99        18.90 o                         
   0  -2   4       2777.76       2692.57        31.59 o                         
   1  -2   4       1154.57       1140.49        20.79 o                         
   2  -2   4         21.47         36.42         6.13 o                         
   3  -2   4          2.14          1.74         4.42 o                         
   4  -2   4         27.15         42.59         7.73 o                         
   5  -2   4         29.28         34.69         8.34 o                         
   6  -2   4        846.94        846.73        34.13 o                         
   7  -2   4         95.25         63.65        12.49 o                         
   8  -2   4          9.07         12.10        12.58 o                         
   9  -2   4        109.74        121.15        24.27 o                         
  10  -2   4        178.32         90.41        28.42 o                         
  11  -2   4        205.52        145.05        40.04 o                         
 -10  -1   4          3.27        -23.17        23.17 o                         
  -9  -1   4          5.05         -3.82        19.02 o                         
  -8  -1   4        191.51        204.09        23.90 o                         
  -7  -1   4        216.08        247.66        20.66 o                         
  -6  -1   4        816.55        767.49        32.93 o                         
  -5  -1   4         25.33         23.83         7.37 o                         
  -4  -1   4        138.42        142.17        10.51 o                         
  -3  -1   4        719.87        655.75        22.15 o                         
  -2  -1   4      10958.17      10390.90        74.14 o                         
  -1  -1   4      10167.43       9967.79        75.96 o                         
   0  -1   4       6032.18       5743.14        53.66 o                         
   1  -1   4       2246.21       2107.13        28.97 o                         
   2  -1   4        260.98        251.50        11.49 o                         
   3  -1   4       6597.07       6715.09        55.72 o                         
   4  -1   4      11270.67      10979.02        95.22 o                         
   5  -1   4       7452.06       7541.55        72.73 o                         
   6  -1   4       6291.98       6113.80        77.23 o                         
   7  -1   4       1949.84       1945.00        41.81 o                         
   8  -1   4         13.08          7.96        12.85 o                         
   9  -1   4        281.66        249.58        30.07 o                         
  10  -1   4        951.04        962.78        61.70 o                         
  11  -1   4        422.90        407.18        47.04 o                         
 -10   0   4        145.56        145.32        29.92 o                         
  -9   0   4        830.51        848.51        49.72 o                         
  -8   0   4       2244.83       2406.72        57.41 o                         
  -7   0   4       2803.67       2838.34        56.61 o                         
  -6   0   4        816.76        892.45        36.61 o                         
  -5   0   4       3025.39       2798.89        43.02 o                         
  -4   0   4        999.05       1038.42        28.12 o                         
  -3   0   4       2803.55       2740.23        32.99 o                         
  -2   0   4      13010.11      12571.28        89.01 o                         
  -1   0   4      23362.29      23450.34       136.89 o                         
   0   0   4      17291.61      17218.19       118.51 o                         
   1   0   4       1177.53       1073.53        18.99 o                         
   2   0   4        623.72        612.95        18.03 o                         
   3   0   4          9.24         24.86         4.74 o                         
   4   0   4        136.84        151.40        11.09 o                         
   5   0   4        480.66        432.12        20.36 o                         
   6   0   4         98.45        129.84        13.47 o                         
   7   0   4        617.26        572.36        30.29 o                         
   8   0   4         96.36         60.83        16.79 o                         
   9   0   4         19.54         39.63        16.55 o                         
  10   0   4         78.96         65.60        25.07 o                         
  11   0   4         89.35         73.85        28.14 o                         
 -10   1   4          3.09        -11.76        19.95 o                         
  -9   1   4         47.76          8.37        19.18 o                         
  -8   1   4          0.71         -3.47        12.88 o                         
  -7   1   4          0.30         11.28        12.20 o                         
  -6   1   4         60.66         67.30        13.44 o                         
  -5   1   4          8.39         22.30         7.79 o                         
  -4   1   4       1392.86       1336.48        31.12 o                         
  -3   1   4       1289.07       1377.91        24.91 o                         
  -2   1   4      24223.46      23650.54       153.37 o                         
  -1   1   4      10499.68      10195.98        72.80 o                         
   0   1   4       4486.90       4214.55        43.08 o                         
   1   1   4       2386.27       2384.22        51.28 o                         
   2   1   4        162.67        169.36         9.25 o                         
   3   1   4        347.64        317.17        14.32 o                         
   4   1   4       8000.01       7407.35        70.41 o                         
   5   1   4       6580.65       6577.91        64.24 o                         
   6   1   4       3351.83       3337.91        45.81 o                         
   7   1   4       1779.26       1888.71        47.66 o                         
   8   1   4        279.60        298.23        24.99 o                         
   9   1   4         50.83         58.57        17.59 o                         
  10   1   4        623.07        660.52        51.13 o                         
  11   1   4        443.03        391.88        44.55 o                         
 -10   2   4         67.64         68.98        25.24 o                         
  -9   2   4        943.60        893.47        51.77 o                         
  -8   2   4       2071.31       2128.00        58.53 o                         
  -7   2   4       4111.39       4200.95        75.84 o                         
  -6   2   4       2400.10       2473.85        56.54 o                         
  -5   2   4       2750.13       2661.45        51.30 o                         
  -4   2   4        182.13        160.68        12.14 o                         
  -3   2   4       1487.75       1347.15        26.54 o                         
  -2   2   4       6673.63       6648.78        61.13 o                         
  -1   2   4      15597.88      15076.24        95.65 o                         
   0   2   4       6977.86       6652.82        53.49 o                         
   1   2   4       2820.33       2715.70        40.32 o                         
   2   2   4        663.00        690.30        19.36 o                         
   3   2   4       3707.88       4131.97        42.40 o                         
   4   2   4       1746.76       1830.21        28.83 o                         
   5   2   4       2932.64       2829.12        40.27 o                         
   6   2   4          1.54         12.81         8.61 o                         
   7   2   4        568.41        617.18        31.27 o                         
   8   2   4          9.16          5.12        10.96 o                         
   9   2   4         83.98         74.94        18.32 o                         
  10   2   4          0.62         -4.17        18.59 o                         
  11   2   4          2.30         30.75        29.73 o                         
 -10   3   4          0.05         10.69        23.61 o                         
  -9   3   4        156.88        138.23        26.58 o                         
  -8   3   4        108.23        102.88        19.31 o                         
  -7   3   4        154.13        106.10        17.68 o                         
  -6   3   4        125.37        120.80        15.61 o                         
  -5   3   4         20.62         17.24         9.94 o                         
  -4   3   4        925.14        926.75        29.13 o                         
  -3   3   4          6.60          7.05         5.20 o                         
  -2   3   4        582.61        593.11        19.18 o                         
  -1   3   4       2162.57       2028.69        29.62 o                         
   0   3   4       3104.50       3084.18        35.69 o                         
   1   3   4        392.11        354.54        14.93 o                         
   2   3   4        190.90        189.97        11.97 o                         
   3   3   4        107.34        127.33         9.47 o                         
   4   3   4       4413.98       4213.12        46.20 o                         
   5   3   4       6396.58       6430.95        73.79 o                         
   6   3   4       2936.54       2994.97        52.41 o                         
   7   3   4       2529.20       2392.73        57.28 o                         
   8   3   4         86.87         92.70        16.76 o                         
   9   3   4        158.56        132.46        38.32 o                         
  10   3   4        230.97        326.01        50.59 o                         
  11   3   4        384.50        379.07        53.12 o                         
 -10   4   4         35.91         10.11        27.60 o                         
  -9   4   4        605.58        693.91        50.91 o                         
  -8   4   4       1106.17       1198.65        53.14 o                         
  -7   4   4       2805.14       3057.56        66.15 o                         
  -6   4   4       1702.04       1708.19        47.17 o                         
  -5   4   4       1141.11       1132.23        40.70 o                         
  -4   4   4        159.36        145.71        14.45 o                         
  -3   4   4       1838.55       1759.77        31.24 o                         
  -2   4   4       5101.69       4955.01        50.29 o                         
  -1   4   4       9417.18       9107.90        76.24 o                         
   0   4   4       9512.64       9067.22        75.06 o                         
   1   4   4       3738.45       3598.73        43.57 o                         
   2   4   4       1054.28       1033.17        25.68 o                         
   3   4   4       1206.41       1181.02        34.12 o                         
   4   4   4        214.34        223.89        14.00 o                         
   5   4   4       4494.30       4531.31        67.75 o                         
   6   4   4       1497.00       1504.98        43.46 o                         
   7   4   4        635.63        678.94        35.41 o                         
   8   4   4         24.77          9.40        13.25 o                         
   9   4   4         36.62          9.65        17.89 o                         
  10   4   4         25.14        -23.97        23.97 o                         
  11   4   4         41.30        -16.31        62.52 o                         
  -9   5   4        128.61        104.00        31.73 o                         
  -8   5   4        255.69        187.55        26.69 o                         
  -7   5   4        471.63        478.01        32.51 o                         
  -6   5   4        366.70        387.71        27.57 o                         
  -5   5   4         16.43         29.34        11.36 o                         
  -4   5   4         51.17         62.74        11.77 o                         
  -3   5   4          6.37         14.02         6.71 o                         
  -2   5   4         34.73         44.66         7.14 o                         
  -1   5   4         43.58         34.76         6.37 o                         
   0   5   4        110.18        121.13         8.96 o                         
   1   5   4       1408.85       1454.86        28.13 o                         
   2   5   4         11.67         15.04         6.48 o                         
   3   5   4        143.49        130.28        12.22 o                         
   4   5   4        984.92        946.14        29.28 o                         
   5   5   4       2982.91       2950.87        55.02 o                         
   6   5   4       1348.66       1322.26        43.40 o                         
   7   5   4       1640.35       1731.28        61.39 o                         
   8   5   4        610.17        567.39        42.65 o                         
   9   5   4          2.12         -4.72        18.26 o                         
  10   5   4        136.28        166.19        32.88 o                         
  -9   6   4         95.30         67.67        37.36 o                         
  -8   6   4        308.21        299.65        37.78 o                         
  -7   6   4       1266.50       1252.10        77.40 o                         
  -6   6   4       1252.37       1326.88        57.08 o                         
  -5   6   4        940.16       1029.51        49.80 o                         
  -4   6   4        221.87        240.01        20.17 o                         
  -3   6   4       1275.67       1356.48        37.76 o                         
  -2   6   4       2844.54       2829.57        46.19 o                         
  -1   6   4       7422.27       7532.00        74.70 o                         
   0   6   4       5707.16       5623.67        63.71 o                         
   1   6   4       2617.72       2563.96        40.00 o                         
   2   6   4       1286.87       1277.66        33.53 o                         
   3   6   4        873.12        847.06        32.13 o                         
   4   6   4         98.37         97.05        12.76 o                         
   5   6   4        856.88       1007.27        40.30 o                         
   6   6   4       1755.40       1901.09        63.22 o                         
   7   6   4       1480.77       1454.41        63.39 o                         
   8   6   4        118.91        139.01        25.67 o                         
   9   6   4         23.33         -3.94        20.20 o                         
  10   6   4         11.03         35.26        25.86 o                         
  -8   7   4        253.01        239.33        37.24 o                         
  -7   7   4        359.32        305.52        32.75 o                         
  -6   7   4        515.72        550.93        39.69 o                         
  -5   7   4         79.36         80.31        21.46 o                         
  -4   7   4         34.09         16.22        14.14 o                         
  -3   7   4          8.44         13.62        11.56 o                         
  -2   7   4        211.12        225.19        17.31 o                         
  -1   7   4          3.61          1.20         8.45 o                         
   0   7   4          8.43          6.70         9.21 o                         
   1   7   4        207.60        192.88        17.53 o                         
   2   7   4          0.51         15.53        11.44 o                         
   3   7   4        128.04        111.31        16.71 o                         
   4   7   4         51.91         39.15        11.20 o                         
   5   7   4       1983.93       1983.24        54.21 o                         
   6   7   4        672.36        611.75        47.04 o                         
   7   7   4        756.72        679.96        49.14 o                         
   8   7   4        583.06        541.58        48.10 o                         
   9   7   4          2.34          8.50        21.13 o                         
  -8   8   4         30.11         48.25        26.41 o                         
  -7   8   4        314.04        219.08        31.78 o                         
  -6   8   4        613.90        637.71        44.08 o                         
  -5   8   4        429.38        400.08        40.12 o                         
  -4   8   4        270.90        240.94        29.60 o                         
  -3   8   4        370.17        320.76        25.11 o                         
  -2   8   4        991.48       1005.30        44.48 o                         
  -1   8   4       3137.00       3236.69        60.22 o                         
   0   8   4       3995.06       4138.32        67.61 o                         
   1   8   4       2321.13       2299.31        57.47 o                         
   2   8   4       2040.77       2140.54        55.96 o                         
   3   8   4          0.07        -10.84        11.59 o                         
   4   8   4        255.52        301.32        30.49 o                         
   5   8   4       1367.77       1367.28        68.61 o                         
   6   8   4       1315.40       1382.18        85.26 o                         
   7   8   4        694.54        606.35        53.80 o                         
   8   8   4        231.96        217.18        47.76 o                         
   9   8   4          0.12         -3.68        26.76 o                         
  -7   9   4        304.52        209.69        32.55 o                         
  -6   9   4        435.52        397.65        37.97 o                         
  -5   9   4        130.63        155.68        28.27 o                         
  -4   9   4        164.40        150.24        26.80 o                         
  -3   9   4        165.78        165.21        27.25 o                         
  -2   9   4        121.28         90.30        18.75 o                         
  -1   9   4          7.34         10.51        12.91 o                         
   0   9   4        127.26        136.55        18.73 o                         
   1   9   4          2.14        -12.55        12.55 o                         
   2   9   4         24.65         22.54        14.97 o                         
   3   9   4         10.48          8.02        14.75 o                         
   4   9   4          0.28          0.60        16.32 o                         
   5   9   4         71.40         46.67        26.99 o                         
   6   9   4         61.35         77.76        31.90 o                         
   7   9   4        305.66        219.30        42.55 o                         
   8   9   4        140.68        152.23        39.68 o                         
  -6  10   4        267.44        323.47        41.35 o                         
  -5  10   4        405.44        378.23        41.50 o                         
  -4  10   4        495.39        480.69        50.15 o                         
  -3  10   4          0.33         -2.40        18.66 o                         
  -2  10   4        161.68        145.82        25.40 o                         
  -1  10   4        731.29        703.64        40.12 o                         
   0  10   4       1926.20       1988.28        88.19 o                         
   1  10   4        953.91       1023.51        57.45 o                         
   2  10   4        490.67        504.80        36.40 o                         
   3  10   4          3.21         -6.21        17.47 o                         
   4  10   4        171.40        191.96        34.09 o                         
   5  10   4        467.27        436.05        53.94 o                         
   6  10   4       1016.25       1059.66        81.86 o                         
   7  10   4        459.11        387.57        47.55 o                         
  -5  11   4        195.52        164.44        39.16 o                         
  -4  11   4         18.48        -17.41        24.03 o                         
  -3  11   4          1.91          3.42        23.38 o                         
  -2  11   4        167.13        149.69        27.76 o                         
  -1  11   4        192.28        100.60        24.44 o                         
   0  11   4        417.02        365.22        34.84 o                         
   1  11   4        163.79        103.27        23.76 o                         
   2  11   4          0.18         -6.51        18.52 o                         
   3  11   4          1.68        -18.60        18.60 o                         
   4  11   4         32.99          0.43        23.40 o                         
   5  11   4          0.32         -6.55        29.55 o                         
   6  11   4          0.56        -31.05        32.00 o                         
  -3  12   4          0.62          3.27        30.16 o                         
  -2  12   4         49.48         38.56        30.80 o                         
  -1  12   4        127.82        113.01        30.19 o                         
   0  12   4        526.60        536.75        43.12 o                         
   1  12   4        389.25        363.77        36.63 o                         
   2  12   4        374.03        345.19        37.88 o                         
   3  12   4         92.33         87.27        28.96 o                         
   4  12   4         47.02         24.49        33.90 o                         
  -3 -11   5        275.67        305.90        41.56 o                         
  -2 -11   5        769.29        696.43        51.95 o                         
  -1 -11   5        613.31        637.15        50.16 o                         
   0 -11   5        592.40        673.09        46.63 o                         
   1 -11   5         79.25        109.82        25.08 o                         
   2 -11   5          2.84         11.73        20.60 o                         
   3 -11   5        129.22        102.70        29.26 o                         
   4 -11   5        421.35        314.62        40.12 o                         
  -5 -10   5          0.15         -3.54        22.90 o                         
  -4 -10   5         53.21         65.71        24.64 o                         
  -3 -10   5         44.12          3.08        22.83 o                         
  -2 -10   5        127.62        108.94        25.50 o                         
  -1 -10   5         15.52         11.11        20.17 o                         
   0 -10   5          7.93         -6.30        16.39 o                         
   1 -10   5          1.30         15.74        18.30 o                         
   2 -10   5         69.77         94.34        23.00 o                         
   3 -10   5         10.28         14.61        20.57 o                         
   4 -10   5         17.03         15.21        21.57 o                         
   5 -10   5        104.31        112.57        30.46 o                         
   6 -10   5        132.84        107.12        33.37 o                         
  -6  -9   5        429.41        426.64        41.63 o                         
  -5  -9   5         59.64         56.56        22.11 o                         
  -4  -9   5         45.48         27.72        19.26 o                         
  -3  -9   5        286.40        305.70        29.74 o                         
  -2  -9   5       1216.37       1312.67        82.35 o                         
  -1  -9   5       1770.66       1847.10        63.15 o                         
   0  -9   5       1311.88       1404.67        56.40 o                         
   1  -9   5        209.77        254.74        28.56 o                         
   2  -9   5         10.60         11.11        17.51 o                         
   3  -9   5        196.11        193.08        28.59 o                         
   4  -9   5       1001.62       1058.62        59.44 o                         
   5  -9   5        741.45        685.12        73.55 o                         
   6  -9   5        396.43        432.06        59.42 o                         
   7  -9   5        134.05        114.70        35.24 o                         
  -7  -8   5        742.46        715.28        64.57 o                         
  -6  -8   5        267.41        304.17        31.90 o                         
  -5  -8   5        105.32        107.57        20.78 o                         
  -4  -8   5         14.97          4.55        15.58 o                         
  -3  -8   5        208.35        162.45        21.55 o                         
  -2  -8   5       1284.49       1351.08        56.54 o                         
  -1  -8   5        516.44        505.73        31.26 o                         
   0  -8   5          6.28          1.33        12.08 o                         
   1  -8   5         18.60         24.58        13.79 o                         
   2  -8   5         98.50         89.49        18.83 o                         
   3  -8   5          2.10         -1.49        14.72 o                         
   4  -8   5         14.13          2.34        16.76 o                         
   5  -8   5         49.50         34.10        23.36 o                         
   6  -8   5        175.89        245.08        35.29 o                         
   7  -8   5         58.00         56.61        29.17 o                         
   8  -8   5         43.80         58.12        33.14 o                         
  -8  -7   5         53.84         37.56        25.10 o                         
  -7  -7   5        134.72        116.72        22.31 o                         
  -6  -7   5        776.83        782.19        40.72 o                         
  -5  -7   5         94.00        101.82        17.98 o                         
  -4  -7   5        119.90        109.96        18.63 o                         
  -3  -7   5         36.60         33.18        13.32 o                         
  -2  -7   5       1968.23       1939.22        49.01 o                         
  -1  -7   5       2417.22       2500.90        53.24 o                         
   0  -7   5       1778.36       1803.12        49.17 o                         
   1  -7   5       1114.26       1225.86        49.40 o                         
   2  -7   5        103.60         64.48        15.77 o                         
   3  -7   5         77.42         84.02        17.74 o                         
   4  -7   5       1307.48       1427.88        57.70 o                         
   5  -7   5       1941.21       2130.67        85.97 o                         
   6  -7   5       1716.28       1656.19        79.71 o                         
   7  -7   5        877.87        913.76        70.22 o                         
   8  -7   5         35.70         35.48        25.82 o                         
   9  -7   5          3.55         17.88        30.00 o                         
  -8  -6   5        536.97        548.06        47.59 o                         
  -7  -6   5       1696.07       1711.84        64.20 o                         
  -6  -6   5        581.68        601.59        34.09 o                         
  -5  -6   5        283.11        368.66        23.35 o                         
  -4  -6   5         30.52         24.26        11.81 o                         
  -3  -6   5        184.92        163.15        18.26 o                         
  -2  -6   5        854.30        901.85        31.49 o                         
  -1  -6   5       3478.90       3387.42        51.74 o                         
   0  -6   5        429.84        458.64        22.22 o                         
   1  -6   5        706.98        746.22        29.89 o                         
   2  -6   5         28.98         19.62         9.35 o                         
   3  -6   5         52.04         46.74        12.68 o                         
   4  -6   5         14.06         12.71        13.42 o                         
   5  -6   5          6.51          7.42        14.06 o                         
   6  -6   5         64.51         28.21        18.10 o                         
   7  -6   5         14.06         25.54        20.21 o                         
   8  -6   5         83.32         62.64        24.44 o                         
   9  -6   5         36.16         -6.87        28.59 o                         
  -9  -5   5          8.35        -11.98        23.40 o                         
  -8  -5   5         44.85          1.31        20.84 o                         
  -7  -5   5         25.44         18.37        16.05 o                         
  -6  -5   5        569.88        567.59        46.85 o                         
  -5  -5   5        406.55        469.69        26.36 o                         
  -4  -5   5        304.90        316.72        25.55 o                         
  -3  -5   5        160.54        128.48        11.99 o                         
  -2  -5   5       2697.87       2641.48        39.24 o                         
  -1  -5   5       4639.46       4551.50        54.00 o                         
   0  -5   5       2991.18       2857.25        41.16 o                         
   1  -5   5       4266.27       4300.58        51.67 o                         
   2  -5   5         14.85         11.88         7.71 o                         
   3  -5   5         18.88          1.30         8.16 o                         
   4  -5   5       2245.53       2220.56        45.44 o                         
   5  -5   5       3515.50       3559.14        60.94 o                         
   6  -5   5       2427.91       2398.92        57.25 o                         
   7  -5   5       1917.43       1979.54        66.73 o                         
   8  -5   5        191.75        226.14        28.09 o                         
   9  -5   5          2.34         -4.50        21.75 o                         
  10  -5   5        110.37         79.54        32.67 o                         
  -9  -4   5        360.80        336.04        40.41 o                         
  -8  -4   5        385.79        476.77        38.72 o                         
  -7  -4   5       2908.80       2866.89        69.48 o                         
  -6  -4   5       2920.50       3009.42        61.96 o                         
  -5  -4   5       2026.53       2020.14        47.95 o                         
  -4  -4   5        607.75        681.22        28.75 o                         
  -3  -4   5        314.48        308.25        16.30 o                         
  -2  -4   5       2293.67       2357.84        35.24 o                         
  -1  -4   5       6387.38       6166.75        54.87 o                         
   0  -4   5       3952.14       3920.29        46.71 o                         
   1  -4   5       3932.59       4091.72        48.28 o                         
   2  -4   5       1405.78       1433.50        28.91 o                         
   3  -4   5        149.66        170.74        17.44 o                         
   4  -4   5         12.20          3.23         8.08 o                         
   5  -4   5        456.10        430.93        25.34 o                         
   6  -4   5          2.89         -0.04        11.41 o                         
   7  -4   5          0.69        -12.84        12.84 o                         
   8  -4   5         47.83         23.03        16.78 o                         
   9  -4   5         42.91         41.99        22.86 o                         
  10  -4   5          5.93          1.96        28.40 o                         
 -10  -3   5          1.65         10.42        66.59 o                         
  -9  -3   5          0.44        -11.66        20.92 o                         
  -8  -3   5          5.41          0.54        15.56 o                         
  -7  -3   5          4.09          3.04        14.06 o                         
  -6  -3   5          3.35          4.76        10.29 o                         
  -5  -3   5        312.32        308.59        22.32 o                         
  -4  -3   5         72.25         75.59         9.68 o                         
  -3  -3   5         11.89          9.83         5.81 o                         
  -2  -3   5       2333.27       2325.08        30.07 o                         
  -1  -3   5       5831.18       5875.18        54.45 o                         
   0  -3   5       3526.01       3310.67        40.42 o                         
   1  -3   5       5896.14       5850.83        59.87 o                         
   2  -3   5       2196.25       2279.00        34.21 o                         
   3  -3   5         13.89          8.88         6.46 o                         
   4  -3   5       2020.90       2123.56        35.41 o                         
   5  -3   5       4286.71       4469.44        59.79 o                         
   6  -3   5       2008.28       1948.17        48.37 o                         
   7  -3   5       1934.16       1989.43        55.01 o                         
   8  -3   5        187.62        174.55        23.12 o                         
   9  -3   5         10.12         24.61        20.91 o                         
  10  -3   5        135.21        110.13        37.78 o                         
 -10  -2   5          2.49          4.63        26.69 o                         
  -9  -2   5        247.20        209.85        31.51 o                         
  -8  -2   5        974.45        979.51        75.11 o                         
  -7  -2   5       3620.55       3687.42        76.65 o                         
  -6  -2   5       2609.37       2643.60        56.94 o                         
  -5  -2   5       2730.72       2599.63        46.20 o                         
  -4  -2   5       2434.37       2323.90        36.27 o                         
  -3  -2   5        821.25        822.65        25.44 o                         
  -2  -2   5       5073.60       4961.22        51.28 o                         
  -1  -2   5       7481.86       7136.13        62.59 o                         
   0  -2   5       6912.12       6291.56        56.95 o                         
   1  -2   5       5186.31       4928.81        51.36 o                         
   2  -2   5       2561.74       2473.21        40.63 o                         
   3  -2   5         98.04         69.48         7.81 o                         
   4  -2   5        129.20        142.97        10.35 o                         
   5  -2   5       2038.00       2028.72        35.76 o                         
   6  -2   5       1943.61       1860.24        44.65 o                         
   7  -2   5       1258.39       1247.38        47.04 o                         
   8  -2   5         67.56         70.88        17.58 o                         
   9  -2   5         75.26         44.85        20.68 o                         
  10  -2   5          7.68         -8.10        27.22 o                         
  11  -2   5          0.04         33.61        34.21 o                         
 -10  -1   5         41.49         82.49        29.50 o                         
  -9  -1   5         18.19         18.32        22.13 o                         
  -8  -1   5        272.56        250.28        26.59 o                         
  -7  -1   5          2.89          9.16        11.63 o                         
  -6  -1   5        102.35         97.30        15.35 o                         
  -5  -1   5         63.91         67.57        11.19 o                         
  -4  -1   5        821.13        848.02        25.86 o                         
  -3  -1   5         87.11         92.25         8.29 o                         
  -2  -1   5        920.13        914.57        22.27 o                         
  -1  -1   5       2529.68       2379.50        31.39 o                         
   0  -1   5       3085.53       2840.96        37.51 o                         
   1  -1   5       1592.61       1579.34        26.60 o                         
   2  -1   5        282.62        253.04        14.57 o                         
   3  -1   5         90.36         73.92         8.01 o                         
   4  -1   5        597.27        594.95        18.48 o                         
   5  -1   5       7763.86       7623.00        79.17 o                         
   6  -1   5       2788.65       2769.92        53.60 o                         
   7  -1   5       1874.66       1921.03        49.28 o                         
   8  -1   5       1125.98       1146.43        70.22 o                         
   9  -1   5        217.55        195.94        26.57 o                         
  10  -1   5         68.94         50.03        24.75 o                         
  11  -1   5        222.17        179.15        40.38 o                         
 -10   0   5         42.95         15.28        24.13 o                         
  -9   0   5         25.27         43.02        20.48 o                         
  -8   0   5        620.22        644.82        36.55 o                         
  -7   0   5       3870.16       3820.10        68.32 o                         
  -6   0   5       4810.29       4810.32        76.35 o                         
  -5   0   5       2188.30       2130.45        42.35 o                         
  -4   0   5       3249.89       3111.56        46.47 o                         
  -3   0   5       1000.49       1007.26        25.38 o                         
  -2   0   5       3475.71       3631.34        37.37 o                         
  -1   0   5      11552.58      11126.45        79.32 o                         
   0   0   5      12674.92      11958.14        89.66 o                         
   1   0   5      12108.13      11480.28        85.06 o                         
   2   0   5       4648.90       4505.51        68.41 o                         
   3   0   5         38.72         45.27         6.47 o                         
   4   0   5        916.63       1004.32        33.53 o                         
   5   0   5       3121.58       3123.27        46.21 o                         
   6   0   5       1545.05       1580.48        35.66 o                         
   7   0   5        525.14        552.46        31.37 o                         
   8   0   5        440.05        501.53        35.47 o                         
   9   0   5          0.34        -14.66        15.81 o                         
  10   0   5         66.55         78.33        27.04 o                         
  11   0   5         14.95         15.53        23.79 o                         
 -10   1   5         71.87         64.85        25.39 o                         
  -9   1   5          5.40          6.22        19.87 o                         
  -8   1   5        335.31        359.16        29.87 o                         
  -7   1   5        320.42        315.67        24.98 o                         
  -6   1   5       1048.44       1060.01        43.78 o                         
  -5   1   5        274.01        230.01        17.75 o                         
  -4   1   5        828.52        939.44        31.46 o                         
  -3   1   5       2479.02       2355.77        32.25 o                         
  -2   1   5        910.00        917.82        22.62 o                         
  -1   1   5        753.61        882.42        18.67 o                         
   0   1   5        726.74        714.27        17.50 o                         
   1   1   5        390.29        353.81        13.90 o                         
   2   1   5          1.71         13.45         6.03 o                         
   3   1   5        684.51        782.35        27.60 o                         
   4   1   5        129.15        145.69        10.31 o                         
   5   1   5       6784.54       6789.33        72.62 o                         
   6   1   5       2035.63       2021.43        40.45 o                         
   7   1   5       1923.17       1864.28        50.95 o                         
   8   1   5       1686.12       1776.38        55.36 o                         
   9   1   5        186.82        144.86        22.34 o                         
  10   1   5          0.44        -18.18        18.18 o                         
  11   1   5        157.48        119.31        30.62 o                         
 -10   2   5         31.55         28.55        23.90 o                         
  -9   2   5         22.19         15.92        20.57 o                         
  -8   2   5        245.28        240.78        26.23 o                         
  -7   2   5       1700.96       1833.24        89.53 o                         
  -6   2   5       3443.43       3350.08        68.25 o                         
  -5   2   5       1616.74       1642.24        41.60 o                         
  -4   2   5       3900.20       3768.81        49.63 o                         
  -3   2   5        549.73        606.45        22.18 o                         
  -2   2   5       4039.04       4029.52        39.48 o                         
  -1   2   5       8743.07       8906.23        67.05 o                         
   0   2   5      12913.57      12264.39        83.54 o                         
   1   2   5       7192.61       6457.61        61.17 o                         
   2   2   5       6173.06       5684.21        61.44 o                         
   3   2   5       1473.65       1677.29        33.15 o                         
   4   2   5         43.01         25.15         6.04 o                         
   5   2   5       1217.43       1260.41        33.14 o                         
   6   2   5       3285.82       3304.25        55.62 o                         
   7   2   5       1261.50       1369.35        57.12 o                         
   8   2   5        437.04        414.66        28.32 o                         
   9   2   5         29.54         32.18        17.18 o                         
  10   2   5          2.05        -17.82        18.41 o                         
  11   2   5         15.04         14.59        25.84 o                         
 -10   3   5         22.12          3.21        25.72 o                         
  -9   3   5         17.46          7.93        19.95 o                         
  -8   3   5        368.31        336.78        28.90 o                         
  -7   3   5        941.52       1011.88        51.04 o                         
  -6   3   5       1727.73       1788.89        58.60 o                         
  -5   3   5       1313.64       1312.90        47.30 o                         
  -4   3   5        255.46        245.41        18.38 o                         
  -3   3   5       1286.50       1203.89        29.05 o                         
  -2   3   5       1177.54       1194.27        23.60 o                         
  -1   3   5         16.39         13.94         5.53 o                         
   0   3   5        273.84        296.08        14.12 o                         
   1   3   5         70.33         93.10         8.72 o                         
   2   3   5         14.04         24.04         6.77 o                         
   3   3   5         84.58         57.28        11.93 o                         
   4   3   5        151.79        158.20        11.51 o                         
   5   3   5       1487.35       1491.70        36.43 o                         
   6   3   5        648.71        643.87        30.36 o                         
   7   3   5        804.24        947.10        65.47 o                         
   8   3   5       1588.41       1626.95        61.70 o                         
   9   3   5        216.06        163.24        27.75 o                         
  10   3   5          5.13          1.93        19.77 o                         
  11   3   5         25.28        -11.20        33.56 o                         
  -9   4   5          0.21         11.04        22.15 o                         
  -8   4   5         82.91         67.67        20.14 o                         
  -7   4   5        640.86        734.06        40.60 o                         
  -6   4   5       2070.83       2241.47        60.71 o                         
  -5   4   5       1894.43       1910.79        52.52 o                         
  -4   4   5       2181.10       2312.82        45.06 o                         
  -3   4   5        294.65        330.44        17.97 o                         
  -2   4   5        887.57        880.42        24.91 o                         
  -1   4   5       4675.75       4581.65        51.12 o                         
   0   4   5      12116.98      11958.65        91.16 o                         
   1   4   5       9026.95       8865.72        78.05 o                         
   2   4   5       7428.71       7238.05        77.12 o                         
   3   4   5       1285.31       1361.27        29.74 o                         
   4   4   5        338.41        358.74        18.93 o                         
   5   4   5        170.90        162.76        15.93 o                         
   6   4   5       2838.22       2950.24        55.33 o                         
   7   4   5       2207.00       2295.56        62.06 o                         
   8   4   5        739.41        816.62        44.41 o                         
   9   4   5        100.28         89.23        20.57 o                         
  10   4   5          2.75         -9.89        20.83 o                         
  -9   5   5         14.53          8.75        26.36 o                         
  -8   5   5        192.26        174.20        26.04 o                         
  -7   5   5        598.51        526.10        36.38 o                         
  -6   5   5        908.58        993.45        47.15 o                         
  -5   5   5       1401.90       1412.29        54.05 o                         
  -4   5   5        411.46        434.18        27.28 o                         
  -3   5   5       1135.37       1096.53        36.09 o                         
  -2   5   5        134.95        144.61        12.16 o                         
  -1   5   5        308.92        323.96        16.38 o                         
   0   5   5        130.28        127.35        10.78 o                         
   1   5   5         26.65         33.05         7.86 o                         
   2   5   5         30.25         29.04         8.09 o                         
   3   5   5         77.34         64.00        10.50 o                         
   4   5   5         82.39         92.39        12.19 o                         
   5   5   5        128.15        148.59        26.23 o                         
   6   5   5         22.34         17.27        11.39 o                         
   7   5   5         50.61         43.70        13.92 o                         
   8   5   5        945.85        939.92        48.49 o                         
   9   5   5        129.16         94.24        25.99 o                         
  10   5   5          0.58        -24.22        24.22 o                         
  -9   6   5          4.11         10.66        32.46 o                         
  -8   6   5         12.95          1.50        22.52 o                         
  -7   6   5         45.22         43.64        21.55 o                         
  -6   6   5        623.36        563.41        43.22 o                         
  -5   6   5        943.36        979.76        46.20 o                         
  -4   6   5        743.26        713.11        35.79 o                         
  -3   6   5        192.83        221.06        20.31 o                         
  -2   6   5        244.87        268.18        17.57 o                         
  -1   6   5        260.54        215.21        15.19 o                         
   0   6   5       4112.61       4125.88        55.40 o                         
   1   6   5       4450.39       4436.08        63.11 o                         
   2   6   5       4985.19       5038.72        66.64 o                         
   3   6   5       2400.99       2454.21        47.58 o                         
   4   6   5        502.28        500.48        27.04 o                         
   5   6   5        972.96        954.22        44.84 o                         
   6   6   5       1899.01       1984.94        57.22 o                         
   7   6   5       2596.32       2601.93        63.19 o                         
   8   6   5       1549.38       1618.44        78.00 o                         
   9   6   5        244.67        252.03        35.65 o                         
  10   6   5          0.94          2.68        24.36 o                         
  -8   7   5         44.13         18.92        25.67 o                         
  -7   7   5        425.07        408.64        40.90 o                         
  -6   7   5       1120.59       1156.63        62.89 o                         
  -5   7   5       1661.36       1682.72       102.02 o                         
  -4   7   5        551.45        652.84        67.34 o                         
  -3   7   5        528.85        590.02        36.36 o                         
  -2   7   5        125.92        133.35        15.81 o                         
  -1   7   5        334.48        370.77        24.33 o                         
   0   7   5        295.27        236.53        19.99 o                         
   1   7   5       2147.71       2224.61        52.90 o                         
   2   7   5        308.50        265.94        24.96 o                         
   3   7   5         38.14         30.62        12.42 o                         
   4   7   5        177.96        161.62        17.64 o                         
   5   7   5        273.19        276.23        24.96 o                         
   6   7   5          9.60          4.41        13.88 o                         
   7   7   5          0.23         -4.55        18.35 o                         
   8   7   5        134.73        128.64        28.13 o                         
   9   7   5         49.12         32.56        23.94 o                         
  -7   8   5          4.55         27.17        23.99 o                         
  -6   8   5        124.27        117.37        27.33 o                         
  -5   8   5        214.69        206.17        30.01 o                         
  -4   8   5        255.93        225.86        26.53 o                         
  -3   8   5        372.45        390.46        33.56 o                         
  -2   8   5         64.18         51.31        14.59 o                         
  -1   8   5        467.24        465.40        27.18 o                         
   0   8   5       1989.49       2104.01        48.49 o                         
   1   8   5       1687.32       1977.21        57.98 o                         
   2   8   5       2763.46       2873.41        68.75 o                         
   3   8   5       2184.13       2246.77        63.14 o                         
   4   8   5         72.91         49.31        16.93 o                         
   5   8   5        222.90        222.37        31.01 o                         
   6   8   5        563.90        549.87        48.43 o                         
   7   8   5       1309.02       1423.47        90.24 o                         
   8   8   5        561.44        531.87        53.96 o                         
  -7   9   5        206.71        176.27        40.34 o                         
  -6   9   5        445.18        431.60        54.64 o                         
  -5   9   5       1250.04       1353.62        79.63 o                         
  -4   9   5        987.73       1032.64        68.18 o                         
  -3   9   5        350.68        430.53        35.95 o                         
  -2   9   5         48.01         30.44        15.15 o                         
  -1   9   5        541.52        494.30        31.72 o                         
   0   9   5        324.79        338.45        29.38 o                         
   1   9   5       1199.02       1179.45        52.69 o                         
   2   9   5        641.22        684.88        46.64 o                         
   3   9   5        250.06        221.18        24.69 o                         
   4   9   5          1.85         17.65        15.38 o                         
   5   9   5        132.05        142.19        36.69 o                         
   6   9   5         40.22         17.82        30.98 o                         
   7   9   5         14.70         45.01        30.54 o                         
   8   9   5          8.95        -17.36        28.95 o                         
  -6  10   5         22.89        107.82        73.84 o                         
  -5  10   5         52.53         25.80        25.20 o                         
  -4  10   5          1.18         19.97        22.78 o                         
  -3  10   5         46.22         45.99        24.13 o                         
  -2  10   5          5.16        -18.69        18.69 o                         
  -1  10   5         71.50         38.38        18.65 o                         
   0  10   5        268.81        271.72        27.80 o                         
   1  10   5        649.83        737.47        42.55 o                         
   2  10   5        575.65        572.81        39.19 o                         
   3  10   5        608.79        586.00        42.94 o                         
   4  10   5         84.00         82.17        27.28 o                         
   5  10   5          1.71        -23.40        25.78 o                         
   6  10   5        209.83        243.14        46.99 o                         
   7  10   5        549.38        445.32        69.61 o                         
  -4  11   5        416.13        497.03        51.39 o                         
  -3  11   5        200.19        236.75        37.42 o                         
  -2  11   5         43.27         35.86        28.09 o                         
  -1  11   5        208.87        143.46        28.96 o                         
   0  11   5        402.27        465.08        41.78 o                         
   1  11   5        601.41        559.45        41.58 o                         
   2  11   5        285.39        254.79        49.55 o                         
   3  11   5         69.60         50.58        25.12 o                         
   4  11   5         42.07         37.76        27.27 o                         
   5  11   5         82.04         83.65        36.71 o                         
  -2  12   5         11.19        -15.10        32.24 o                         
  -1  12   5          3.38          4.40        25.30 o                         
   0  12   5          1.31          0.75        21.25 o                         
   1  12   5        192.84        207.54        34.09 o                         
   2  12   5        181.67        234.56        33.19 o                         
   3  12   5        257.76        266.51        37.01 o                         
  -2 -11   6         87.78         62.85        33.70 o                         
  -1 -11   6        321.04        317.70        39.00 o                         
   0 -11   6        391.79        419.53        42.40 o                         
   1 -11   6        741.10        670.04        50.28 o                         
   2 -11   6        115.12         98.94        28.93 o                         
   3 -11   6          2.64         -5.77        23.81 o                         
  -4 -10   6         44.94         27.65        23.28 o                         
  -3 -10   6         81.21         40.89        24.40 o                         
  -2 -10   6        195.50        152.24        28.91 o                         
  -1 -10   6        480.17        518.19        44.73 o                         
   0 -10   6        365.91        314.13        38.70 o                         
   1 -10   6        107.89        106.75        23.83 o                         
   2 -10   6         18.63         -3.52        20.85 o                         
   3 -10   6         33.62         31.40        23.14 o                         
   4 -10   6         16.67         13.44        22.87 o                         
   5 -10   6         29.49          1.67        27.07 o                         
  -6  -9   6         14.57         -9.97        28.15 o                         
  -5  -9   6         76.75         85.92        23.32 o                         
  -4  -9   6         21.77         13.14        19.29 o                         
  -3  -9   6         19.02         18.14        18.79 o                         
  -2  -9   6        116.99         65.95        20.81 o                         
  -1  -9   6        767.83        811.13        53.55 o                         
   0  -9   6        732.08        895.70        48.16 o                         
   1  -9   6       1115.77       1165.12        55.81 o                         
   2  -9   6        635.50        605.62        44.39 o                         
   3  -9   6        100.05         71.45        22.38 o                         
   4  -9   6         14.34        -17.86        17.86 o                         
   5  -9   6        349.15        312.72        40.23 o                         
   6  -9   6        483.49        424.15        47.43 o                         
  -7  -8   6        762.28        655.15       161.30 o                         
  -6  -8   6       1111.16       1060.19        59.26 o                         
  -5  -8   6        651.04        704.26        56.66 o                         
  -4  -8   6        341.00        382.20        34.39 o                         
  -3  -8   6         11.07        -10.70        15.63 o                         
  -2  -8   6         59.86         14.72        16.93 o                         
  -1  -8   6        641.12        634.02        36.20 o                         
   0  -8   6        515.86        463.46        31.88 o                         
   1  -8   6        432.00        445.24        32.03 o                         
   2  -8   6        503.71        469.93        34.79 o                         
   3  -8   6          5.84          7.62        16.04 o                         
   4  -8   6        103.65         42.16        21.07 o                         
   5  -8   6        152.71        136.79        27.86 o                         
   6  -8   6        113.90         69.89        28.40 o                         
   7  -8   6          8.95        -25.25        25.25 o                         
  -7  -7   6          4.78        -16.49        17.94 o                         
  -6  -7   6          3.13          1.39        16.61 o                         
  -5  -7   6        170.20        203.97        24.98 o                         
  -4  -7   6         27.30         24.00        16.06 o                         
  -3  -7   6         25.40         31.68        15.73 o                         
  -2  -7   6         53.96         34.55        13.43 o                         
  -1  -7   6        203.28        199.21        20.35 o                         
   0  -7   6        823.98        854.07        39.42 o                         
   1  -7   6       2141.70       2158.68        53.93 o                         
   2  -7   6        768.48        873.05        41.31 o                         
   3  -7   6         19.31          3.58        14.42 o                         
   4  -7   6         64.55         13.44        15.77 o                         
   5  -7   6        913.30       1039.62        52.61 o                         
   6  -7   6        977.52        886.22        59.57 o                         
   7  -7   6        808.23        866.04        62.54 o                         
   8  -7   6        468.24        466.93        55.75 o                         
  -8  -6   6         19.40         47.91        24.57 o                         
  -7  -6   6        649.90        633.19        40.89 o                         
  -6  -6   6       2500.54       2402.15        66.07 o                         
  -5  -6   6       1387.49       1504.87        62.08 o                         
  -4  -6   6       1291.86       1393.45        60.99 o                         
  -3  -6   6         35.93         33.97        13.48 o                         
  -2  -6   6        324.86        363.63        21.09 o                         
  -1  -6   6       1730.80       1769.38        39.69 o                         
   0  -6   6       4675.80       4669.13        68.29 o                         
   1  -6   6       2443.33       2448.18        53.30 o                         
   2  -6   6       2407.66       2494.65        45.90 o                         
   3  -6   6        229.89        221.10        19.50 o                         
   4  -6   6          7.79          3.88        12.51 o                         
   5  -6   6        194.80        179.10        24.20 o                         
   6  -6   6        549.75        533.66        45.79 o                         
   7  -6   6        177.31        148.50        32.90 o                         
   8  -6   6         47.50         73.63        27.78 o                         
   9  -6   6          0.15          4.27        27.28 o                         
  -8  -5   6          0.73        -15.29        18.10 o                         
  -7  -5   6         46.56          4.55        17.17 o                         
  -6  -5   6        230.77        262.90        24.91 o                         
  -5  -5   6         10.89         18.12        13.67 o                         
  -4  -5   6          3.83         -1.06         9.65 o                         
  -3  -5   6        319.05        333.64        21.52 o                         
  -2  -5   6         19.78         29.69         8.92 o                         
  -1  -5   6        576.76        614.87        24.49 o                         
   0  -5   6        703.63        762.20        28.00 o                         
   1  -5   6        670.28        666.40        25.69 o                         
   2  -5   6       1638.82       1611.95        38.14 o                         
   3  -5   6         62.71         55.05        12.04 o                         
   4  -5   6         12.16         18.47        10.11 o                         
   5  -5   6        901.93        900.87        38.21 o                         
   6  -5   6        855.64        965.17        55.69 o                         
   7  -5   6       1020.04       1067.13        50.53 o                         
   8  -5   6       1039.94       1071.37        52.91 o                         
   9  -5   6        241.41        219.81        30.07 o                         
  -9  -4   6          9.90          6.11        25.50 o                         
  -8  -4   6         52.54         37.17        20.63 o                         
  -7  -4   6        841.30        926.07        50.18 o                         
  -6  -4   6       3288.62       3275.59        68.03 o                         
  -5  -4   6       2324.89       2304.85        52.75 o                         
  -4  -4   6       2814.03       2913.51        51.02 o                         
  -3  -4   6        262.12        259.92        16.81 o                         
  -2  -4   6       1354.37       1354.48        36.42 o                         
  -1  -4   6       2108.02       2078.26        36.65 o                         
   0  -4   6       7995.35       7759.58        74.30 o                         
   1  -4   6       4693.85       4554.86        52.10 o                         
   2  -4   6       5909.77       6105.21        68.65 o                         
   3  -4   6        923.86        959.29        33.48 o                         
   4  -4   6         61.95         56.85        10.87 o                         
   5  -4   6         80.95         73.09        13.51 o                         
   6  -4   6       1187.49       1132.10        46.61 o                         
   7  -4   6        715.42        752.36        50.58 o                         
   8  -4   6        300.76        303.07        30.14 o                         
   9  -4   6         74.66         63.03        23.60 o                         
  10  -4   6          8.05         13.51        31.28 o                         
  -9  -3   6         45.56         24.70        24.07 o                         
  -8  -3   6         47.88         16.20        18.98 o                         
  -7  -3   6        380.75        407.82        33.47 o                         
  -6  -3   6        412.52        493.35        35.84 o                         
  -5  -3   6       1119.74       1159.99        46.81 o                         
  -4  -3   6        618.40        668.04        29.99 o                         
  -3  -3   6        691.87        642.31        24.70 o                         
  -2  -3   6         96.18        125.20        11.48 o                         
  -1  -3   6        267.89        277.91        14.89 o                         
   0  -3   6        688.28        725.65        23.87 o                         
   1  -3   6        143.02        168.57        12.77 o                         
   2  -3   6        472.53        432.03        19.74 o                         
   3  -3   6         13.69          2.22         6.36 o                         
   4  -3   6        239.79        238.21        16.32 o                         
   5  -3   6        212.27        237.40        19.64 o                         
   6  -3   6        769.32        844.00        42.22 o                         
   7  -3   6        971.91        972.12        48.43 o                         
   8  -3   6       1398.38       1546.81        78.62 o                         
   9  -3   6        321.05        329.45        40.14 o                         
  10  -3   6         56.54         44.95        35.10 o                         
  -9  -2   6         15.77        -17.13        19.86 o                         
  -8  -2   6         67.17         62.67        19.11 o                         
  -7  -2   6        844.99        891.33        50.44 o                         
  -6  -2   6       2877.81       2939.56        64.95 o                         
  -5  -2   6       2317.68       2433.23        50.36 o                         
  -4  -2   6       3341.92       3232.87        52.08 o                         
  -3  -2   6       1821.27       1819.71        33.12 o                         
  -2  -2   6        436.65        503.23        19.08 o                         
  -1  -2   6       1715.64       1775.38        29.63 o                         
   0  -2   6       8721.72       8711.97        70.40 o                         
   1  -2   6      13217.71      12861.15       108.99 o                         
   2  -2   6       9007.22       8963.20        80.57 o                         
   3  -2   6       2305.03       2116.31        35.02 o                         
   4  -2   6         26.10         18.76         6.66 o                         
   5  -2   6        559.27        564.45        28.05 o                         
   6  -2   6       2272.82       2380.91        52.64 o                         
   7  -2   6        738.40        785.63        42.33 o                         
   8  -2   6        300.18        315.02        33.54 o                         
   9  -2   6        238.61        166.98        31.16 o                         
  10  -2   6          1.42          2.13        29.58 o                         
  -9  -1   6        165.85        177.86        32.64 o                         
  -8  -1   6         75.07         63.80        19.35 o                         
  -7  -1   6        720.97        736.51        36.79 o                         
  -6  -1   6        985.52       1050.82        42.86 o                         
  -5  -1   6       2744.49       2687.86        59.22 o                         
  -4  -1   6        641.41        673.02        28.90 o                         
  -3  -1   6       2868.11       2654.16        36.36 o                         
  -2  -1   6         72.41         59.81         7.32 o                         
  -1  -1   6         18.70         16.85         5.71 o                         
   0  -1   6        107.36        123.41         9.63 o                         
   1  -1   6         47.84         39.25         6.93 o                         
   2  -1   6          1.64          8.53         5.37 o                         
   3  -1   6         98.06        124.45        10.45 o                         
   4  -1   6         46.97         63.76         7.85 o                         
   5  -1   6         16.56          7.44         7.58 o                         
   6  -1   6        329.72        304.84        20.29 o                         
   7  -1   6        257.54        254.26        24.21 o                         
   8  -1   6       1207.80       1205.55        53.41 o                         
   9  -1   6        503.33        474.95        40.95 o                         
  10  -1   6        152.03        136.27        30.74 o                         
  11  -1   6          7.15          9.14        37.97 o                         
  -9   0   6         22.63         28.79        22.21 o                         
  -8   0   6         23.67         19.48        15.89 o                         
  -7   0   6        696.41        749.09        41.82 o                         
  -6   0   6       2003.75       1988.96        51.55 o                         
  -5   0   6       2434.62       2336.13        46.76 o                         
  -4   0   6       2492.06       2468.62        45.37 o                         
  -3   0   6       3776.89       3595.12        41.78 o                         
  -2   0   6        113.33         82.45         9.04 o                         
  -1   0   6        243.54        252.69        12.66 o                         
   0   0   6       7106.29       6948.36        61.32 o                         
   1   0   6       7223.76       6972.02        62.96 o                         
   2   0   6       7957.97       7585.83        73.50 o                         
   3   0   6       5796.32       5589.53        56.60 o                         
   4   0   6         60.00         64.78         7.89 o                         
   5   0   6        373.09        428.00        24.41 o                         
   6   0   6        979.30       1100.25        53.01 o                         
   7   0   6       2229.30       2299.67        51.45 o                         
   8   0   6       1627.93       1647.25        71.52 o                         
   9   0   6        638.11        777.11        50.86 o                         
  10   0   6         24.91         10.89        20.67 o                         
  11   0   6          1.20         -3.29        26.53 o                         
  -9   1   6        393.47        382.32        36.95 o                         
  -8   1   6          5.96          8.60        16.29 o                         
  -7   1   6        753.57        839.78        42.23 o                         
  -6   1   6       1483.29       1547.00        54.50 o                         
  -5   1   6       3742.61       3847.46        61.85 o                         
  -4   1   6        901.90        981.65        33.88 o                         
  -3   1   6        628.63        646.65        23.51 o                         
  -2   1   6        534.05        559.40        19.04 o                         
  -1   1   6        756.82        841.28        21.74 o                         
   0   1   6         87.50         95.03         9.19 o                         
   1   1   6          3.89          2.13         4.66 o                         
   2   1   6       1779.84       1895.41        42.42 o                         
   3   1   6        492.69        541.64        21.53 o                         
   4   1   6         58.74         64.17         7.59 o                         
   5   1   6         82.17         95.24        12.60 o                         
   6   1   6        869.43        928.10        34.97 o                         
   7   1   6        155.08        164.84        19.89 o                         
   8   1   6        375.27        399.91        30.95 o                         
   9   1   6        263.63        253.17        28.82 o                         
  10   1   6         96.13         92.23        23.86 o                         
  11   1   6         21.68         25.60        26.80 o                         
  -9   2   6         15.96          6.79        21.65 o                         
  -8   2   6          0.44          3.31        16.17 o                         
  -7   2   6         45.08         65.62        17.20 o                         
  -6   2   6        488.22        578.84        39.70 o                         
  -5   2   6       1770.10       1785.68        45.81 o                         
  -4   2   6         52.66         47.99        10.28 o                         
  -3   2   6       2418.79       2291.35        40.68 o                         
  -2   2   6         88.58        104.90         8.78 o                         
  -1   2   6        586.03        586.64        18.08 o                         
   0   2   6       9294.22       9224.96        80.30 o                         
   1   2   6       6674.02       6376.73        60.12 o                         
   2   2   6      10582.59      10297.83        88.72 o                         
   3   2   6      11749.53      11747.51        99.35 o                         
   4   2   6        772.87        824.75        23.93 o                         
   5   2   6         32.08         51.36         9.96 o                         
   6   2   6        878.71        935.88        37.37 o                         
   7   2   6       3554.20       3573.41        68.44 o                         
   8   2   6       1795.62       1832.43        60.16 o                         
   9   2   6       1269.27       1395.38        59.74 o                         
  10   2   6        221.00        186.10        27.93 o                         
  11   2   6          1.73        -28.73        29.00 o                         
  -9   3   6        303.14        310.85        38.73 o                         
  -8   3   6         31.71         25.08        18.76 o                         
  -7   3   6        434.07        439.94        38.68 o                         
  -6   3   6       1221.77       1256.98        53.46 o                         
  -5   3   6       3469.57       3590.00        67.36 o                         
  -4   3   6       2937.42       2850.25        51.95 o                         
  -3   3   6       2485.94       2428.17        42.82 o                         
  -2   3   6       2963.68       2762.77        36.69 o                         
  -1   3   6        555.88        593.93        19.19 o                         
   0   3   6       1402.53       1399.79        24.42 o                         
   1   3   6        428.39        419.27        18.96 o                         
   2   3   6        896.60        861.04        28.62 o                         
   3   3   6        708.52        727.81        31.68 o                         
   4   3   6       1232.32       1181.18        30.36 o                         
   5   3   6        267.16        273.37        19.36 o                         
   6   3   6         65.57         63.76        12.98 o                         
   7   3   6         15.41          9.49        13.17 o                         
   8   3   6        301.02        317.07        28.02 o                         
   9   3   6        190.47        129.59        24.05 o                         
  10   3   6         21.11         14.46        22.08 o                         
  -9   4   6          7.84         20.47        23.44 o                         
  -8   4   6          1.62          4.00        18.49 o                         
  -7   4   6          4.21         21.72        17.43 o                         
  -6   4   6        128.28         96.33        20.72 o                         
  -5   4   6       1085.70       1224.01        48.72 o                         
  -4   4   6        132.26        112.47        18.14 o                         
  -3   4   6        847.90        949.82        33.34 o                         
  -2   4   6         46.38         65.20         9.29 o                         
  -1   4   6         49.57         33.77         7.34 o                         
   0   4   6       2198.97       2217.53        33.66 o                         
   1   4   6       6840.23       6702.09        81.37 o                         
   2   4   6       5217.18       5241.45        63.35 o                         
   3   4   6       5672.57       5545.61        66.43 o                         
   4   4   6        658.94        677.64        25.73 o                         
   5   4   6          6.88          0.64         9.40 o                         
   6   4   6         37.21         53.07        12.71 o                         
   7   4   6       2049.30       2178.94        59.26 o                         
   8   4   6       2161.60       2153.68        65.27 o                         
   9   4   6        934.44        934.95        51.49 o                         
  10   4   6        178.20        150.26        34.87 o                         
  -9   5   6        187.96        123.48        35.06 o                         
  -8   5   6        130.08        133.48        25.50 o                         
  -7   5   6         82.24         64.69        21.25 o                         
  -6   5   6       1207.08       1146.21        55.60 o                         
  -5   5   6       3478.78       3418.92        75.87 o                         
  -4   5   6       3206.50       3335.17        69.87 o                         
  -3   5   6       1768.70       1801.74        43.71 o                         
  -2   5   6       2450.37       2596.76        56.75 o                         
  -1   5   6         23.46         15.40         7.80 o                         
   0   5   6        531.50        517.33        21.30 o                         
   1   5   6       2933.64       3048.80        46.04 o                         
   2   5   6       4167.77       4191.38        57.52 o                         
   3   5   6        157.52        166.02        15.58 o                         
   4   5   6        453.31        451.82        25.74 o                         
   5   5   6          3.31          7.00        11.19 o                         
   6   5   6         32.32         22.73        12.35 o                         
   7   5   6        106.21        106.01        19.01 o                         
   8   5   6         55.32         38.36        17.00 o                         
   9   5   6         33.56         13.02        21.71 o                         
  10   5   6          1.60         12.18        23.46 o                         
  -8   6   6         10.18          7.21        22.96 o                         
  -7   6   6          3.13          8.77        22.58 o                         
  -6   6   6          1.30         -8.17        16.25 o                         
  -5   6   6        145.48        123.99        24.66 o                         
  -4   6   6         63.64         46.53        16.30 o                         
  -3   6   6        370.56        392.11        29.97 o                         
  -2   6   6        266.02        302.98        19.86 o                         
  -1   6   6        276.59        341.17        20.85 o                         
   0   6   6        682.45        640.05        29.53 o                         
   1   6   6       1519.82       1614.50        40.19 o                         
   2   6   6       1948.84       2006.40        42.37 o                         
   3   6   6       4247.50       4196.27        69.86 o                         
   4   6   6        377.76        393.63        26.40 o                         
   5   6   6        124.33        162.11        20.72 o                         
   6   6   6          2.50         -3.52        12.43 o                         
   7   6   6        679.17        753.32        42.39 o                         
   8   6   6       1247.05       1269.46        68.76 o                         
   9   6   6        702.71        772.05        65.15 o                         
  -8   7   6        104.42        105.87        32.23 o                         
  -7   7   6         28.50         37.86        24.86 o                         
  -6   7   6        414.80        408.78        40.44 o                         
  -5   7   6       1410.11       1475.06        75.92 o                         
  -4   7   6       2453.95       2555.42        65.51 o                         
  -3   7   6       1739.37       1742.91        93.49 o                         
  -2   7   6       1134.37       1280.81        43.91 o                         
  -1   7   6         36.47         23.52        11.74 o                         
   0   7   6        130.78        160.91        19.65 o                         
   1   7   6        742.14        762.95        39.11 o                         
   2   7   6       5343.79       5664.53        95.85 o                         
   3   7   6       1951.71       1975.82        51.96 o                         
   4   7   6        300.64        302.69        23.80 o                         
   5   7   6         35.04         17.46        17.27 o                         
   6   7   6         74.25         54.35        18.58 o                         
   7   7   6        268.43        272.86        34.93 o                         
   8   7   6        142.92        146.13        30.75 o                         
   9   7   6          0.50         13.43        24.78 o                         
  -7   8   6          2.43        -10.98        21.49 o                         
  -6   8   6         16.67          4.43        21.98 o                         
  -5   8   6          0.76         21.54        21.33 o                         
  -4   8   6         63.42         76.22        20.65 o                         
  -3   8   6         49.57         84.85        20.85 o                         
  -2   8   6        322.84        382.80        32.49 o                         
  -1   8   6        171.70        172.48        24.82 o                         
   0   8   6         57.71         58.83        16.15 o                         
   1   8   6        155.31        138.46        25.49 o                         
   2   8   6        325.46        330.38        30.50 o                         
   3   8   6        562.58        592.49        50.70 o                         
   4   8   6        363.38        442.36        34.57 o                         
   5   8   6         90.22         57.68        22.78 o                         
   6   8   6          2.88          5.19        19.40 o                         
   7   8   6        337.04        403.64        49.16 o                         
   8   8   6        351.82        295.87        47.23 o                         
  -6   9   6        183.14        189.42        36.64 o                         
  -5   9   6        319.41        356.57        43.68 o                         
  -4   9   6        727.50        826.25        54.32 o                         
  -3   9   6        892.06        916.52        51.31 o                         
  -2   9   6        601.05        624.03        43.58 o                         
  -1   9   6          8.46         -4.85        13.46 o                         
   0   9   6        408.36        452.05        34.53 o                         
   1   9   6        590.55        632.26        39.60 o                         
   2   9   6       2128.32       2185.46        77.95 o                         
   3   9   6        792.09        773.86        47.02 o                         
   4   9   6        464.63        433.92        39.67 o                         
   5   9   6        104.95         57.56        29.31 o                         
   6   9   6         76.09         52.58        31.85 o                         
   7   9   6        130.98         79.34        42.23 o                         
  -5  10   6        129.25        104.20        32.30 o                         
  -4  10   6        255.03        158.03        32.27 o                         
  -3  10   6        129.59         90.91        25.57 o                         
  -2  10   6         21.65         -0.34        21.78 o                         
  -1  10   6          4.73         -0.47        18.34 o                         
   0  10   6          9.36         19.23        17.35 o                         
   1  10   6         53.79         26.46        18.95 o                         
   2  10   6        174.36        174.99        25.85 o                         
   3  10   6        152.27        114.20        23.24 o                         
   4  10   6        285.18        220.33        33.68 o                         
   5  10   6         65.03         34.11        36.52 o                         
   6  10   6         23.03         31.96        38.65 o                         
  -4  11   6        340.19        394.13       119.61 o                         
  -3  11   6        459.52        447.96        52.94 o                         
  -2  11   6        362.86        300.99        44.96 o                         
  -1  11   6        130.08        119.40        29.50 o                         
   0  11   6         18.80         14.85        18.50 o                         
   1  11   6        161.14        201.59        28.34 o                         
   2  11   6        827.53        789.44        50.65 o                         
   3  11   6        492.46        597.07        46.46 o                         
   4  11   6        264.89        257.60        40.93 o                         
   5  11   6        131.67         63.85        58.95 o                         
  -1  12   6          0.10         -1.03        34.03 o                         
   0  12   6         17.99          1.91        25.70 o                         
   1  12   6         40.72         40.35        25.63 o                         
   2  12   6          3.56         22.35        24.66 o                         
   0 -11   7         37.88         61.37        45.17 o                         
   1 -11   7         86.22         42.77        35.26 o                         
  -3 -10   7        144.82        171.34        33.24 o                         
  -2 -10   7          7.79         15.80        20.70 o                         
  -1 -10   7         44.49         42.24        23.56 o                         
   0 -10   7        548.06        511.83        47.50 o                         
   1 -10   7        735.27        783.52        55.35 o                         
   2 -10   7        467.78        482.52        41.33 o                         
   3 -10   7        126.22         85.97        25.09 o                         
   4 -10   7          0.06          5.57        23.01 o                         
  -5  -9   7         71.95         77.19        27.04 o                         
  -4  -9   7          2.32          1.18        20.38 o                         
  -3  -9   7         12.14         19.65        20.09 o                         
  -2  -9   7          6.30          5.87        18.39 o                         
  -1  -9   7          0.37         -3.44        17.85 o                         
   0  -9   7         36.18          8.38        17.94 o                         
   1  -9   7        113.27        127.18        24.09 o                         
   2  -9   7        432.23        414.17        35.79 o                         
   3  -9   7        236.46        242.00        30.91 o                         
   4  -9   7         74.42         16.22        20.50 o                         
   5  -9   7          2.41         14.31        23.01 o                         
   6  -9   7         69.34         83.68        31.57 o                         
  -6  -8   7        368.34        374.41        40.17 o                         
  -5  -8   7        713.56        724.76        50.95 o                         
  -4  -8   7       1249.21       1242.59        59.69 o                         
  -3  -8   7        814.73        846.75        48.35 o                         
  -2  -8   7         25.37         30.77        17.69 o                         
  -1  -8   7         67.40         79.84        17.79 o                         
   0  -8   7       1272.66       1238.85        51.81 o                         
   1  -8   7       2205.62       2158.38        66.18 o                         
   2  -8   7       1448.10       1425.83        59.54 o                         
   3  -8   7        616.46        711.19        41.78 o                         
   4  -8   7         65.95         40.56        18.87 o                         
   5  -8   7         14.58         23.07        22.28 o                         
   6  -8   7        159.99        153.80        30.97 o                         
   7  -8   7        271.03        226.44        37.91 o                         
  -7  -7   7         89.67         72.73        27.69 o                         
  -6  -7   7        175.07        120.08        25.47 o                         
  -5  -7   7        325.13        275.39        32.23 o                         
  -4  -7   7         68.82         68.70        19.64 o                         
  -3  -7   7         91.60        102.13        20.65 o                         
  -2  -7   7         14.47         11.51        14.49 o                         
  -1  -7   7         22.30          3.26        13.14 o                         
   0  -7   7        244.44        245.43        24.53 o                         
   1  -7   7          2.32         -8.47        12.37 o                         
   2  -7   7         41.92         40.54        15.52 o                         
   3  -7   7        133.65        123.66        20.39 o                         
   4  -7   7         85.40         66.85        17.97 o                         
   5  -7   7         11.06         14.86        17.64 o                         
   6  -7   7          6.30        -10.43        19.90 o                         
   7  -7   7         58.94         47.29        27.65 o                         
   8  -7   7        310.86        274.20        42.20 o                         
  -7  -6   7         63.90        108.06        28.72 o                         
  -6  -6   7        611.54        603.43        41.93 o                         
  -5  -6   7       1667.30       1742.08        67.03 o                         
  -4  -6   7       1423.89       1409.88        51.75 o                         
  -3  -6   7       1598.54       1741.41        59.37 o                         
  -2  -6   7        198.46        207.40        19.64 o                         
  -1  -6   7         10.21          4.76        10.41 o                         
   0  -6   7       1797.79       1918.96        45.52 o                         
   1  -6   7       3281.06       3287.04        56.69 o                         
   2  -6   7       2356.51       2313.20        48.28 o                         
   3  -6   7       2216.86       2253.16        49.59 o                         
   4  -6   7        174.02        213.69        22.99 o                         
   5  -6   7         45.57         27.01        16.31 o                         
   6  -6   7        164.87        169.47        31.01 o                         
   7  -6   7        641.29        702.16        55.10 o                         
   8  -6   7        407.88        426.77        47.18 o                         
   9  -6   7        224.61        205.39        69.12 o                         
  -8  -5   7        154.72        123.61        27.63 o                         
  -7  -5   7        133.31         83.77        24.31 o                         
  -6  -5   7        416.24        402.58        31.55 o                         
  -5  -5   7        939.24        972.55        48.63 o                         
  -4  -5   7        848.76        851.04        40.76 o                         
  -3  -5   7        370.44        398.50        24.75 o                         
  -2  -5   7        285.77        296.67        21.71 o                         
  -1  -5   7        169.33        171.82        16.25 o                         
   0  -5   7          5.54          5.18         8.78 o                         
   1  -5   7        188.10        174.87        16.29 o                         
   2  -5   7          0.14          3.73         8.35 o                         
   3  -5   7         87.15         90.36        13.44 o                         
   4  -5   7          4.72          8.71        10.40 o                         
   5  -5   7         74.68         62.67        16.51 o                         
   6  -5   7         12.15         -3.41        15.93 o                         
   7  -5   7        128.60        168.80        25.71 o                         
   8  -5   7        292.28        278.76        32.41 o                         
   9  -5   7        173.84        141.85        35.41 o                         
  -8  -4   7          7.91          6.15        20.57 o                         
  -7  -4   7         28.40         43.05        19.75 o                         
  -6  -4   7        176.41        125.61        21.15 o                         
  -5  -4   7       1356.13       1450.88        75.68 o                         
  -4  -4   7        705.75        750.43        56.84 o                         
  -3  -4   7       2190.62       2307.64        44.90 o                         
  -2  -4   7        454.45        422.29        23.68 o                         
  -1  -4   7         21.96         17.34         8.81 o                         
   0  -4   7        671.84        674.38        26.98 o                         
   1  -4   7       4431.68       4344.68        55.47 o                         
   2  -4   7       3532.48       3609.63        53.06 o                         
   3  -4   7       4534.71       4455.54        62.88 o                         
   4  -4   7        920.19        870.61        32.25 o                         
   5  -4   7          0.23         -7.23        11.58 o                         
   6  -4   7        254.13        265.98        26.55 o                         
   7  -4   7       1543.53       1525.66        78.88 o                         
   8  -4   7        608.81        642.71        43.84 o                         
   9  -4   7        429.39        374.96        40.19 o                         
  10  -4   7        195.93        287.22        73.67 o                         
  -9  -3   7        351.37        343.07        51.02 o                         
  -8  -3   7        102.56         67.97        22.47 o                         
  -7  -3   7        141.25        103.48        23.77 o                         
  -6  -3   7        684.93        701.01        48.41 o                         
  -5  -3   7       2055.05       2085.48        55.96 o                         
  -4  -3   7       3008.24       3022.80        57.22 o                         
  -3  -3   7        612.52        604.62        25.54 o                         
  -2  -3   7       1366.66       1337.28        33.83 o                         
  -1  -3   7         71.58         73.95        11.11 o                         
   0  -3   7        124.87        119.72        11.20 o                         
   1  -3   7       1383.66       1464.50        36.12 o                         
   2  -3   7        972.51       1000.10        31.62 o                         
   3  -3   7          5.13          4.03         7.56 o                         
   4  -3   7        302.43        279.76        18.61 o                         
   5  -3   7          4.06         10.51        10.62 o                         
   6  -3   7         22.17         13.16        14.00 o                         
   7  -3   7        205.83        208.32        26.18 o                         
   8  -3   7        305.61        262.15        32.42 o                         
   9  -3   7        168.64        158.57        34.37 o                         
  10  -3   7         74.73         40.08        32.81 o                         
  -9  -2   7          7.16        -13.42        27.63 o                         
  -8  -2   7         16.03         22.33        19.55 o                         
  -7  -2   7         37.26         14.97        19.52 o                         
  -6  -2   7        183.32        161.91        22.10 o                         
  -5  -2   7       1060.32       1057.40        41.04 o                         
  -4  -2   7        640.07        676.85        32.53 o                         
  -3  -2   7       2454.49       2430.15        40.81 o                         
  -2  -2   7        759.34        754.56        28.13 o                         
  -1  -2   7         87.27        100.93        10.03 o                         
   0  -2   7       2165.56       2066.84        31.05 o                         
   1  -2   7       4773.50       4693.75        67.46 o                         
   2  -2   7       4880.57       4666.49        60.02 o                         
   3  -2   7       5618.25       5518.20        63.96 o                         
   4  -2   7       3463.19       3380.42        50.78 o                         
   5  -2   7        481.27        482.97        34.74 o                         
   6  -2   7        323.16        299.36        26.60 o                         
   7  -2   7       1052.96       1054.69        54.81 o                         
   8  -2   7       1258.80       1406.14        84.52 o                         
   9  -2   7        765.93        735.18        56.07 o                         
  10  -2   7        345.64        382.95        52.51 o                         
  -9  -1   7        554.50        592.80        54.70 o                         
  -8  -1   7        344.70        353.60        35.60 o                         
  -7  -1   7         31.78         21.16        15.59 o                         
  -6  -1   7        785.16        738.06        40.61 o                         
  -5  -1   7       1973.82       1996.15        56.65 o                         
  -4  -1   7       5213.13       5379.95        74.21 o                         
  -3  -1   7       2010.78       1984.58        38.25 o                         
  -2  -1   7       3774.99       3772.18        46.38 o                         
  -1  -1   7         49.96         44.28         7.55 o                         
   0  -1   7        162.77        185.42        12.61 o                         
   1  -1   7        920.32        937.07        29.45 o                         
   2  -1   7        863.20        921.19        25.60 o                         
   3  -1   7        521.54        506.47        28.31 o                         
   4  -1   7        417.36        401.29        19.28 o                         
   5  -1   7        110.18        108.17        14.29 o                         
   6  -1   7         42.16         41.63        13.44 o                         
   7  -1   7         31.32         49.84        16.39 o                         
   8  -1   7         22.70         16.00        18.07 o                         
   9  -1   7         86.39        117.78        32.28 o                         
  10  -1   7         26.28         14.73        26.61 o                         
  -9   0   7         57.13         42.29        27.61 o                         
  -8   0   7          6.47         -4.94        15.74 o                         
  -7   0   7          1.32         -3.64        14.57 o                         
  -6   0   7          0.96         -3.57        11.70 o                         
  -5   0   7        781.22        728.49        33.32 o                         
  -4   0   7        350.18        361.85        21.64 o                         
  -3   0   7        843.87        766.05        27.16 o                         
  -2   0   7       1790.78       1746.44        28.75 o                         
  -1   0   7          2.40          7.12         5.62 o                         
   0   0   7       1156.43       1191.42        25.61 o                         
   1   0   7       1600.41       1583.59        28.55 o                         
   2   0   7       6348.41       6145.21        62.57 o                         
   3   0   7       5843.30       5682.09        60.96 o                         
   4   0   7       4255.08       4088.67        67.61 o                         
   5   0   7        326.86        334.07        24.49 o                         
   6   0   7        144.40        121.07        15.58 o                         
   7   0   7       1543.73       1700.26        66.41 o                         
   8   0   7       1473.40       1590.94        58.29 o                         
   9   0   7       1228.31       1249.00       103.66 o                         
  10   0   7        844.87        835.54        58.03 o                         
  -9   1   7        471.97        437.80        40.37 o                         
  -8   1   7        384.74        360.73        38.22 o                         
  -7   1   7          3.88         -3.11        14.56 o                         
  -6   1   7        426.64        454.87        38.82 o                         
  -5   1   7       1502.85       1616.07        47.32 o                         
  -4   1   7       5282.97       5304.77        70.41 o                         
  -3   1   7       2527.40       2432.78        40.66 o                         
  -2   1   7       8419.53       8150.18        72.34 o                         
  -1   1   7       1831.89       1785.69        30.37 o                         
   0   1   7        156.27        171.11        11.69 o                         
   1   1   7       1559.54       1507.55        27.98 o                         
   2   1   7       2979.74       3010.35        41.13 o                         
   3   1   7       2002.02       1994.79        33.65 o                         
   4   1   7       1293.79       1286.97        36.17 o                         
   5   1   7        412.34        402.66        23.18 o                         
   6   1   7         16.10         21.59        11.39 o                         
   7   1   7         40.16         52.44        15.31 o                         
   8   1   7         63.53         54.56        17.06 o                         
   9   1   7          4.29         17.37        18.21 o                         
  10   1   7          2.78         -1.99        19.97 o                         
  -9   2   7        168.66        138.54        28.89 o                         
  -8   2   7         38.80         26.82        18.73 o                         
  -7   2   7         18.00         21.65        16.93 o                         
  -6   2   7          1.29        -10.08        12.86 o                         
  -5   2   7         67.67         74.25        15.06 o                         
  -4   2   7        175.71        172.65        16.54 o                         
  -3   2   7        295.74        294.22        18.75 o                         
  -2   2   7       1991.74       1876.31        31.21 o                         
  -1   2   7          6.87         -5.37         5.37 o                         
   0   2   7        366.51        340.09        15.10 o                         
   1   2   7       2047.55       2101.44        33.38 o                         
   2   2   7       4737.44       4603.37        51.36 o                         
   3   2   7       1903.63       1893.03        40.16 o                         
   4   2   7       3214.36       3022.20        49.89 o                         
   5   2   7        118.02        107.20        13.66 o                         
   6   2   7         31.67         11.60        10.42 o                         
   7   2   7        664.11        650.49        34.27 o                         
   8   2   7       1059.20       1089.92        49.85 o                         
   9   2   7        935.19       1065.81        51.24 o                         
  10   2   7        762.93        687.39        47.36 o                         
  -9   3   7        460.94        454.01        43.09 o                         
  -8   3   7        505.48        504.03        46.48 o                         
  -7   3   7        163.68        111.27        24.61 o                         
  -6   3   7        263.58        308.28        29.99 o                         
  -5   3   7       1386.72       1297.44        55.01 o                         
  -4   3   7       3812.82       4045.03        62.75 o                         
  -3   3   7       4099.78       4079.14        59.80 o                         
  -2   3   7       5416.67       5450.56        60.94 o                         
  -1   3   7       1927.85       1861.90        29.86 o                         
   0   3   7        252.51        220.94        12.56 o                         
   1   3   7       1315.72       1348.82        30.31 o                         
   2   3   7       6250.05       6143.32        73.88 o                         
   3   3   7       3514.40       3521.22        51.90 o                         
   4   3   7       1997.97       2032.18        65.00 o                         
   5   3   7       1010.00        976.70        37.51 o                         
   6   3   7          0.59          3.05        10.88 o                         
   7   3   7          7.22         20.62        13.56 o                         
   8   3   7        249.15        220.96        24.70 o                         
   9   3   7        224.72        191.08        26.53 o                         
  10   3   7          7.95          3.78        22.10 o                         
  -8   4   7        110.95        115.72        26.87 o                         
  -7   4   7         58.81         85.71        21.56 o                         
  -6   4   7         47.79         35.55        18.88 o                         
  -5   4   7         28.34          2.96        13.49 o                         
  -4   4   7         48.08         39.26        13.02 o                         
  -3   4   7        382.88        367.40        29.99 o                         
  -2   4   7         11.73         10.08         7.86 o                         
  -1   4   7          7.66         -4.13         6.44 o                         
   0   4   7         20.78         18.69         7.27 o                         
   1   4   7        223.05        232.23        17.26 o                         
   2   4   7       1276.96       1243.55        40.83 o                         
   3   4   7        604.46        636.55        27.19 o                         
   4   4   7       2853.84       2864.63        52.83 o                         
   5   4   7        235.12        266.02        22.16 o                         
   6   4   7         39.07         56.62        14.31 o                         
   7   4   7        182.14        184.25        24.11 o                         
   8   4   7        770.37        700.02        41.07 o                         
   9   4   7        647.61        636.15        41.38 o                         
  10   4   7        628.06        637.72        47.47 o                         
  -8   5   7        184.59        153.31        28.41 o                         
  -7   5   7        163.26        139.20        27.01 o                         
  -6   5   7        139.54        111.17        24.43 o                         
  -5   5   7       1164.87       1174.66        54.81 o                         
  -4   5   7       2458.37       2537.35        62.59 o                         
  -3   5   7       3014.43       3070.44        61.49 o                         
  -2   5   7       2551.34       2556.24        46.61 o                         
  -1   5   7       1828.69       1885.79        50.76 o                         
   0   5   7        266.27        309.68        19.39 o                         
   1   5   7        229.80        233.42        16.33 o                         
   2   5   7       4069.72       4031.71        58.71 o                         
   3   5   7       4929.37       5001.01        70.76 o                         
   4   5   7       2035.79       2105.67        60.41 o                         
   5   5   7       1587.88       1569.19        58.15 o                         
   6   5   7        192.69        143.78        20.96 o                         
   7   5   7        114.44         83.85        18.00 o                         
   8   5   7        305.55        288.49        30.93 o                         
   9   5   7        170.65        145.51        25.76 o                         
  10   5   7         41.32         38.75        26.75 o                         
  -8   6   7        235.81        195.71        37.00 o                         
  -7   6   7        180.34        147.17        31.83 o                         
  -6   6   7         12.76         12.37        18.21 o                         
  -5   6   7        160.78        112.44        23.53 o                         
  -4   6   7        119.12         86.13        19.10 o                         
  -3   6   7        416.50        333.72        27.34 o                         
  -2   6   7         13.65         -2.22        10.04 o                         
  -1   6   7        339.55        271.02        20.01 o                         
   0   6   7        537.05        604.70        29.80 o                         
   1   6   7         50.16         63.60        12.44 o                         
   2   6   7        190.97        209.32        20.06 o                         
   3   6   7        262.90        277.44        22.13 o                         
   4   6   7       1241.04       1161.23        51.61 o                         
   5   6   7        476.70        409.82        40.58 o                         
   6   6   7        142.59        108.15        20.41 o                         
   7   6   7         10.71         -4.69        14.94 o                         
   8   6   7        141.80        127.19        24.41 o                         
   9   6   7        243.63        185.80        35.09 o                         
  -7   7   7        109.30         42.90        26.88 o                         
  -6   7   7          6.74         -1.28        19.41 o                         
  -5   7   7        137.73        127.98        28.29 o                         
  -4   7   7        852.10        918.06        49.26 o                         
  -3   7   7       3014.25       3275.86        74.04 o                         
  -2   7   7       2130.71       2235.40        65.58 o                         
  -1   7   7        922.03       1019.06        43.49 o                         
   0   7   7          1.99          7.15        12.34 o                         
   1   7   7         16.70         26.87        13.63 o                         
   2   7   7       1713.64       1737.67        74.73 o                         
   3   7   7       2144.08       2301.94        55.92 o                         
   4   7   7        574.80        671.05        41.01 o                         
   5   7   7        644.89        682.76        46.02 o                         
   6   7   7         95.61         78.16        28.33 o                         
   7   7   7         44.04         40.99        20.80 o                         
   8   7   7         96.01         75.58        30.41 o                         
   9   7   7        373.66        312.57        45.50 o                         
  -6   8   7          9.15          0.63        23.56 o                         
  -5   8   7         36.39         23.24        25.85 o                         
  -4   8   7        265.67        290.71        37.11 o                         
  -3   8   7        899.84        909.42        55.24 o                         
  -2   8   7        135.32        145.54        23.95 o                         
  -1   8   7         11.24         -7.25        13.39 o                         
   0   8   7        106.08        121.96        20.78 o                         
   1   8   7         34.61         42.73        17.37 o                         
   2   8   7         45.59         33.70        17.17 o                         
   3   8   7         34.32         29.70        16.99 o                         
   4   8   7        158.83        127.76        27.30 o                         
   5   8   7        153.77        169.15        31.85 o                         
   6   8   7         40.95         35.90        24.52 o                         
   7   8   7         26.78         20.41        29.70 o                         
   8   8   7         59.73         35.75        38.22 o                         
  -5   9   7         22.11         -0.52        23.88 o                         
  -4   9   7         51.95         64.19        28.42 o                         
  -3   9   7        828.10        925.95        56.76 o                         
  -2   9   7       1050.65       1057.48        59.64 o                         
  -1   9   7        815.63        902.19        58.15 o                         
   0   9   7         44.43         49.81        19.49 o                         
   1   9   7         65.90         40.23        18.93 o                         
   2   9   7        262.49        260.62        30.39 o                         
   3   9   7        924.38        980.54        53.68 o                         
   4   9   7       1202.90       1323.17        76.55 o                         
   5   9   7        904.79        968.57        65.24 o                         
   6   9   7        142.73         93.47        32.19 o                         
   7   9   7          1.72         -9.85        30.07 o                         
  -4  10   7         23.70         55.88        30.10 o                         
  -3  10   7        291.68        270.81        37.96 o                         
  -2  10   7        339.65        250.56        35.54 o                         
  -1  10   7         32.45         21.76        21.94 o                         
   0  10   7         38.44         17.70        19.32 o                         
   1  10   7         51.28         23.75        19.67 o                         
   2  10   7         24.26         20.76        19.26 o                         
   3  10   7          9.73        -17.86        17.86 o                         
   4  10   7         20.62         51.68        26.61 o                         
   5  10   7          6.12        -19.02        24.96 o                         
   6  10   7          8.44         15.52        34.29 o                         
  -3  11   7        140.61        117.90        42.41 o                         
  -2  11   7        228.68        144.46        34.89 o                         
  -1  11   7        357.36        322.18        42.52 o                         
   0  11   7        175.52        132.91        33.84 o                         
   1  11   7          3.75         -4.22        18.81 o                         
   2  11   7        153.96        113.26        26.07 o                         
   3  11   7        638.49        647.21        46.27 o                         
   4  11   7        390.56        395.11        45.22 o                         
  -2 -10   8        221.70        224.80        42.61 o                         
  -1 -10   8         10.32         -4.27        24.87 o                         
   0 -10   8          2.02        -15.43        20.95 o                         
   1 -10   8        403.81        319.87        38.81 o                         
   2 -10   8        468.61        403.37        52.49 o                         
   3 -10   8        493.42        453.66        44.14 o                         
  -4  -9   8        355.25        294.04        40.82 o                         
  -3  -9   8         82.57         50.26        26.69 o                         
  -2  -9   8         30.68          1.34        22.09 o                         
  -1  -9   8          0.54         -7.07        20.45 o                         
   0  -9   8         20.04         24.04        19.76 o                         
   1  -9   8         59.66         40.45        21.14 o                         
   2  -9   8         75.89         37.38        21.74 o                         
   3  -9   8          1.82         -6.72        19.50 o                         
   4  -9   8          2.18          7.93        20.37 o                         
   5  -9   8         21.32         39.10        27.88 o                         
  -5  -8   8        133.65         90.71        26.71 o                         
  -4  -8   8        426.82        400.49        45.82 o                         
  -3  -8   8        541.68        581.39        46.44 o                         
  -2  -8   8        308.89        294.47        34.88 o                         
  -1  -8   8          7.57          4.95        16.05 o                         
   0  -8   8         70.68         52.41        19.21 o                         
   1  -8   8        560.07        569.24        40.26 o                         
   2  -8   8        973.13       1049.93        47.60 o                         
   3  -8   8       1319.90       1338.82        59.68 o                         
   4  -8   8        683.68        703.98        43.70 o                         
   5  -8   8        103.18        105.31        26.15 o                         
   6  -8   8         20.43        -23.84        24.22 o                         
  -6  -7   8         59.59          8.81        22.54 o                         
  -5  -7   8        407.71        459.45        43.35 o                         
  -4  -7   8       1285.14       1225.86        67.42 o                         
  -3  -7   8        955.51        886.97        53.18 o                         
  -2  -7   8        996.84        983.66        62.02 o                         
  -1  -7   8        154.02        125.01        20.99 o                         
   0  -7   8         64.62         63.44        17.43 o                         
   1  -7   8        218.64        168.99        21.97 o                         
   2  -7   8        252.99        214.68        23.12 o                         
   3  -7   8         10.18          9.78        14.46 o                         
   4  -7   8         35.52         17.34        15.77 o                         
   5  -7   8         17.53         -1.59        18.69 o                         
   6  -7   8         14.30         -0.79        21.16 o                         
   7  -7   8          2.00         -7.81        23.58 o                         
  -7  -6   8          1.67         -1.89        26.24 o                         
  -6  -6   8          0.29         12.19        19.83 o                         
  -5  -6   8        143.59        159.26        28.14 o                         
  -4  -6   8        410.10        352.29        34.65 o                         
  -3  -6   8        661.12        724.08        43.17 o                         
  -2  -6   8       1141.97       1280.83        51.31 o                         
  -1  -6   8         44.88         38.89        13.99 o                         
   0  -6   8          2.06         -3.31        10.83 o                         
   1  -6   8        179.85        186.04        18.62 o                         
   2  -6   8       1058.53       1145.19        46.04 o                         
   3  -6   8       1684.09       1808.07        52.78 o                         
   4  -6   8       1351.13       1431.00        52.46 o                         
   5  -6   8        364.69        357.05        32.82 o                         
   6  -6   8        113.21        114.89        26.57 o                         
   7  -6   8         61.95         48.47        23.79 o                         
   8  -6   8        295.87        254.98        42.78 o                         
  -7  -5   8         66.32         60.25        25.16 o                         
  -6  -5   8         79.03         36.66        20.72 o                         
  -5  -5   8        425.61        392.34        35.36 o                         
  -4  -5   8       1807.89       1969.38        71.94 o                         
  -3  -5   8       1609.73       1553.48        48.78 o                         
  -2  -5   8       1444.77       1589.38        48.96 o                         
  -1  -5   8        427.22        398.39        33.95 o                         
   0  -5   8         13.91         -0.38         9.87 o                         
   1  -5   8         24.06         50.83        12.28 o                         
   2  -5   8       1194.57       1154.94        38.16 o                         
   3  -5   8        551.08        532.47        27.53 o                         
   4  -5   8         55.32         53.04        13.14 o                         
   5  -5   8         69.85         53.35        16.31 o                         
   6  -5   8         19.49          2.31        17.83 o                         
   7  -5   8          4.41        -12.69        18.38 o                         
   8  -5   8         15.05          0.41        21.45 o                         
   9  -5   8          0.18          0.20        27.31 o                         
  -8  -4   8          0.30         -0.60        22.43 o                         
  -7  -4   8          0.73          1.52        20.20 o                         
  -6  -4   8          0.60         -2.94        17.45 o                         
  -5  -4   8          9.38         -3.43        14.97 o                         
  -4  -4   8        379.16        382.65        30.00 o                         
  -3  -4   8        324.39        290.77        21.29 o                         
  -2  -4   8       1524.69       1610.71        45.70 o                         
  -1  -4   8        168.08        175.46        16.42 o                         
   0  -4   8          9.96         12.93         9.50 o                         
   1  -4   8        257.38        242.19        17.06 o                         
   2  -4   8       1879.73       1869.76        40.85 o                         
   3  -4   8       1431.88       1650.20        41.43 o                         
   4  -4   8       2570.98       2610.44        48.67 o                         
   5  -4   8        950.44       1064.23        44.25 o                         
   6  -4   8        305.19        295.98        29.54 o                         
   7  -4   8        103.26         88.55        21.92 o                         
   8  -4   8        506.51        502.52        45.82 o                         
   9  -4   8        224.45        279.28        38.56 o                         
  -8  -3   8        497.82        490.71        42.44 o                         
  -7  -3   8        333.65        271.61        42.95 o                         
  -6  -3   8         12.29        -15.05        15.05 o                         
  -5  -3   8        282.98        278.72        27.10 o                         
  -4  -3   8       1713.41       1745.14        52.43 o                         
  -3  -3   8       3446.19       3455.19        59.84 o                         
  -2  -3   8       2922.01       2938.16        49.27 o                         
  -1  -3   8       2160.55       2167.01        43.35 o                         
   0  -3   8          3.37         18.18         8.63 o                         
   1  -3   8         39.04         28.36         9.08 o                         
   2  -3   8       1054.52       1136.88        36.38 o                         
   3  -3   8       1551.08       1646.74        37.89 o                         
   4  -3   8        986.57        998.31        34.75 o                         
   5  -3   8       1283.13       1277.45        46.81 o                         
   6  -3   8         26.42         22.11        15.55 o                         
   7  -3   8        108.90         91.45        23.37 o                         
   8  -3   8         20.45          8.82        20.80 o                         
   9  -3   8          2.72         -5.76        24.58 o                         
  -8  -2   8         53.33         37.55        21.88 o                         
  -7  -2   8         36.91         36.81        20.21 o                         
  -6  -2   8          0.72          3.90        15.45 o                         
  -5  -2   8          9.39          8.74        12.11 o                         
  -4  -2   8        247.06        204.61        21.40 o                         
  -3  -2   8          1.32          6.62         9.88 o                         
  -2  -2   8        366.27        340.00        18.84 o                         
  -1  -2   8         88.62         86.33        11.79 o                         
   0  -2   8         46.11         34.56         9.15 o                         
   1  -2   8          6.71         17.75         7.48 o                         
   2  -2   8       2350.48       2480.76        44.06 o                         
   3  -2   8       2077.97       2103.84        41.22 o                         
   4  -2   8       2517.99       2614.66        45.07 o                         
   5  -2   8       1549.93       1445.19        48.61 o                         
   6  -2   8        617.68        660.86        39.62 o                         
   7  -2   8        102.56         96.01        22.87 o                         
   8  -2   8        793.82        786.10        52.97 o                         
   9  -2   8        454.88        525.73        49.08 o                         
  10  -2   8        451.19        330.26        43.72 o                         
  -8  -1   8        583.87        609.65        46.32 o                         
  -7  -1   8        519.37        429.03        34.35 o                         
  -6  -1   8         14.12         -3.26        14.24 o                         
  -5  -1   8        383.15        384.78        27.49 o                         
  -4  -1   8       2032.85       2085.82        57.93 o                         
  -3  -1   8       5034.84       5099.66        82.09 o                         
  -2  -1   8       3749.31       3564.96        49.46 o                         
  -1  -1   8       4004.64       4064.30        50.51 o                         
   0  -1   8        414.66        412.59        23.78 o                         
   1  -1   8         89.75         93.78        10.79 o                         
   2  -1   8       2555.90       2431.75        45.49 o                         
   3  -1   8       2855.43       2919.50        47.53 o                         
   4  -1   8        742.61        716.88        34.18 o                         
   5  -1   8       3728.19       3791.87        89.08 o                         
   6  -1   8        868.75        861.27        44.68 o                         
   7  -1   8         26.08         33.46        17.83 o                         
   8  -1   8        162.25        191.62        31.33 o                         
   9  -1   8        127.69        130.45        31.07 o                         
  10  -1   8         70.38         79.53        29.59 o                         
  -8   0   8        202.89        240.80        30.12 o                         
  -7   0   8        114.81        122.75        23.42 o                         
  -6   0   8         43.10         37.47        16.38 o                         
  -5   0   8         21.08         17.03        12.26 o                         
  -4   0   8          3.09         -1.76         9.61 o                         
  -3   0   8        218.09        208.58        17.87 o                         
  -2   0   8          3.24         11.42         7.39 o                         
  -1   0   8         17.70         21.75         7.75 o                         
   0   0   8        119.76        127.46        12.19 o                         
   1   0   8         41.61         23.15         7.23 o                         
   2   0   8       1254.76       1297.62        30.09 o                         
   3   0   8       1947.98       1971.07        35.72 o                         
   4   0   8       1925.83       1929.28        42.11 o                         
   5   0   8       1003.51       1106.42        45.31 o                         
   6   0   8        201.36        163.91        19.95 o                         
   7   0   8         11.67         12.96        15.57 o                         
   8   0   8        137.43        177.63        26.48 o                         
   9   0   8        448.83        472.12        82.20 o                         
  10   0   8        474.55        467.40        50.15 o                         
  -8   1   8        367.94        351.92        40.45 o                         
  -7   1   8        591.95        582.11        40.90 o                         
  -6   1   8         36.18         24.55        15.53 o                         
  -5   1   8        328.87        277.66        23.16 o                         
  -4   1   8       1838.44       1944.05        44.97 o                         
  -3   1   8       9408.66       9238.92       114.00 o                         
  -2   1   8       5572.38       5647.05        70.38 o                         
  -1   1   8       4734.25       4545.44        54.33 o                         
   0   1   8       1789.29       1656.18        30.83 o                         
   1   1   8          5.93          5.77         6.29 o                         
   2   1   8       2172.54       2200.68        36.55 o                         
   3   1   8       4122.98       4028.26        52.31 o                         
   4   1   8       2381.85       2488.18        49.39 o                         
   5   1   8       3185.03       3337.74        58.77 o                         
   6   1   8        303.40        322.84        23.87 o                         
   7   1   8          1.18          0.76        12.10 o                         
   8   1   8          2.47          7.48        16.16 o                         
   9   1   8        378.55        394.48        36.31 o                         
  10   1   8        212.62        207.50        35.02 o                         
  -8   2   8        530.75        535.04        40.40 o                         
  -7   2   8        445.19        383.09        32.60 o                         
  -6   2   8        203.32        241.16        25.26 o                         
  -5   2   8          4.23          4.00        13.37 o                         
  -4   2   8         50.20         54.43        12.78 o                         
  -3   2   8        155.26        168.76        16.07 o                         
  -2   2   8       1303.34       1240.82        44.78 o                         
  -1   2   8         91.00         95.22        11.07 o                         
   0   2   8        295.72        322.96        16.83 o                         
   1   2   8         34.36         46.05         8.33 o                         
   2   2   8          7.82          5.69         7.91 o                         
   3   2   8         59.25         34.04        10.08 o                         
   4   2   8        257.04        235.16        21.41 o                         
   5   2   8       1084.76       1118.94        56.12 o                         
   6   2   8        303.64        302.34        21.89 o                         
   7   2   8         24.44         -0.98        13.25 o                         
   8   2   8          5.73         15.31        15.74 o                         
   9   2   8        106.24         87.76        21.07 o                         
  10   2   8        273.06        214.14        31.46 o                         
  -8   3   8        183.17        186.29        31.87 o                         
  -7   3   8        346.95        382.41        35.46 o                         
  -6   3   8        134.01         75.56        21.52 o                         
  -5   3   8        105.00        135.14        20.10 o                         
  -4   3   8        903.87        944.15        36.04 o                         
  -3   3   8       3852.87       3852.22        60.85 o                         
  -2   3   8       2211.27       2231.37        52.19 o                         
  -1   3   8       3992.75       4070.29        52.27 o                         
   0   3   8       1389.02       1341.15        33.77 o                         
   1   3   8        167.36        176.23        17.17 o                         
   2   3   8        559.69        575.21        28.12 o                         
   3   3   8       3155.92       3003.91        52.23 o                         
   4   3   8       3292.82       3487.43        64.04 o                         
   5   3   8       3124.51       3163.63        67.55 o                         
   6   3   8        816.37        902.09        58.24 o                         
   7   3   8         10.40          0.34        13.77 o                         
   8   3   8         49.73         57.32        19.00 o                         
   9   3   8        325.74        283.86        30.85 o                         
  10   3   8        232.97        193.39        30.53 o                         
  -8   4   8        727.02        693.31        53.22 o                         
  -7   4   8        575.46        603.63        66.02 o                         
  -6   4   8        181.55        237.59        30.74 o                         
  -5   4   8         20.32         47.24        18.62 o                         
  -4   4   8        206.67        184.63        24.69 o                         
  -3   4   8        560.57        568.58        30.79 o                         
  -2   4   8       1522.48       1505.01        42.43 o                         
  -1   4   8        117.90        127.82        14.41 o                         
   0   4   8        837.74        856.81        27.26 o                         
   1   4   8          4.46          4.61         7.47 o                         
   2   4   8          3.58          2.42         8.56 o                         
   3   4   8         55.71         41.42        10.98 o                         
   4   4   8          1.61         -3.88        10.71 o                         
   5   4   8        159.25        148.52        20.69 o                         
   6   4   8         38.37         31.29        14.63 o                         
   7   4   8         34.59         12.77        15.43 o                         
   8   4   8          6.67         -1.13        16.69 o                         
   9   4   8        128.22         83.40        23.84 o                         
  10   4   8         70.68         64.47        32.30 o                         
  -8   5   8         13.76         -6.42        23.34 o                         
  -7   5   8         70.83         59.13        24.77 o                         
  -6   5   8        213.93        114.23        26.14 o                         
  -5   5   8          1.95          3.55        16.76 o                         
  -4   5   8        181.25        151.44        23.05 o                         
  -3   5   8       1501.66       1567.22        55.27 o                         
  -2   5   8       1923.49       2103.90        46.53 o                         
  -1   5   8       1855.31       1851.38        47.74 o                         
   0   5   8       1582.78       1693.13        43.95 o                         
   1   5   8         15.92         16.48         9.82 o                         
   2   5   8        108.34        110.45        14.52 o                         
   3   5   8       2494.39       2588.34        49.69 o                         
   4   5   8       2571.19       2658.56        61.88 o                         
   5   5   8       2136.12       2271.95        60.81 o                         
   6   5   8       1105.80       1110.06        52.08 o                         
   7   5   8         51.70         53.74        17.55 o                         
   8   5   8          3.32         24.96        18.76 o                         
   9   5   8        232.22        184.72        29.58 o                         
  -7   6   8        325.67        287.88        37.17 o                         
  -6   6   8        218.09        157.02        39.29 o                         
  -5   6   8          8.62         10.01        19.70 o                         
  -4   6   8        200.47        186.52        25.58 o                         
  -3   6   8        969.86        985.37        56.79 o                         
  -2   6   8       1980.88       2040.81        53.76 o                         
  -1   6   8        182.04        206.23        19.39 o                         
   0   6   8        537.17        573.10        30.03 o                         
   1   6   8         99.32        139.71        17.19 o                         
   2   6   8         89.92         77.70        14.00 o                         
   3   6   8          0.35         -4.55        10.55 o                         
   4   6   8         36.97         13.24        15.81 o                         
   5   6   8          9.09         22.54        16.84 o                         
   6   6   8          3.07         15.02        17.65 o                         
   7   6   8         32.72         21.67        17.28 o                         
   8   6   8         29.61         14.38        20.47 o                         
   9   6   8         14.05         36.89        25.38 o                         
  -7   7   8          9.41        -35.51        41.87 o                         
  -6   7   8         39.32         15.70        23.58 o                         
  -5   7   8         10.81         16.04        22.43 o                         
  -4   7   8          4.65          3.49        16.71 o                         
  -3   7   8        347.97        304.36        29.59 o                         
  -2   7   8        827.61        961.46        49.01 o                         
  -1   7   8        647.35        688.20        40.20 o                         
   0   7   8       1065.98       1173.21        51.25 o                         
   1   7   8         35.31         64.21        16.65 o                         
   2   7   8          3.39         20.14        14.91 o                         
   3   7   8        300.34        298.70        25.61 o                         
   4   7   8       1817.61       2027.78        70.17 o                         
   5   7   8       1995.04       2117.59        69.45 o                         
   6   7   8       1089.57       1079.25        60.77 o                         
   7   7   8        209.03        179.63        31.59 o                         
   8   7   8          9.05         -4.46        22.79 o                         
  -6   8   8        113.88        104.80        29.75 o                         
  -5   8   8         43.17         34.72        28.02 o                         
  -4   8   8         50.70         18.93        25.05 o                         
  -3   8   8        531.99        505.82        48.61 o                         
  -2   8   8       1382.73       1470.81        68.44 o                         
  -1   8   8        645.04        585.68        42.45 o                         
   0   8   8        409.06        426.35        35.03 o                         
   1   8   8        134.84        164.34        25.02 o                         
   2   8   8         21.74         23.13        16.90 o                         
   3   8   8          0.04         -1.19        15.93 o                         
   4   8   8        116.43        116.93        28.29 o                         
   5   8   8         51.22         69.98        26.20 o                         
   6   8   8          0.61         -3.01        24.59 o                         
   7   8   8          9.67         14.88        26.07 o                         
  -5   9   8         27.96         39.70        32.49 o                         
  -4   9   8         19.57         10.44        26.74 o                         
  -3   9   8         14.69         17.04        24.30 o                         
  -2   9   8        255.67        291.97        40.60 o                         
  -1   9   8        424.23        370.72        39.17 o                         
   0   9   8        572.40        569.06        40.94 o                         
   1   9   8        158.80        112.77        30.57 o                         
   2   9   8         18.22         18.73        19.72 o                         
   3   9   8        185.78        195.90        29.34 o                         
   4   9   8        748.50        770.68        65.51 o                         
   5   9   8        470.64        570.10        54.12 o                         
   6   9   8        653.25        580.26        54.03 o                         
   7   9   8        196.38        151.77        86.53 o                         
  -3  10   8        113.30         56.58        28.07 o                         
  -2  10   8        571.32        589.33        54.83 o                         
  -1  10   8        661.61        674.76        55.17 o                         
   0  10   8        292.81        304.26        33.07 o                         
   1  10   8        153.29        143.68        27.17 o                         
   2  10   8         19.27         13.15        20.33 o                         
   3  10   8         87.35         85.02        25.43 o                         
   4  10   8        228.91        139.71        34.44 o                         
   5  10   8        168.66        173.63        36.53 o                         
  -1  11   8          9.74         -9.06        26.18 o                         
   0  11   8         50.56         47.68        27.67 o                         
   1  11   8         68.53         49.22        24.60 o                         
   2  11   8          3.15         10.99        22.38 o                         
   3  11   8          6.74         21.49        24.25 o                         
  -2  -9   9        347.86        270.14        36.58 o                         
  -1  -9   9        327.59        347.30        40.55 o                         
   0  -9   9         12.11         10.50        20.18 o                         
   1  -9   9         31.20         25.89        20.34 o                         
   2  -9   9        167.04        136.40        27.62 o                         
   3  -9   9        254.05        188.52        30.26 o                         
   4  -9   9         43.87         51.09        25.04 o                         
  -4  -8   9          0.20         11.31        23.29 o                         
  -3  -8   9         26.43         30.79        23.42 o                         
  -2  -8   9        178.38        187.85        31.31 o                         
  -1  -8   9        203.66        218.90        35.10 o                         
   0  -8   9         75.21         72.65        22.00 o                         
   1  -8   9         71.77         65.10        20.22 o                         
   2  -8   9         61.73         51.90        21.32 o                         
   3  -8   9        339.79        316.18        30.46 o                         
   4  -8   9        497.27        566.85        41.56 o                         
   5  -8   9        338.39        359.85        38.59 o                         
   6  -8   9        143.20        168.32        66.46 o                         
  -5  -7   9         26.27          5.46        23.15 o                         
  -4  -7   9        321.88        273.07        38.14 o                         
  -3  -7   9       1103.51       1092.09        60.98 o                         
  -2  -7   9        884.10        927.33        56.14 o                         
  -1  -7   9        400.85        496.58        37.49 o                         
   0  -7   9         84.60         93.55        20.90 o                         
   1  -7   9         45.93         40.75        18.15 o                         
   2  -7   9        120.60         81.34        20.83 o                         
   3  -7   9        676.11        572.68        35.88 o                         
   4  -7   9        258.31        262.17        27.22 o                         
   5  -7   9        232.94        226.58        32.69 o                         
   6  -7   9         89.51         97.72        27.77 o                         
   7  -7   9          0.62         11.94        25.16 o                         
  -6  -6   9          9.75         15.23        23.16 o                         
  -5  -6   9         17.50         19.87        21.49 o                         
  -4  -6   9          5.15          6.28        17.75 o                         
  -3  -6   9          8.96         -0.08        15.20 o                         
  -2  -6   9          7.45         25.44        15.20 o                         
  -1  -6   9        221.19        204.15        21.88 o                         
   0  -6   9         39.89         53.90        15.86 o                         
   1  -6   9         58.88         56.59        14.98 o                         
   2  -6   9         25.47         28.42        15.01 o                         
   3  -6   9        434.60        455.65        29.22 o                         
   4  -6   9        975.15       1077.46        56.96 o                         
   5  -6   9        870.06        919.16        52.30 o                         
   6  -6   9        302.67        288.49        35.68 o                         
   7  -6   9        104.12        103.01        29.70 o                         
  -7  -5   9        454.39        592.06        89.53 o                         
  -6  -5   9        134.13        160.40        29.69 o                         
  -5  -5   9          8.58        -12.45        17.36 o                         
  -4  -5   9        171.12        188.35        27.90 o                         
  -3  -5   9       2006.45       2006.58        60.56 o                         
  -2  -5   9       2208.52       2278.64        53.65 o                         
  -1  -5   9       1958.34       2166.93        53.03 o                         
   0  -5   9        951.04       1004.83        47.17 o                         
   1  -5   9        113.23        109.70        16.36 o                         
   2  -5   9         43.94         41.52        13.42 o                         
   3  -5   9       1076.86       1101.95        41.62 o                         
   4  -5   9        935.02        982.68        40.18 o                         
   5  -5   9        978.28        942.17        45.15 o                         
   6  -5   9        274.60        273.25        30.03 o                         
   7  -5   9         10.84          3.03        19.86 o                         
   8  -5   9          2.05         -2.08        24.04 o                         
  -7  -4   9        134.07        118.96        31.56 o                         
  -6  -4   9        142.65        150.66        29.95 o                         
  -5  -4   9         19.73         15.49        18.34 o                         
  -4  -4   9          0.13         -9.57        15.55 o                         
  -3  -4   9          8.09          3.36        12.61 o                         
  -2  -4   9        107.65         93.58        15.42 o                         
  -1  -4   9        122.50         84.72        14.76 o                         
   0  -4   9         76.61         50.34        12.41 o                         
   1  -4   9         12.96         11.65        10.72 o                         
   2  -4   9         39.00         38.41        12.21 o                         
   3  -4   9        473.51        483.06        27.76 o                         
   4  -4   9        299.18        385.79        27.94 o                         
   5  -4   9        801.44        872.72        42.27 o                         
   6  -4   9        663.41        630.60        40.32 o                         
   7  -4   9        233.52        147.34        30.46 o                         
   8  -4   9          1.12         -0.56        22.62 o                         
   9  -4   9         94.45         68.76        30.12 o                         
  -7  -3   9        621.45        615.46        48.51 o                         
  -6  -3   9        430.38        392.15        42.30 o                         
  -5  -3   9          1.42          4.50        16.23 o                         
  -4  -3   9        183.50        179.40        21.03 o                         
  -3  -3   9       2195.51       2335.70        55.23 o                         
  -2  -3   9       3562.60       3558.69        57.61 o                         
  -1  -3   9       3628.37       3617.52        59.92 o                         
   0  -3   9       2967.10       3021.73        54.00 o                         
   1  -3   9        279.09        289.53        21.18 o                         
   2  -3   9         19.61         24.29        10.51 o                         
   3  -3   9       1421.28       1396.08        55.68 o                         
   4  -3   9        902.17        951.10        40.92 o                         
   5  -3   9       1384.12       1419.70        54.10 o                         
   6  -3   9       1170.74       1021.26        67.18 o                         
   7  -3   9          2.75        -18.28        18.28 o                         
   8  -3   9         11.63         -0.44        21.67 o                         
   9  -3   9         52.46         32.68        26.24 o                         
  -8  -2   9        605.58        616.91        52.51 o                         
  -7  -2   9        421.36        484.11        42.70 o                         
  -6  -2   9        271.96        273.84        37.24 o                         
  -5  -2   9        140.29        129.65        19.96 o                         
  -4  -2   9         13.62         -1.53        11.15 o                         
  -3  -2   9         74.39         65.18        14.00 o                         
  -2  -2   9        701.19        713.50        30.55 o                         
  -1  -2   9          2.79          9.21         8.91 o                         
   0  -2   9        116.10         94.19        12.87 o                         
   1  -2   9          7.63          8.55         8.80 o                         
   2  -2   9          1.40         -1.67         8.57 o                         
   3  -2   9        606.55        581.14        33.08 o                         
   4  -2   9         10.06         13.72        12.35 o                         
   5  -2   9          0.81          5.96        12.59 o                         
   6  -2   9         74.13         95.00        19.94 o                         
   7  -2   9        239.52        183.48        29.95 o                         
   8  -2   9         19.68         -9.60        19.53 o                         
   9  -2   9        123.45        123.91        32.96 o                         
  -8  -1   9        173.81        143.49        32.26 o                         
  -7  -1   9        418.35        386.00        45.08 o                         
  -6  -1   9        381.41        331.20        41.97 o                         
  -5  -1   9          2.90         -3.74        13.18 o                         
  -4  -1   9         97.75         76.44        15.42 o                         
  -3  -1   9       1521.38       1605.76        48.17 o                         
  -2  -1   9       3136.13       3211.60        59.81 o                         
  -1  -1   9       2156.78       2036.48        39.15 o                         
   0  -1   9       4667.55       4991.22        65.56 o                         
   1  -1   9       1057.55       1001.29        35.58 o                         
   2  -1   9        237.48        254.13        18.09 o                         
   3  -1   9       2330.51       2352.17        54.07 o                         
   4  -1   9       2937.27       3015.63        60.83 o                         
   5  -1   9       2953.24       3048.44        63.54 o                         
   6  -1   9       2143.29       2248.35        65.00 o                         
   7  -1   9        130.76        114.30        24.55 o                         
   8  -1   9          3.16         25.02        21.06 o                         
   9  -1   9         67.67         38.44        27.32 o                         
  -8   0   9        780.61        688.18        52.49 o                         
  -7   0   9        901.15        976.89        54.80 o                         
  -6   0   9        730.26        793.01        46.05 o                         
  -5   0   9        230.64        201.84        22.55 o                         
  -4   0   9         99.29         96.31        16.46 o                         
  -3   0   9        177.38        161.02        20.11 o                         
  -2   0   9       1022.60       1007.96        36.14 o                         
  -1   0   9        746.11        741.83        28.34 o                         
   0   0   9       2205.41       2179.96        40.73 o                         
   1   0   9        218.85        248.38        17.12 o                         
   2   0   9        277.73        355.39        20.51 o                         
   3   0   9        227.66        250.14        18.11 o                         
   4   0   9         17.37         12.97        11.69 o                         
   5   0   9         16.69          3.44        11.97 o                         
   6   0   9        159.11        121.55        19.41 o                         
   7   0   9        103.42         74.81        20.31 o                         
   8   0   9         56.73         65.78        23.81 o                         
   9   0   9          2.21        -12.38        20.81 o                         
  10   0   9          4.21         -9.09        33.49 o                         
  -8   1   9        152.32        117.29        28.11 o                         
  -7   1   9         93.71         56.53        21.74 o                         
  -6   1   9        108.16         64.62        19.57 o                         
  -5   1   9         24.15         13.59        14.55 o                         
  -4   1   9         75.99         78.68        15.28 o                         
  -3   1   9       1141.04       1175.07        41.96 o                         
  -2   1   9       2318.55       2327.05        47.06 o                         
  -1   1   9       1032.47       1097.31        43.55 o                         
   0   1   9       3148.46       3332.21        50.34 o                         
   1   1   9       1295.63       1280.89        35.23 o                         
   2   1   9          0.90          2.92         8.11 o                         
   3   1   9        711.12        681.08        28.94 o                         
   4   1   9       3192.06       3130.78        60.74 o                         
   5   1   9       2140.34       2075.70        51.72 o                         
   6   1   9       1908.11       2082.95        58.93 o                         
   7   1   9        572.92        499.61        38.17 o                         
   8   1   9        103.10         79.25        21.94 o                         
   9   1   9         22.24         27.72        22.06 o                         
  10   1   9        262.81        199.71        37.99 o                         
  -8   2   9        773.43        787.40        55.70 o                         
  -7   2   9        951.49        968.17        62.84 o                         
  -6   2   9        958.87        975.23        52.38 o                         
  -5   2   9        726.28        734.67        43.07 o                         
  -4   2   9        172.03        137.38        17.48 o                         
  -3   2   9       1320.04       1291.01        43.45 o                         
  -2   2   9       1778.03       1753.40        40.95 o                         
  -1   2   9       1224.15       1249.82        35.02 o                         
   0   2   9       1222.04       1278.97        42.19 o                         
   1   2   9        753.68        853.79        30.66 o                         
   2   2   9          5.49         -0.88         8.49 o                         
   3   2   9         43.94         44.24        11.65 o                         
   4   2   9        119.48        118.34        17.88 o                         
   5   2   9         33.70         28.19        14.59 o                         
   6   2   9        177.72        134.96        17.40 o                         
   7   2   9          0.14         -6.52        14.71 o                         
   8   2   9         22.88         28.58        17.29 o                         
   9   2   9          0.72         -9.58        18.50 o                         
  10   2   9          0.88         -6.94        60.25 o                         
  -8   3   9         13.22          6.63        25.72 o                         
  -7   3   9          0.53          4.05        21.52 o                         
  -6   3   9         34.17         36.04        19.93 o                         
  -5   3   9          0.52         11.14        15.68 o                         
  -4   3   9         42.17         28.64        13.12 o                         
  -3   3   9         95.77        118.70        15.77 o                         
  -2   3   9       1572.15       1487.66        47.12 o                         
  -1   3   9       1345.57       1420.98        37.45 o                         
   0   3   9       2156.33       2287.11        42.07 o                         
   1   3   9       1078.27       1074.00        36.64 o                         
   2   3   9         91.08         86.40        14.13 o                         
   3   3   9          1.30         -3.76         9.56 o                         
   4   3   9       1710.58       1755.85        52.83 o                         
   5   3   9       2001.32       2133.72        69.38 o                         
   6   3   9       2013.06       2071.77        67.85 o                         
   7   3   9        683.98        737.38        42.00 o                         
   8   3   9        205.85        180.96        25.31 o                         
   9   3   9          5.95        -11.16        19.73 o                         
  -7   4   9        950.77        994.04        67.35 o                         
  -6   4   9        782.73        716.64        51.40 o                         
  -5   4   9        615.76        686.35        47.95 o                         
  -4   4   9          6.56         15.49        15.03 o                         
  -3   4   9        162.34        130.86        18.83 o                         
  -2   4   9       1375.05       1435.44        47.17 o                         
  -1   4   9       2788.54       2826.31        53.12 o                         
   0   4   9        951.26       1057.44        43.63 o                         
   1   4   9       1261.51       1329.30        40.80 o                         
   2   4   9         88.37         86.92        13.78 o                         
   3   4   9         15.74         14.54        10.74 o                         
   4   4   9        157.93        160.58        20.82 o                         
   5   4   9        624.17        602.29        38.21 o                         
   6   4   9          9.44         18.16        16.75 o                         
   7   4   9          0.62        -11.36        15.13 o                         
   8   4   9         21.39         13.04        19.50 o                         
   9   4   9          2.76         -7.62        19.31 o                         
  -7   5   9          9.38         28.39        25.79 o                         
  -6   5   9          6.24         14.22        22.22 o                         
  -5   5   9          1.25        -15.20        18.44 o                         
  -4   5   9          5.64         -3.94        15.55 o                         
  -3   5   9         22.87         39.31        15.75 o                         
  -2   5   9        533.04        537.73        31.76 o                         
  -1   5   9        420.78        491.47        29.44 o                         
   0   5   9       1330.48       1331.99        48.94 o                         
   1   5   9       1413.22       1535.38        46.66 o                         
   2   5   9          4.14         15.22        10.08 o                         
   3   5   9          0.42         -4.66        10.43 o                         
   4   5   9        390.05        388.75        30.41 o                         
   5   5   9        707.90        694.91        41.08 o                         
   6   5   9       1319.35       1374.93        59.42 o                         
   7   5   9        909.17        840.10        59.73 o                         
   8   5   9        124.46         83.94        23.60 o                         
   9   5   9         11.00         -2.12        21.62 o                         
  -6   6   9        555.66        583.68        49.92 o                         
  -5   6   9        585.94        621.35        53.88 o                         
  -4   6   9         40.35         34.89        19.33 o                         
  -3   6   9         84.73         76.79        18.68 o                         
  -2   6   9        406.80        442.23        32.74 o                         
  -1   6   9       1864.46       1928.05        57.37 o                         
   0   6   9       1454.17       1467.04        51.85 o                         
   1   6   9       1280.48       1386.82        64.44 o                         
   2   6   9         74.15         64.52        15.16 o                         
   3   6   9         28.02         17.75        13.03 o                         
   4   6   9        311.80        286.77        27.85 o                         
   5   6   9        662.92        645.08        44.48 o                         
   6   6   9        155.23        151.10        35.70 o                         
   7   6   9        203.36        200.56        30.46 o                         
   8   6   9         14.57          3.58        21.77 o                         
  -6   7   9         32.86          8.12        26.80 o                         
  -5   7   9          4.76        -17.45        21.09 o                         
  -4   7   9          4.28         13.90        19.83 o                         
  -3   7   9         28.92         -0.25        17.20 o                         
  -2   7   9         21.72         23.08        23.04 o                         
  -1   7   9         89.90        129.17        24.35 o                         
   0   7   9        128.49        140.55        24.59 o                         
   1   7   9        588.22        630.72        39.52 o                         
   2   7   9          9.44         -3.16        15.52 o                         
   3   7   9         29.23         40.14        17.27 o                         
   4   7   9        494.62        522.11        36.76 o                         
   5   7   9        565.87        548.97        38.52 o                         
   6   7   9        608.91        591.68        61.79 o                         
   7   7   9        585.76        600.42        46.39 o                         
   8   7   9        141.14        109.40        32.79 o                         
  -5   8   9        263.65        257.05        41.26 o                         
  -4   8   9         73.01         51.29        26.24 o                         
  -3   8   9         15.02         -4.01        21.68 o                         
  -2   8   9        264.10        224.96        30.91 o                         
  -1   8   9       1484.96       1631.00        83.85 o                         
   0   8   9       1045.42       1107.06        59.67 o                         
   1   8   9       1004.93        988.02        53.70 o                         
   2   8   9        837.97        847.13        50.48 o                         
   3   8   9          5.04          8.91        17.72 o                         
   4   8   9        237.49        193.21        35.27 o                         
   5   8   9        407.15        324.31        41.36 o                         
   6   8   9        316.00        322.85        44.12 o                         
   7   8   9        200.62        163.61        37.69 o                         
  -4   9   9         28.26         43.54        35.97 o                         
  -3   9   9          6.12          3.00        23.93 o                         
  -2   9   9          5.41         -5.85        23.11 o                         
  -1   9   9          7.63         -2.26        22.19 o                         
   0   9   9          2.11        -16.80        20.10 o                         
   1   9   9         95.10        111.50        26.61 o                         
   2   9   9          0.00         -9.92        19.38 o                         
   3   9   9          5.37         10.24        25.32 o                         
   4   9   9          1.86         -1.21        23.19 o                         
   5   9   9         87.91         82.58        31.82 o                         
   6   9   9        110.89         53.72        30.60 o                         
  -2  10   9        107.83         91.27        31.55 o                         
  -1  10   9        499.98        572.83        58.53 o                         
   0  10   9        633.40        623.22       100.06 o                         
   1  10   9        590.24        608.97        45.11 o                         
   2  10   9        255.54        224.91        34.36 o                         
   3  10   9          4.05         27.29        26.54 o                         
   4  10   9         14.24         -6.00        27.16 o                         
   0  -9  10        479.25        632.58        70.28 o                         
   1  -9  10        104.43         88.42        30.75 o                         
   2  -9  10          3.17         19.54        30.58 o                         
  -3  -8  10          5.06          9.75        32.49 o                         
  -2  -8  10         16.76          1.73        22.30 o                         
  -1  -8  10          9.43        -18.44        20.57 o                         
   0  -8  10         30.73         32.28        21.69 o                         
   1  -8  10         18.99         -2.52        19.37 o                         
   2  -8  10         91.32         69.20        23.57 o                         
   3  -8  10          0.14         -4.63        19.47 o                         
   4  -8  10         27.83         42.27        25.86 o                         
  -4  -7  10         39.26         13.06        25.59 o                         
  -3  -7  10         44.51         14.43        26.29 o                         
  -2  -7  10        534.68        469.44        60.11 o                         
  -1  -7  10        714.94        716.30        45.94 o                         
   0  -7  10       1132.01       1261.05        62.16 o                         
   1  -7  10        524.15        614.70        49.36 o                         
   2  -7  10         30.79         43.02        20.03 o                         
   3  -7  10        162.10        112.95        24.43 o                         
   4  -7  10        547.45        484.72        42.13 o                         
   5  -7  10        454.95        401.98        50.44 o                         
   6  -7  10        371.73        315.48        46.23 o                         
  -5  -6  10        101.89         67.34        27.38 o                         
  -4  -6  10          6.48         26.15        21.84 o                         
  -3  -6  10        113.41         69.00        23.91 o                         
  -2  -6  10        145.95        104.91        21.36 o                         
  -1  -6  10          4.95          1.16        14.89 o                         
   0  -6  10         52.53         64.13        17.47 o                         
   1  -6  10        148.42        137.96        21.67 o                         
   2  -6  10          2.59         -1.97        14.13 o                         
   3  -6  10          2.34        -15.58        15.58 o                         
   4  -6  10         14.63         15.57        19.30 o                         
   5  -6  10         17.26         46.89        22.29 o                         
   6  -6  10         88.47        101.73        29.12 o                         
   7  -6  10         43.97         47.17        30.04 o                         
  -6  -5  10        277.46        162.85        41.38 o                         
  -5  -5  10         94.54         72.57        25.44 o                         
  -4  -5  10          4.77         -7.69        18.22 o                         
  -3  -5  10         29.28         25.82        15.92 o                         
  -2  -5  10       1169.88       1144.02        45.72 o                         
  -1  -5  10       1587.89       1498.04        54.93 o                         
   0  -5  10       1716.93       1728.29        58.92 o                         
   1  -5  10        783.57        862.96        41.19 o                         
   2  -5  10        199.06        207.50        26.00 o                         
   3  -5  10         29.59         19.74        14.80 o                         
   4  -5  10        784.28        806.90        42.72 o                         
   5  -5  10        838.34        794.59        43.05 o                         
   6  -5  10        781.41        709.10        48.17 o                         
   7  -5  10        414.32        456.30        41.49 o                         
  -6  -4  10        387.35        395.61        45.04 o                         
  -5  -4  10        447.21        422.94        40.39 o                         
  -4  -4  10         53.70         60.68        21.56 o                         
  -3  -4  10         87.75         73.24        18.10 o                         
  -2  -4  10        543.96        528.08        29.44 o                         
  -1  -4  10        694.86        706.79        36.64 o                         
   0  -4  10        226.09        222.48        21.02 o                         
   1  -4  10        337.82        357.52        28.62 o                         
   2  -4  10          1.14         -2.12        12.35 o                         
   3  -4  10          8.30          5.36        13.38 o                         
   4  -4  10          1.25         15.91        15.72 o                         
   5  -4  10         54.61         27.09        16.36 o                         
   6  -4  10         64.78         66.03        22.80 o                         
   7  -4  10         78.17         53.06        23.45 o                         
   8  -4  10         60.93          2.22        22.58 o                         
  -7  -3  10         50.06         -0.16        28.37 o                         
  -6  -3  10        178.99        167.53        31.13 o                         
  -5  -3  10         24.42         10.36        19.42 o                         
  -4  -3  10         28.29         17.90        15.29 o                         
  -3  -3  10          4.38          2.24        13.31 o                         
  -2  -3  10        938.72        991.19        43.29 o                         
  -1  -3  10       1229.01       1233.79        44.48 o                         
   0  -3  10       2071.14       2314.09        57.80 o                         
   1  -3  10       1814.57       1973.41        62.18 o                         
   2  -3  10        129.32        152.87        17.49 o                         
   3  -3  10          0.32         -3.88        11.68 o                         
   4  -3  10        468.14        417.50        31.78 o                         
   5  -3  10        879.24        928.20        46.51 o                         
   6  -3  10       1547.44       1649.87        63.88 o                         
   7  -3  10       1009.59        944.60        61.02 o                         
   8  -3  10         73.15         51.94        27.14 o                         
  -7  -2  10       1088.13       1316.31        72.41 o                         
  -6  -2  10        928.35        912.30        61.70 o                         
  -5  -2  10        800.74        813.56        54.97 o                         
  -4  -2  10        149.88        152.26        21.61 o                         
  -3  -2  10         64.07         37.37        14.22 o                         
  -2  -2  10        227.74        201.15        21.21 o                         
  -1  -2  10       1319.43       1406.47        44.40 o                         
   0  -2  10       1897.64       1908.97        55.47 o                         
   1  -2  10       1728.65       1800.65        47.21 o                         
   2  -2  10          7.92         19.02        10.82 o                         
   3  -2  10         46.74         62.49        14.48 o                         
   4  -2  10         39.90          1.69        13.32 o                         
   5  -2  10        285.18        320.13        29.15 o                         
   6  -2  10          0.01        -14.48        14.48 o                         
   7  -2  10         26.07          3.14        19.11 o                         
   8  -2  10         37.04         10.77        22.77 o                         
   9  -2  10         16.73         10.37        27.81 o                         
  -7  -1  10          1.42         -2.62        21.43 o                         
  -6  -1  10         13.85        -10.83        17.74 o                         
  -5  -1  10         32.56         21.62        15.76 o                         
  -4  -1  10          9.32         -1.75        12.75 o                         
  -3  -1  10         17.54         40.39        14.04 o                         
  -2  -1  10       1101.07       1066.20        46.03 o                         
  -1  -1  10        899.38        969.09        51.94 o                         
   0  -1  10        776.62        795.95        32.70 o                         
   1  -1  10       2657.57       2793.94        53.51 o                         
   2  -1  10        450.80        403.25        40.46 o                         
   3  -1  10          9.70          1.15        10.74 o                         
   4  -1  10        479.30        482.20        31.52 o                         
   5  -1  10        360.66        348.69        31.13 o                         
   6  -1  10        733.42        793.19        50.18 o                         
   7  -1  10       1228.40       1356.99        69.03 o                         
   8  -1  10        366.94        400.00        40.92 o                         
   9  -1  10         81.82         62.27        30.46 o                         
  -7   0  10        979.43       1073.84        58.96 o                         
  -6   0  10        942.23        962.47        52.95 o                         
  -5   0  10       1672.38       1603.88        59.73 o                         
  -4   0  10        574.90        599.26        34.43 o                         
  -3   0  10        190.08        175.14        18.96 o                         
  -2   0  10        251.64        236.55        20.26 o                         
  -1   0  10       1066.34       1143.63        37.26 o                         
   0   0  10       2142.37       2146.54        43.75 o                         
   1   0  10       2125.39       2234.55        45.14 o                         
   2   0  10        501.68        503.50        26.22 o                         
   3   0  10         54.82         69.47        15.38 o                         
   4   0  10         62.06         57.34        16.97 o                         
   5   0  10        465.21        491.57        55.23 o                         
   6   0  10         13.73          7.81        16.25 o                         
   7   0  10         53.07         30.81        21.09 o                         
   8   0  10          1.81         11.65        23.48 o                         
   9   0  10         24.29         27.56        25.15 o                         
  -7   1  10          5.49          0.27        21.11 o                         
  -6   1  10         50.94         39.93        22.29 o                         
  -5   1  10          5.31         -1.11        15.58 o                         
  -4   1  10         78.66         66.05        15.88 o                         
  -3   1  10        130.51         99.80        16.18 o                         
  -2   1  10        287.90        301.63        28.27 o                         
  -1   1  10        762.61        790.39        32.27 o                         
   0   1  10        130.90         97.40        14.15 o                         
   1   1  10       1334.64       1484.38        43.56 o                         
   2   1  10        257.16        169.62        19.27 o                         
   3   1  10         89.84         97.01        15.68 o                         
   4   1  10         15.30         10.43        13.24 o                         
   5   1  10        904.35        834.72        43.93 o                         
   6   1  10       1447.90       1491.89        64.57 o                         
   7   1  10       1014.79       1006.69        88.68 o                         
   8   1  10        433.38        438.03        54.23 o                         
   9   1  10        189.71        164.35        31.03 o                         
  -7   2  10        628.29        592.39        45.94 o                         
  -6   2  10        558.59        587.12        51.58 o                         
  -5   2  10        879.24        842.26        48.48 o                         
  -4   2  10        511.03        508.13        32.53 o                         
  -3   2  10          0.36          4.82        11.74 o                         
  -2   2  10        241.36        266.23        22.84 o                         
  -1   2  10       1864.30       2001.45        85.07 o                         
   0   2  10       2500.93       2491.71        48.72 o                         
   1   2  10       2119.81       2227.88        48.98 o                         
   2   2  10       2383.65       2495.38        54.86 o                         
   3   2  10        104.16         91.37        15.10 o                         
   4   2  10          1.30         -8.14        12.63 o                         
   5   2  10        518.44        506.45        35.09 o                         
   6   2  10        450.55        495.60        36.60 o                         
   7   2  10        282.79        255.67        32.62 o                         
   8   2  10         93.33         72.81        23.86 o                         
   9   2  10          0.68         -3.58        24.30 o                         
  -7   3  10         13.52          6.14        25.40 o                         
  -6   3  10        197.49        144.90        30.65 o                         
  -5   3  10        178.87        166.64        28.14 o                         
  -4   3  10         12.16          3.63        15.49 o                         
  -3   3  10          5.00          2.44        12.30 o                         
  -2   3  10         31.34         23.29        12.83 o                         
  -1   3  10        342.00        307.20        24.55 o                         
   0   3  10        185.93        195.34        18.47 o                         
   1   3  10       1488.17       1651.42        44.55 o                         
   2   3  10        104.51        110.35        16.56 o                         
   3   3  10          0.28         -1.86        10.81 o                         
   4   3  10          0.45         -7.09        13.05 o                         
   5   3  10        376.00        367.60        29.67 o                         
   6   3  10        866.94        890.79        48.47 o                         
   7   3  10       1115.47       1132.86        56.36 o                         
   8   3  10        502.58        502.23        42.31 o                         
   9   3  10         96.65        135.50        31.50 o                         
  -7   4  10        448.62        406.64        51.01 o                         
  -6   4  10        654.69        827.01        61.14 o                         
  -5   4  10        686.17        625.33        47.53 o                         
  -4   4  10        831.17        861.49        48.65 o                         
  -3   4  10         94.61         65.30        19.07 o                         
  -2   4  10         70.72         83.11        15.94 o                         
  -1   4  10       1183.04       1187.61        48.26 o                         
   0   4  10       3249.33       3322.23        58.91 o                         
   1   4  10       2112.81       2247.97        48.25 o                         
   2   4  10       1955.89       2114.94        48.60 o                         
   3   4  10        119.08        111.96        18.66 o                         
   4   4  10         12.56          5.65        13.93 o                         
   5   4  10        274.34        243.51        26.98 o                         
   6   4  10        410.10        358.37        33.53 o                         
   7   4  10        339.72        300.62        32.43 o                         
   8   4  10        254.02        164.57        31.37 o                         
   9   4  10          7.24         17.82        31.36 o                         
  -6   5  10        295.01        199.69        33.32 o                         
  -5   5  10        178.60        165.91        32.25 o                         
  -4   5  10        110.31         90.28        21.13 o                         
  -3   5  10        105.64        125.59        21.44 o                         
  -2   5  10          4.84         -3.37        13.66 o                         
  -1   5  10         13.97         -2.94        13.83 o                         
   0   5  10         68.20         45.20        14.44 o                         
   1   5  10        208.18        187.49        21.07 o                         
   2   5  10        125.08        110.40        17.17 o                         
   3   5  10          0.45          2.07        12.49 o                         
   4   5  10         25.88         18.21        16.22 o                         
   5   5  10         80.80         94.42        22.17 o                         
   6   5  10        351.37        342.72        33.25 o                         
   7   5  10        362.01        325.26        35.02 o                         
   8   5  10        285.95        282.80        36.77 o                         
  -6   6  10        484.12        486.85        52.29 o                         
  -5   6  10        504.60        450.19        44.17 o                         
  -4   6  10        512.07        521.07        41.60 o                         
  -3   6  10         48.88         55.69        19.85 o                         
  -2   6  10          1.31          9.20        15.83 o                         
  -1   6  10        454.27        431.03        32.14 o                         
   0   6  10       2379.69       2532.78        63.83 o                         
   1   6  10       1225.75       1182.73        54.83 o                         
   2   6  10       1479.81       1472.52        49.12 o                         
   3   6  10        349.85        373.19        34.93 o                         
   4   6  10          6.11         18.33        16.76 o                         
   5   6  10        133.91        122.98        26.27 o                         
   6   6  10        568.81        598.24        46.80 o                         
   7   6  10        489.50        391.14        40.02 o                         
   8   6  10        277.54        225.71        38.02 o                         
  -5   7  10        243.75        214.57        40.87 o                         
  -4   7  10         57.46         74.80        27.45 o                         
  -3   7  10        102.91         78.76        25.85 o                         
  -2   7  10          8.42         -7.14        18.46 o                         
  -1   7  10          0.03        -12.50        19.08 o                         
   0   7  10         87.49         55.28        21.41 o                         
   1   7  10         35.65         24.13        19.44 o                         
   2   7  10         11.74        -16.25        16.88 o                         
   3   7  10          1.41         -7.23        18.47 o                         
   4   7  10         68.15         81.15        21.47 o                         
   5   7  10          0.22         -5.10        17.94 o                         
   6   7  10          9.98         16.46        20.80 o                         
   7   7  10         58.04         46.97        25.03 o                         
  -4   8  10        333.94        267.71        48.02 o                         
  -3   8  10        113.25        102.40        28.27 o                         
  -2   8  10          4.70          6.87        20.90 o                         
  -1   8  10        123.42         77.75        27.62 o                         
   0   8  10        847.97        804.24        52.75 o                         
   1   8  10        895.98        901.90        59.38 o                         
   2   8  10        812.59        847.43        57.82 o                         
   3   8  10        124.18        118.64        29.28 o                         
   4   8  10          0.08          6.13        23.50 o                         
   5   8  10         30.71          7.94        26.65 o                         
   6   8  10        378.98        373.19        53.06 o                         
  -3   9  10         86.95         62.38        33.25 o                         
  -2   9  10         11.52        -15.32        23.99 o                         
  -1   9  10         55.16         22.06        27.34 o                         
   0   9  10        107.43         88.52        28.19 o                         
   1   9  10        259.38        237.51        49.06 o                         
   2   9  10         33.56         40.56        23.15 o                         
   3   9  10          0.27         14.48        25.76 o                         
   4   9  10          4.12         22.86        27.08 o                         
   5   9  10          3.87         29.19        28.62 o                         
   0  10  10        264.28        255.27        45.32 o                         
   1  10  10        326.83        291.47        41.52 o                         
   2  10  10        351.26        328.61        39.09 o                         
   3  10  10        277.44        247.45        67.27 o                         
   0  -8  11        147.68        169.97        30.01 o                         
   1  -8  11         74.24         47.14        23.87 o                         
   2  -8  11          9.96         34.70        25.33 o                         
  -3  -7  11         17.10        -37.15        51.64 o                         
  -2  -7  11         66.87         29.67        25.62 o                         
  -1  -7  11        443.27        499.12        40.55 o                         
   0  -7  11        450.33        475.59        40.32 o                         
   1  -7  11        565.47        573.64        42.23 o                         
   2  -7  11        281.93        284.76        33.18 o                         
   3  -7  11         74.60         51.25        24.34 o                         
   4  -7  11          5.01          1.54        26.34 o                         
  -4  -6  11        376.08        408.49        56.76 o                         
  -3  -6  11         44.50         50.42        23.91 o                         
  -2  -6  11          9.26         14.52        20.44 o                         
  -1  -6  11        420.54        469.81        34.55 o                         
   0  -6  11        609.65        532.33        35.94 o                         
   1  -6  11        373.61        310.79        28.98 o                         
   2  -6  11        156.43        185.82        26.21 o                         
   3  -6  11          3.78         20.28        18.21 o                         
   4  -6  11         50.15         24.96        25.74 o                         
   5  -6  11         92.90         63.74        28.27 o                         
   6  -6  11         18.01        -24.84        24.84 o                         
  -5  -5  11         35.40          6.22        29.31 o                         
  -4  -5  11         12.27         37.60        22.58 o                         
  -3  -5  11         33.11         47.71        20.74 o                         
  -2  -5  11          6.36          3.58        15.27 o                         
  -1  -5  11        282.57        311.21        27.94 o                         
   0  -5  11        264.54        261.38        26.27 o                         
   1  -5  11        615.23        609.27        36.58 o                         
   2  -5  11        363.79        403.11        36.08 o                         
   3  -5  11        117.95        112.28        20.99 o                         
   4  -5  11          9.11          1.14        18.55 o                         
   5  -5  11        192.18        195.12        39.50 o                         
   6  -5  11        318.70        235.27        34.87 o                         
   7  -5  11        447.64        388.44        66.75 o                         
  -5  -4  11        487.77        503.52        45.55 o                         
  -4  -4  11        601.07        596.80        43.59 o                         
  -3  -4  11        104.29        104.41        22.03 o                         
  -2  -4  11         35.74         25.14        15.36 o                         
  -1  -4  11        532.99        560.20        33.61 o                         
   0  -4  11        912.24        875.21        40.78 o                         
   1  -4  11        826.87        797.65        38.73 o                         
   2  -4  11        771.98        741.31        43.39 o                         
   3  -4  11         19.26         35.59        15.53 o                         
   4  -4  11          4.93         15.06        18.59 o                         
   5  -4  11         87.47         57.56        20.33 o                         
   6  -4  11        123.56        115.71        27.53 o                         
   7  -4  11         63.28         15.78        23.35 o                         
  -6  -3  11         35.10         42.11        32.68 o                         
  -5  -3  11          2.59          2.40        20.92 o                         
  -4  -3  11          0.10         -7.78        15.69 o                         
  -3  -3  11          3.78         -4.46        14.24 o                         
  -2  -3  11          7.11          6.24        13.78 o                         
  -1  -3  11        143.09        185.33        20.66 o                         
   0  -3  11         62.41         68.44        15.66 o                         
   1  -3  11        521.00        576.01        32.37 o                         
   2  -3  11        603.70        613.65        33.81 o                         
   3  -3  11         64.57         55.33        15.49 o                         
   4  -3  11         15.84         19.94        18.14 o                         
   5  -3  11        192.03        176.18        25.38 o                         
   6  -3  11        362.12        411.30        35.04 o                         
   7  -3  11        573.59        580.76        46.45 o                         
   8  -3  11        374.98        390.04        46.99 o                         
  -6  -2  11        686.50        658.46        55.75 o                         
  -5  -2  11        666.57        692.79        44.94 o                         
  -4  -2  11       1028.50        996.07        48.98 o                         
  -3  -2  11        212.48        168.81        21.72 o                         
  -2  -2  11         39.06         26.63        14.55 o                         
  -1  -2  11        398.28        370.15        24.77 o                         
   0  -2  11       1942.65       2126.84        50.26 o                         
   1  -2  11       1527.00       1480.76        56.59 o                         
   2  -2  11       1755.92       1775.96        66.14 o                         
   3  -2  11        334.21        391.49        27.92 o                         
   4  -2  11        104.78        114.67        22.57 o                         
   5  -2  11          0.92         13.41        16.75 o                         
   6  -2  11        217.24        182.85        28.28 o                         
   7  -2  11        191.62        146.41        30.30 o                         
   8  -2  11         56.95         53.79        26.66 o                         
  -6  -1  11        162.61        100.03        25.79 o                         
  -5  -1  11        157.89        122.70        24.82 o                         
  -4  -1  11         22.68         17.66        15.77 o                         
  -3  -1  11         14.36          4.70        13.87 o                         
  -2  -1  11         64.76         75.22        15.85 o                         
  -1  -1  11        194.46        165.82        20.56 o                         
   0  -1  11          4.28          4.23        10.85 o                         
   1  -1  11        153.12        138.85        16.94 o                         
   2  -1  11        880.21        910.83        38.08 o                         
   3  -1  11        167.45        160.27        20.32 o                         
   4  -1  11        407.53        376.67        35.38 o                         
   5  -1  11          2.55          2.74        16.99 o                         
   6  -1  11        328.53        307.45        32.44 o                         
   7  -1  11        507.71        421.02        41.90 o                         
   8  -1  11        480.60        408.60        42.78 o                         
  -6   0  11        448.88        438.62        49.60 o                         
  -5   0  11        819.67        730.25        42.93 o                         
  -4   0  11       1634.01       1736.46        60.33 o                         
  -3   0  11        522.48        547.10        34.18 o                         
  -2   0  11         36.85         31.95        14.49 o                         
  -1   0  11        118.51         97.33        16.59 o                         
   0   0  11       1300.86       1443.30        45.24 o                         
   1   0  11       1717.30       1646.24        55.31 o                         
   2   0  11       2516.26       2684.89        59.46 o                         
   3   0  11        618.75        658.69        39.21 o                         
   4   0  11         98.59         61.42        22.26 o                         
   5   0  11          4.77         40.48        17.60 o                         
   6   0  11        319.38        368.96        39.90 o                         
   7   0  11        519.03        447.59        41.91 o                         
   8   0  11        302.44        278.53        39.11 o                         
  -6   1  11         97.48         89.99        26.03 o                         
  -5   1  11        550.19        528.84        41.26 o                         
  -4   1  11        252.45        260.20        25.90 o                         
  -3   1  11         57.10         67.66        16.51 o                         
  -2   1  11         15.97         29.00        13.29 o                         
  -1   1  11         54.85         41.83        14.05 o                         
   0   1  11         27.16         15.76        11.99 o                         
   1   1  11          0.13          7.11        11.19 o                         
   2   1  11        194.13        179.41        20.05 o                         
   3   1  11         30.75         21.60        16.23 o                         
   4   1  11         90.07         92.98        20.71 o                         
   5   1  11         42.32         33.34        17.62 o                         
   6   1  11        133.30        163.21        25.10 o                         
   7   1  11        165.97        128.46        28.92 o                         
   8   1  11        448.71        426.69        44.11 o                         
  -6   2  11        295.27        332.06        35.97 o                         
  -5   2  11        314.48        293.34        31.90 o                         
  -4   2  11       1499.63       1446.99        59.03 o                         
  -3   2  11       1433.61       1403.77        53.90 o                         
  -2   2  11         18.04         27.08        13.94 o                         
  -1   2  11        107.48        120.06        18.15 o                         
   0   2  11       1659.86       1887.72        56.00 o                         
   1   2  11       1915.59       1993.09        51.57 o                         
   2   2  11       2034.27       2244.73        65.42 o                         
   3   2  11       1398.25       1501.48        64.41 o                         
   4   2  11        214.63        190.67        27.09 o                         
   5   2  11         17.53         30.47        20.29 o                         
   6   2  11        404.44        492.75        41.24 o                         
   7   2  11        501.30        512.77        45.31 o                         
   8   2  11        352.48        291.68        53.25 o                         
  -6   3  11         60.37         18.40        26.25 o                         
  -5   3  11        333.60        409.85        46.87 o                         
  -4   3  11        420.01        464.09        37.88 o                         
  -3   3  11        527.47        499.51        35.32 o                         
  -2   3  11         98.77         67.00        16.23 o                         
  -1   3  11          0.69         -8.04        12.85 o                         
   0   3  11         18.44         27.42        13.93 o                         
   1   3  11        303.36        333.44        25.88 o                         
   2   3  11          0.25          6.39        13.24 o                         
   3   3  11         46.07         21.82        17.22 o                         
   4   3  11          1.13         13.43        16.83 o                         
   5   3  11          7.72        -11.39        15.71 o                         
   6   3  11         31.46         34.74        19.29 o                         
   7   3  11         35.03         10.12        20.60 o                         
   8   3  11        130.12         94.97        29.63 o                         
  -6   4  11        160.55        133.12        36.97 o                         
  -5   4  11        322.52        241.47        38.49 o                         
  -4   4  11        492.57        464.90        38.64 o                         
  -3   4  11        287.58        246.07        28.18 o                         
  -2   4  11         27.99         38.50        16.64 o                         
  -1   4  11          9.80          8.89        16.83 o                         
   0   4  11       1055.05       1064.34        55.42 o                         
   1   4  11       1869.73       1809.41        60.27 o                         
   2   4  11       1183.91       1338.13        44.75 o                         
   3   4  11       1365.47       1427.74        55.92 o                         
   4   4  11        421.78        402.40        32.30 o                         
   5   4  11         15.00          9.64        17.37 o                         
   6   4  11        296.21        263.86        30.74 o                         
   7   4  11        656.12        652.89        46.60 o                         
   8   4  11        319.58        293.91        38.76 o                         
  -5   5  11        712.66        620.14        60.76 o                         
  -4   5  11        411.81        420.93        39.91 o                         
  -3   5  11        350.52        322.26        32.19 o                         
  -2   5  11        223.72        155.26        24.06 o                         
  -1   5  11          1.08        -14.21        14.21 o                         
   0   5  11        101.70         80.81        19.53 o                         
   1   5  11        474.40        431.53        28.89 o                         
   2   5  11         85.41        104.56        17.91 o                         
   3   5  11         81.06         80.43        19.26 o                         
   4   5  11         45.93         26.44        18.37 o                         
   5   5  11          0.17         -8.19        17.52 o                         
   6   5  11          1.92          2.91        20.40 o                         
   7   5  11          7.34        -13.75        20.64 o                         
  -5   6  11        122.94        103.70        34.00 o                         
  -4   6  11        204.80        213.25        32.32 o                         
  -3   6  11        174.22        125.10        27.46 o                         
  -2   6  11          0.03         -6.26        16.52 o                         
  -1   6  11          0.56         -1.43        18.45 o                         
   0   6  11        171.93        204.17        25.52 o                         
   1   6  11        871.14        897.86        45.48 o                         
   2   6  11        878.93        823.69        41.93 o                         
   3   6  11       1275.55       1223.13        90.67 o                         
   4   6  11        433.63        434.86        35.59 o                         
   5   6  11         33.61         19.12        21.08 o                         
   6   6  11         37.47         14.01        23.10 o                         
   7   6  11        302.16        291.67        36.72 o                         
  -4   7  11        558.42        462.47        64.06 o                         
  -3   7  11        465.93        445.40        44.56 o                         
  -2   7  11        208.06        261.84        35.68 o                         
  -1   7  11          4.68        -16.88        21.77 o                         
   0   7  11         22.33         17.95        20.97 o                         
   1   7  11        318.98        281.21        33.38 o                         
   2   7  11        247.77        181.03        31.47 o                         
   3   7  11         10.60          2.88        20.50 o                         
   4   7  11         29.96         15.02        19.73 o                         
   5   7  11          1.04          6.42        21.29 o                         
   6   7  11         31.70         30.32        23.50 o                         
  -3   8  11         86.36        124.84        34.88 o                         
  -2   8  11         28.10         -2.49        23.15 o                         
  -1   8  11          4.17         -6.03        23.46 o                         
   0   8  11         12.24         -5.76        21.39 o                         
   1   8  11        141.91        163.43        31.54 o                         
   2   8  11        135.58        149.67        31.67 o                         
   3   8  11        418.34        427.51        55.63 o                         
   4   8  11        223.25        225.89        38.49 o                         
   5   8  11         75.58        145.16        40.67 o                         
  -1   9  11          2.86          1.17        26.38 o                         
   0   9  11         51.30         59.95        31.90 o                         
   1   9  11        259.28        218.55        37.83 o                         
   2   9  11        203.75        154.23        34.71 o                         
   3   9  11         62.35         47.03        32.78 o                         
   0  -7  12          0.79        -10.16        29.00 o                         
   1  -7  12         81.45         57.34        27.57 o                         
   2  -7  12        237.20        261.89        54.01 o                         
  -2  -6  12         14.85         -7.82        25.02 o                         
  -1  -6  12         20.59          1.01        18.98 o                         
   0  -6  12        260.26        247.38        28.66 o                         
   1  -6  12        373.43        342.82        33.02 o                         
   2  -6  12        424.03        444.99        35.97 o                         
   3  -6  12        275.45        282.52        37.85 o                         
   4  -6  12         26.65         24.25        28.28 o                         
  -3  -5  12         43.63          0.27        21.07 o                         
  -2  -5  12          0.80          2.13        17.44 o                         
  -1  -5  12         25.52          1.69        17.94 o                         
   0  -5  12          1.41         17.31        17.79 o                         
   1  -5  12          5.22        -11.98        16.91 o                         
   2  -5  12         88.47         84.79        20.89 o                         
   3  -5  12        147.00        174.95        27.74 o                         
   4  -5  12        216.51        224.10        32.23 o                         
   5  -5  12         16.11         -1.83        22.75 o                         
  -4  -4  12        549.62        521.99        49.84 o                         
  -3  -4  12        663.52        555.49        39.84 o                         
  -2  -4  12        142.40        121.64        21.79 o                         
  -1  -4  12          5.43         -3.26        15.66 o                         
   0  -4  12        319.94        319.55        27.79 o                         
   1  -4  12        656.46        669.22        39.04 o                         
   2  -4  12        749.86        758.19        44.10 o                         
   3  -4  12        950.18        951.28        53.38 o                         
   4  -4  12        231.21        201.52        29.36 o                         
   5  -4  12          3.37         12.14        20.91 o                         
   6  -4  12         93.76         60.75        26.44 o                         
  -5  -3  12        149.95        149.91        53.21 o                         
  -4  -3  12        114.37        128.42        24.36 o                         
  -3  -3  12        130.96        141.88        23.67 o                         
  -2  -3  12         40.13         20.08        16.84 o                         
  -1  -3  12          2.44         -4.95        14.63 o                         
   0  -3  12          5.30         15.19        14.21 o                         
   1  -3  12         11.99          1.97        14.15 o                         
   2  -3  12         18.33          9.94        14.95 o                         
   3  -3  12         12.27         25.89        16.92 o                         
   4  -3  12         50.23         37.90        21.27 o                         
   5  -3  12         71.13         60.54        23.95 o                         
   6  -3  12          3.15         18.75        23.94 o                         
   7  -3  12         20.41         66.71        31.29 o                         
  -5  -2  12        309.61        317.58        35.02 o                         
  -4  -2  12        596.89        565.05        39.52 o                         
  -3  -2  12        802.86        808.56        56.70 o                         
  -2  -2  12        179.03        174.35        22.72 o                         
  -1  -2  12         39.43         34.44        16.70 o                         
   0  -2  12        116.85         68.09        15.66 o                         
   1  -2  12        974.67       1063.48        42.65 o                         
   2  -2  12       1175.37       1268.15        48.31 o                         
   3  -2  12       1573.26       1532.02        65.97 o                         
   4  -2  12        505.31        579.10        45.62 o                         
   5  -2  12         54.57         31.85        21.86 o                         
   6  -2  12         39.77         26.60        23.71 o                         
   7  -2  12        252.91        176.89        33.90 o                         
  -5  -1  12        392.32        370.12        42.74 o                         
  -4  -1  12        542.17        574.89        39.57 o                         
  -3  -1  12        352.46        355.59        29.66 o                         
  -2  -1  12        157.04        143.57        21.62 o                         
  -1  -1  12          3.48          2.96        13.90 o                         
   0  -1  12          6.87          8.47        12.56 o                         
   1  -1  12         47.00         68.76        15.28 o                         
   2  -1  12         16.89          0.57        14.09 o                         
   3  -1  12          3.96         13.78        16.77 o                         
   4  -1  12         20.14         38.80        21.02 o                         
   5  -1  12         12.29         -2.26        20.94 o                         
   6  -1  12          9.65          5.53        21.61 o                         
   7  -1  12          0.19        -13.52        23.14 o                         
  -5   0  12        133.28        145.36        29.87 o                         
  -4   0  12        291.54        253.68        30.98 o                         
  -3   0  12        740.63        771.67        41.74 o                         
  -2   0  12        268.61        242.05        25.45 o                         
  -1   0  12         27.05         27.60        16.28 o                         
   0   0  12         77.74         78.02        15.49 o                         
   1   0  12       1035.25       1112.20        64.93 o                         
   2   0  12       1084.06       1168.83        51.87 o                         
   3   0  12       2207.18       2300.53       131.01 o                         
   4   0  12       1236.00       1195.82        87.00 o                         
   5   0  12        122.93         82.05        24.81 o                         
   6   0  12          4.80         -1.87        18.86 o                         
   7   0  12        283.50        341.08        48.96 o                         
   8   0  12        285.98        209.33        64.66 o                         
  -5   1  12        346.59        369.71        36.58 o                         
  -4   1  12       1052.79       1088.00        56.23 o                         
  -3   1  12        991.83        983.70        49.48 o                         
  -2   1  12        532.67        613.27        39.36 o                         
  -1   1  12         83.65         91.73        19.87 o                         
   0   1  12         22.83         32.67        16.38 o                         
   1   1  12        133.66        113.98        18.72 o                         
   2   1  12        263.34        282.24        31.74 o                         
   3   1  12         30.82         16.07        18.66 o                         
   4   1  12        186.67        220.52        30.84 o                         
   5   1  12          0.46          1.72        18.16 o                         
   6   1  12         14.97         12.48        20.40 o                         
   7   1  12          1.08          0.04        23.27 o                         
   8   1  12          0.30          5.15        28.67 o                         
  -5   2  12        213.31        200.94        32.97 o                         
  -4   2  12        175.19        178.18        26.44 o                         
  -3   2  12        292.60        266.89        27.74 o                         
  -2   2  12        196.28        190.14        24.20 o                         
  -1   2  12         41.12         22.60        15.88 o                         
   0   2  12          0.96         -4.93        15.24 o                         
   1   2  12        524.11        615.29        35.78 o                         
   2   2  12        717.23        672.40        39.86 o                         
   3   2  12       1245.08       1252.81        76.75 o                         
   4   2  12        793.33        902.54        92.59 o                         
   5   2  12        189.20        180.19        31.51 o                         
   6   2  12         47.84         30.65        22.92 o                         
   7   2  12        166.07        123.65        30.60 o                         
   8   2  12        195.89        161.84        71.11 o                         
  -5   3  12        233.82        224.57        36.43 o                         
  -4   3  12       1059.16       1017.22        56.05 o                         
  -3   3  12        831.22        855.74        56.50 o                         
  -2   3  12        668.84        619.19        41.64 o                         
  -1   3  12        154.98        139.58        22.79 o                         
   0   3  12         21.21         -1.51        15.73 o                         
   1   3  12        214.76        183.59        22.74 o                         
   2   3  12        548.42        572.68        35.21 o                         
   3   3  12        175.16        140.59        31.37 o                         
   4   3  12        250.49        202.62        29.69 o                         
   5   3  12          2.77         -3.20        18.46 o                         
   6   3  12         18.34          7.22        21.81 o                         
   7   3  12         19.34         28.58        24.69 o                         
  -5   4  12         35.69         13.29        30.22 o                         
  -4   4  12         19.31         26.17        21.93 o                         
  -3   4  12         56.84         37.69        20.93 o                         
  -2   4  12         61.10         33.58        20.32 o                         
  -1   4  12          5.28         16.78        19.52 o                         
   0   4  12         19.29        -13.83        17.87 o                         
   1   4  12        149.87        128.30        21.75 o                         
   2   4  12        350.71        393.21        35.51 o                         
   3   4  12        585.18        635.17        46.06 o                         
   4   4  12        744.54        842.41        49.39 o                         
   5   4  12        141.16        120.24        27.78 o                         
   6   4  12         30.31          5.19        22.62 o                         
   7   4  12         47.81         18.65        25.90 o                         
  -4   5  12        644.93        728.27        72.45 o                         
  -3   5  12        521.10        539.48        47.52 o                         
  -2   5  12        694.98        648.67        46.17 o                         
  -1   5  12        233.30        215.76        28.89 o                         
   0   5  12          0.57        -12.18        17.50 o                         
   1   5  12         32.63          7.92        16.96 o                         
   2   5  12        596.54        512.82        34.69 o                         
   3   5  12        422.71        375.51        34.61 o                         
   4   5  12        441.10        388.21        36.22 o                         
   5   5  12        101.11         90.10        25.25 o                         
   6   5  12          4.55          8.86        21.89 o                         
   7   5  12          8.31          4.32        44.70 o                         
  -3   6  12          0.01          4.68        22.33 o                         
  -2   6  12         29.69         26.07        21.85 o                         
  -1   6  12          6.40         -5.56        20.91 o                         
   0   6  12         13.50        -11.03        18.39 o                         
   1   6  12         34.13         30.77        20.24 o                         
   2   6  12        195.38        130.89        22.61 o                         
   3   6  12        213.89        220.85        29.92 o                         
   4   6  12        263.07        217.34        32.13 o                         
   5   6  12        120.56         86.06        25.96 o                         
   6   6  12        166.89        164.40        34.16 o                         
  -2   7  12        367.21        356.26        44.16 o                         
  -1   7  12        291.63        264.02        39.19 o                         
   0   7  12         15.48         38.13        23.80 o                         
   1   7  12         15.36          5.57        22.64 o                         
   2   7  12        360.47        306.79        39.38 o                         
   3   7  12        352.07        311.74        63.11 o                         
   4   7  12        366.20        399.03        62.44 o                         
   5   7  12        216.08        205.02        33.58 o                         
  -1   8  12          2.53          8.89        30.50 o                         
   0   8  12         15.91         32.79        27.72 o                         
   1   8  12         26.42         -4.16        24.27 o                         
   2   8  12         93.10         72.85        35.95 o                         
   3   8  12        152.55        127.11        40.85 o                         
  -1  -5  13         23.06         27.02        21.70 o                         
   0  -5  13          2.68         -0.98        18.70 o                         
   1  -5  13          0.76         -0.92        18.67 o                         
   2  -5  13         31.69        -15.01        18.85 o                         
   3  -5  13          6.14         25.68        23.93 o                         
  -2  -4  13        393.64        368.47        36.18 o                         
  -1  -4  13        154.05        144.38        25.70 o                         
   0  -4  13          9.05         -3.23        16.82 o                         
   1  -4  13        106.09         99.30        22.49 o                         
   2  -4  13        248.61        240.90        27.82 o                         
   3  -4  13        628.32        589.64        46.21 o                         
   4  -4  13        792.49        840.75        52.70 o                         
   5  -4  13        163.08        157.86        43.35 o                         
  -3  -3  13        440.83        449.84        41.54 o                         
  -2  -3  13        615.58        570.27        39.39 o                         
  -1  -3  13        163.50        148.20        23.65 o                         
   0  -3  13          0.48        -12.51        15.46 o                         
   1  -3  13          0.94         -3.74        15.75 o                         
   2  -3  13         89.25         67.44        19.05 o                         
   3  -3  13         90.72         42.12        24.49 o                         
   4  -3  13         51.25         38.72        23.47 o                         
   5  -3  13          0.21          2.39        22.83 o                         
  -4  -2  13         71.78         56.95        30.92 o                         
  -3  -2  13         95.22        109.94        24.75 o                         
  -2  -2  13        349.84        305.55        30.14 o                         
  -1  -2  13        260.51        247.22        28.12 o                         
   0  -2  13         45.90         22.86        16.35 o                         
   1  -2  13         95.82         57.52        17.82 o                         
   2  -2  13        248.10        226.82        27.45 o                         
   3  -2  13        299.83        372.39        34.74 o                         
   4  -2  13        692.05        646.34        47.15 o                         
   5  -2  13        247.07        391.40        41.95 o                         
   6  -2  13        118.90        112.21        33.31 o                         
  -4  -1  13        397.66        345.66        35.45 o                         
  -3  -1  13        497.33        537.22        37.79 o                         
  -2  -1  13        741.09        824.62        46.22 o                         
  -1  -1  13        562.93        588.83        40.19 o                         
   0  -1  13         37.69         53.31        19.36 o                         
   1  -1  13          3.18          7.73        16.57 o                         
   2  -1  13        376.03        341.75        29.30 o                         
   3  -1  13        434.51        489.64        40.36 o                         
   4  -1  13        382.93        337.16        37.80 o                         
   5  -1  13        131.35        116.65        27.85 o                         
   6  -1  13          5.00         -3.47        22.83 o                         
  -4   0  13         13.42         14.22        20.63 o                         
  -3   0  13          9.99         -1.82        18.93 o                         
  -2   0  13        145.97        123.68        22.45 o                         
  -1   0  13         57.74         70.98        19.68 o                         
   0   0  13          3.89          2.10        17.16 o                         
   1   0  13          3.43          4.52        15.96 o                         
   2   0  13        383.68        330.67        28.19 o                         
   3   0  13        465.94        442.67        38.91 o                         
   4   0  13        507.35        556.37        47.54 o                         
   5   0  13        194.37        186.01        32.63 o                         
   6   0  13        210.74        180.82        33.03 o                         
   7   0  13          6.10         21.75        66.59 o                         
  -4   1  13        385.98        407.67        38.69 o                         
  -3   1  13        742.66        793.35        47.40 o                         
  -2   1  13        852.27        870.10        48.04 o                         
  -1   1  13        788.50        749.04        43.59 o                         
   0   1  13        103.74        111.58        23.74 o                         
   1   1  13          6.95         -2.98        15.35 o                         
   2   1  13        306.50        285.75        26.75 o                         
   3   1  13        644.51        728.74        58.18 o                         
   4   1  13        379.94        416.22        41.11 o                         
   5   1  13        207.26        215.10        33.66 o                         
   6   1  13          7.69          7.35        22.33 o                         
   7   1  13          2.16         -1.36        62.52 o                         
  -4   2  13         11.91          8.51        23.68 o                         
  -3   2  13         25.97         -1.02        19.51 o                         
  -2   2  13         13.31         26.71        19.20 o                         
  -1   2  13          6.56         -0.43        19.01 o                         
   0   2  13          1.01         -8.60        17.35 o                         
   1   2  13          9.65         11.52        16.00 o                         
   2   2  13        164.66        167.20        23.36 o                         
   3   2  13         71.33         67.48        27.24 o                         
   4   2  13        330.30        321.85        37.56 o                         
   5   2  13        431.79        373.49        58.06 o                         
   6   2  13        208.97        217.40        35.44 o                         
   7   2  13         20.10        -27.63        67.50 o                         
  -4   3  13        217.77        204.81        33.85 o                         
  -3   3  13        513.13        466.00        45.74 o                         
  -2   3  13        696.20        692.37        88.42 o                         
  -1   3  13        832.65        807.85        50.44 o                         
   0   3  13        208.71        161.27        27.94 o                         
   1   3  13         56.63         20.72        18.41 o                         
   2   3  13         70.82         62.64        20.27 o                         
   3   3  13        421.66        335.96        33.85 o                         
   4   3  13        401.10        440.76        42.39 o                         
   5   3  13        471.87        512.00        51.69 o                         
   6   3  13         91.52        108.29        28.85 o                         
  -3   4  13         28.98         19.27        25.32 o                         
  -2   4  13         15.35         11.11        21.39 o                         
  -1   4  13          0.72         -5.54        20.06 o                         
   0   4  13          1.00        -16.56        20.68 o                         
   1   4  13         18.51          1.85        19.27 o                         
   2   4  13         58.52         45.38        22.03 o                         
   3   4  13         23.88         20.95        19.70 o                         
   4   4  13         85.97         83.07        24.77 o                         
   5   4  13        168.69        155.65        30.73 o                         
   6   4  13        150.99        107.62        33.60 o                         
  -3   5  13        405.34        405.69        50.43 o                         
  -2   5  13        465.67        460.58        51.67 o                         
  -1   5  13        702.23        729.66        49.47 o                         
   0   5  13        341.73        300.90        34.27 o                         
   1   5  13         54.97         60.03        22.49 o                         
   2   5  13         46.35         32.07        21.19 o                         
   3   5  13        400.54        376.36        36.18 o                         
   4   5  13        302.21        301.46        35.19 o                         
   5   5  13        340.05        321.50        38.40 o                         
  -2   6  13         53.05         78.42        33.25 o                         
  -1   6  13         20.72         34.30        23.41 o                         
   0   6  13         50.87         43.95        24.59 o                         
   1   6  13         17.15        -10.53        22.58 o                         
   2   6  13          3.09         -6.49        20.91 o                         
   3   6  13          0.54         13.79        23.21 o                         
   4   6  13          1.02         -4.71        24.09 o                         
   0   7  13        267.70        197.90        45.34 o                         
   1   7  13         42.46         59.17        30.05 o                         
   2   7  13         20.94         52.71        29.21 o                         
   3   7  13        265.26        228.49        96.25 o                         
  -1  -3  14        695.55        701.23        71.78 o                         
   0  -3  14        207.13        184.66        33.26 o                         
   1  -3  14         28.16         25.65        19.67 o                         
   2  -3  14          0.45         36.26        22.73 o                         
   3  -3  14        199.11        170.27        41.87 o                         
  -2  -2  14         11.88         11.52        27.46 o                         
  -1  -2  14         18.47         22.54        20.65 o                         
   0  -2  14          4.27          2.20        19.29 o                         
   1  -2  14         23.83         12.09        18.38 o                         
   2  -2  14          1.37          6.44        20.81 o                         
   3  -2  14         24.27         -0.61        22.66 o                         
   4  -2  14         90.25         79.85        27.03 o                         
  -2  -1  14        564.82        562.45        44.47 o                         
  -1  -1  14        897.84        848.86        48.96 o                         
   0  -1  14        448.07        460.56        41.58 o                         
   1  -1  14         57.43         46.82        20.51 o                         
   2  -1  14          0.48          1.57        20.59 o                         
   3  -1  14        198.14        171.37        30.73 o                         
   4  -1  14        190.48        182.68        31.13 o                         
   5  -1  14        269.69        333.62        47.05 o                         
  -2   0  14         54.40         27.49        21.43 o                         
  -1   0  14          9.64          4.24        21.11 o                         
   0   0  14         13.95        -14.97        20.30 o                         
   1   0  14          9.52         -2.65        19.89 o                         
   2   0  14          1.94         -0.14        21.06 o                         
   3   0  14          3.77         -3.85        20.80 o                         
   4   0  14          4.19         13.13        21.77 o                         
   5   0  14        135.09        149.71        34.82 o                         
  -2   1  14        385.70        346.68        35.12 o                         
  -1   1  14        510.62        463.19        40.77 o                         
   0   1  14        602.51        568.39        43.23 o                         
   1   1  14        127.71        102.73        25.28 o                         
   2   1  14          1.16         10.75        20.66 o                         
   3   1  14         92.08        134.24        27.27 o                         
   4   1  14        170.33        144.23        28.65 o                         
   5   1  14        482.57        448.69        48.61 o                         
  -2   2  14        139.51        107.51        28.50 o                         
  -1   2  14         68.38         44.88        23.71 o                         
   0   2  14         68.22         66.60        22.65 o                         
   1   2  14          9.46         17.53        21.37 o                         
   2   2  14          0.75         11.54        20.51 o                         
   3   2  14          6.02         13.32        20.86 o                         
   4   2  14          0.41         -0.77        21.28 o                         
   5   2  14         20.72        -10.23        25.79 o                         
  -2   3  14        302.10        321.91        39.28 o                         
  -1   3  14        479.24        531.35        65.61 o                         
   0   3  14        759.54        748.75        53.63 o                         
   1   3  14        225.03        144.63        32.83 o                         
   2   3  14         35.26         16.75        22.66 o                         
   3   3  14         39.81         23.58        22.23 o                         
   4   3  14        299.47        273.03        34.40 o                         
   5   3  14        414.23        433.18        53.41 o                         
  -1   4  14        129.30        109.64        27.25 o                         
   0   4  14        190.82        207.32        34.88 o                         
   1   4  14        104.39        103.70        28.65 o                         
   2   4  14          0.18          0.10        21.97 o                         
   3   4  14          0.86        -17.22        20.46 o                         
   4   4  14          6.22        -15.79        22.33 o                         
   0   5  14        408.06        382.65        39.20 o                         
   1   5  14        198.13        209.18        33.07 o                         
   2   5  14         53.56         36.34        28.24 o                         
   3   5  14          0.12        -15.60        23.62 o                         
   1   0  15         64.69         58.46        36.74 o                         
   2   0  15          0.27          0.00        56.63 o                         
   1   1  15        357.04        388.30        54.70 o                         
   2   1  15        112.56        119.91        49.57 o                         
   1   2  15        187.03        222.67        62.82 o                         
                                                                                
